# Supplementary material for: A Comparative Analysis of the Fecal Bacterial Communities of Light and Heavy Finishing Barrows Raised in a Commercial Swine Production Environment
Source: Pathogens. 2023 May 20;12(5):738. doi: 10.3390/pathogens12050738 (PMC10223574; doi:10.3390/pathogens12050738)
Supplement: Supplementary file 1 [file pathogens-12-00738-s001.zip]

Archive with 1 entries (1 files):
- pathogens-2403375-SM.xlsx
