# Supplementary material for: A Comparative Analysis of the Fecal Bacterial Communities of Light and Heavy Finishing Barrows Raised in a Commercial Swine Production Environment
Source: Pathogens. 2023 May 20;12(5):738. doi: 10.3390/pathogens12050738 (PMC10223574; doi:10.3390/pathogens12050738)
Supplement: Supplementary file 1 [file pathogens-12-00738-s001.zip › pathogens-2403375-SM.xlsx]

## Sheet: ST1. Pig body weights
	Pen 1	Pen 2	Pen 3	Pen 4	Pen 5	Pen 6
Pen mean, kg	132.4	133.9	133.1	131.2	137.5	129.6
	Heavy group (individual body weight, kg)
	160	155.909	154.091	152.727	149.545	149.091
	148.636	146.818	146.818	145	143.636	143.636
	143.182	143.182	143.182	142.727	142.727	141.818
	-	141.818	141.364	140.455	140	139.091
	Light group (individual body weight, kg)
	124.091	124.091	123.636	123.182	123.182	121.818
	121.818	121.364	120.909	120.455	120	119.091
	118.636	118.636	117.727	117.273	116.818	116.364
	114.545	113.182	112.727	-	-	-
Supplementary Table 1. Pen weight and individual body weight (BW) of barrows selected for fecal sampling.

## Sheet: ST2. Read counts per sample
Supplementary Table 2. Sequence read counts per sample.
Heavy group (n=23)
pig id	212-20	212-12	214-9	212-11	223-23	221-7	221-18	212-9	223-22	221-5	216-10	214-13	221-2	221-15	221-1	202-2	202-23	223-18	212-6	202-12	223-9	216-7	216-8
number of reads analyzed	18458	20412	14563	19745	28188	16477	23238	18396	15947	12196	12345	17239	12469	18451	13710	21869	16676	20548	14056	8474	12184	14120	20053
Light group (n=21)
pig id	216-16	223-21	223-16	212-7	221-20	212-10	202-19	221-6	214-11	202-22	214-18	202-18	212-8	223-17	221-19	214-20	221-17	202-1	214-5	216-15	212-23
number of reads analyzed	29239	21214	24763	22516	36017	19144	13784	15055	19941	10794	13530	11011	18301	14276	10167	17646	22545	10267	13330	17609	13569

## Sheet: ST3. OTU table-title
Supplementary Table 3. Relative abundance of all OTUs identified in light and heavy barrows.
		(see next tab)

## Sheet: ST3. OTU table-data
group	heavy																							light
pig id	212-20	212-12	214-9	212-11	223-23	221-7	221-18	212-9	223-22	221-5	216-10	214-13	221-2	221-15	221-1	202-2	202-23	223-18	212-6	202-12	223-9	216-7	216-8	216-16	223-21	223-16	212-7	221-20	212-10	202-19	221-6	214-11	202-22	214-18	202-18	212-8	223-17	221-19	214-20	221-17	202-1	214-5	216-15	212-23
>SD_Ssd-00001	0	0	0	0	3.548e-05	0	0	0	0	0	0	0	0	0	0	0	0	0	0	0	0	0	0	0	0	0	0	0	0	0	0	0	0	0	0	0	0	0	0	0	0	0	0	0
>SD_Ssd-00003	0.00048759	0.00117578	0.00109867	0.0005571	0.00017738	0.00103174	0.00266804	0.00048924	0.00156769	0.00049196	0.00696638	0.00040606	0.00152378	0.0001084	0.00109409	0.00141753	0.0008995	0.00073	0.00021343	0.00094406	0.00073867	0.00042493	0.00039894	3.42e-05	0.00070708	0.00012115	4.441e-05	0.00027765	0.00057459	0.00050784	0.00092992	0.00095281	9.264e-05	0.00022173	0.00081736	0.00021857	0.00105071	0.00314744	0.0005667	0.0003992	0.00165579	0.00045011	0.00062468	0.00036849
>SD_Ssd-00004	0	0	0	0	3.548e-05	0	0	0.00010872	0.00018812	0.00016399	0	0	8.02e-05	0.0001084	0	9.145e-05	0	4.867e-05	0	0	8.207e-05	0.00014164	4.987e-05	0	4.714e-05	0	4.441e-05	5.553e-05	0	0	0	0	0	0	0	0	0.00028019	0	5.667e-05	0	9.74e-05	0	0	7.37e-05
>SD_Ssd-00007	0	0	6.867e-05	0.00010129	7.095e-05	0.00084967	0	0.00043488	6.271e-05	0	8.1e-05	0	8.02e-05	5.42e-05	0	0.00105172	5.997e-05	4.867e-05	7.114e-05	0	0	0.00028329	0.00254326	0.000171	0.00023569	4.038e-05	8.883e-05	0	0.00020894	0.00050784	0.00013285	0	9.264e-05	7.391e-05	0.002997	0	0.0001401	0.00019671	0.00022668	4.436e-05	0	0	0.00022716	0
>SD_Ssd-00010	0	0	0.000206	5.065e-05	3.548e-05	6.069e-05	0.00034426	0.00010872	0.00018812	0	0.00056703	0	0.0003208	5.42e-05	0.00014588	0.000503	5.997e-05	0.00024333	0	0	0.00016415	7.082e-05	9.974e-05	0	0	4.038e-05	8.883e-05	2.776e-05	0.00015671	0	0.00046496	0.00030089	0	7.391e-05	0.00018164	5.464e-05	7.005e-05	0.00029507	0.00107673	0.00013307	0.0001948	7.502e-05	0.00045431	7.37e-05
>SD_Ssd-00014	0.00016253	0.00014697	6.867e-05	5.065e-05	0.00010643	0	8.607e-05	0.00016308	0.00012542	0	0.00016201	0	0.0001604	0.00016259	7.294e-05	4.573e-05	0	0	7.114e-05	0.00035402	0.00016415	0.00014164	9.974e-05	0.0001026	0	0	4.441e-05	0	0.00015671	0.00021764	6.642e-05	0.0001003	9.264e-05	0	0	0	0	0.00019671	0.00017001	4.436e-05	9.74e-05	7.502e-05	0.00017037	7.37e-05
>SD_Ssd-00018	0	0	6.867e-05	0	0	6.069e-05	0	5.436e-05	0	8.199e-05	0	5.801e-05	0.0001604	5.42e-05	0	4.573e-05	0	0	0	0	0	7.082e-05	0	0	4.714e-05	0	0	0	5.224e-05	0	0	0	0	0	0	0	0	0	0	0	0	7.502e-05	0	0
>SD_Ssd-00021	0	4.899e-05	6.867e-05	0	0	6.069e-05	8.607e-05	5.436e-05	0.00025083	0	0.00016201	0	0.0001604	0	0.00029176	4.573e-05	0	0.000146	0	0.00011801	0.00024622	0.00021246	9.974e-05	0	4.714e-05	4.038e-05	0	2.776e-05	0	7.255e-05	0.00013285	0	0	0	0.00018164	0	7.005e-05	9.836e-05	0.00011334	0	9.74e-05	7.502e-05	5.679e-05	7.37e-05
>SD_Ssd-00023	0	4.899e-05	0	0	0	0.00012138	4.303e-05	0	0	0	0	0	0	0	0	0	0	0	0	0	0	7.082e-05	0	0	0	0	0	5.553e-05	0	0	6.642e-05	0	0	7.391e-05	0	0	0	9.836e-05	0	0	9.74e-05	0	0	0
>SD_Ssd-00029	0	0.00019596	0	5.065e-05	3.548e-05	0	0.00021516	0	6.271e-05	8.199e-05	0	0	0.0001604	0	0	0	0.00011993	0	7.114e-05	0	0.00016415	0	0	0	9.428e-05	0	4.441e-05	0	0	0	0	5.015e-05	0.00018529	0	0.00018164	0	0	0	0.00011334	4.436e-05	0	0	0	0
>SD_Ssd-00033	0	0	0	0	0	0	0	0	6.271e-05	0	0	0	0	0	0	0	0	0	0	0	0	0	0	0	0	0	0	0	0	0	0	0	0	0	0	0	0	0	0	0	0	0	0	0
>SD_Ssd-00036	0	0	0	0	0	0	0	0	0	0	8.1e-05	0	0	0	0	0	0	0	0	0	0	0	0	0	0	0	0	0	0	0	0	0	0	0	0	0	0	9.836e-05	0	4.436e-05	0	0	0	0
>SD_Ssd-00038	0	0	0	0	0	0	0	0	0	0	0	0	0	0	7.294e-05	4.573e-05	0	0	0	0	8.207e-05	0	0	0	0	0	0	0	0	0	0	0	0	0	0	0	0	0	0	0	0	7.502e-05	5.679e-05	7.37e-05
>SD_Ssd-00039	0	0	0	5.065e-05	0	0	0	0	6.271e-05	0	0	0	8.02e-05	0	0	0	0	4.867e-05	0	0	0	0	0	0	4.714e-05	0	0	0	0	0	0	0	0	0	0	0	0	0	0	0	0	0	0	0
>SD_Ssd-00054	0	0	0	0	0	0	0	0	0	0	0	0	0	0	0	0	0	0	0	0	0	0	0	0	0	0	0	0	0	0	0	0	0	0	0	0	0	0	0	0	0	0	5.679e-05	0
>SD_Ssd-00061	0.00065012	0.00127376	0.00199135	0.00126614	0.00081595	0.00139589	0.00133402	0.00048924	0.00338622	0.00065595	0.00081004	0.0007541	0.00096239	0.00037938	0.00072939	0.00082308	0.00125929	0.00038933	0.0006403	0.00106207	0.0009849	0.00148725	0.00064828	0.00020521	0.00070708	0.00036345	0.00133239	0.00011106	0.00083577	0.00072548	0.00059781	0.00110325	0.00037058	0.00192166	0.00054491	0.00087427	0.00077052	0.0006885	0.00187011	0.0003992	0.0001948	0.0012003	0.00039752	0.00095807
>SD_Ssd-00064	0	0	0	0	0	0	4.303e-05	0	0	0	0	0	0	0	0	4.573e-05	0	0	0	0	0	0	0	0	0	0	0	0	5.224e-05	0	0	0	0	0	0	0	7.005e-05	9.836e-05	0	0	0	0	0	0
>SD_Ssd-00065	0	0	0	0	0	0	0	0	0	0	0	0	0	0	0	0	0	0	0	0	0	0	0	0	0	0	0	0	0	0	0	0	0	0	0	0	0	0	0	0	0	0	5.679e-05	0
>SD_Ssd-00069	0	0	0	0	0	0	0	0	0	0	0	0	0	0	0	0	0	0	0	0	8.207e-05	0	0	0	0	0	0	0	0	0	0	0	0	0	0	0	0	0	0	0	0	7.502e-05	0	0
>SD_Ssd-00071	0	0	0	0	0	0	0	0	0	0	0	0	0	0	0	0	0	4.867e-05	0.00035572	0.00023602	0.00024622	0.00042493	0.00024934	0	0	0	0	0	0	0	0	0	0	0	0	0	0	0	0	0	0.0001948	0.00030008	0.00011358	0.00029479
>SD_Ssd-00072	0	0	0	0	0	0.00012138	0	0	0.00012542	0	0	0	8.02e-05	0	0	0	0	4.867e-05	0	0.00011801	0	0.00014164	0	0	4.714e-05	0	0	0	0	0	0	5.015e-05	0	0	0	0	0	0.00019671	0	0	9.74e-05	0	0	0
>SD_Ssd-00077	0	0	0	0	0	0	0	0	0	0	0	0	0.0003208	0	0	0	0	0	0	0	0	0	0	0	4.714e-05	0	0	0	0	0	0	0	0	0	0	0	0	0	0	0	9.74e-05	0	0	0
>SD_Ssd-00086	0	0	0	0	0	0	0	0	0	0	0	0	0	0	0	9.145e-05	0	0	7.114e-05	0	0	0.00014164	9.974e-05	0	0	0	4.441e-05	0	0	0	0	0	0	0	0	0	0	0	0	0	0.0002922	0	5.679e-05	0.00014739
>SD_Ssd-00095	0	0	6.867e-05	5.065e-05	0	0	0	0	0	0	0	5.801e-05	0	0	0	0	0	0	0	0	0	0	0	0	0	0	0	0	0	0	0	5.015e-05	0	0	0	0	0	0	0	0	0	0	0	0
>SD_Ssd-00098	0	0	6.867e-05	0	3.548e-05	0	0	0	0	0	0	0	0	0	0	0	0	0	0	0	8.207e-05	0	4.987e-05	0	0	0	0	0	0	0	0	5.015e-05	0	0	0	0	0	0	0	0	0	0	0	0
>SD_Ssd-00101	0	0	0	0	0	0	0	0	0	0	0	0	0	0	0	0	0	0	0	0	0	0	0	0	4.714e-05	0	0	0	0	0	0	0	0	0	0	0	0	0	0	0	0	0	0	0
>SD_Ssd-00108	0	0	0.00013733	5.065e-05	0	6.069e-05	0	5.436e-05	0	8.199e-05	0	0.00011602	8.02e-05	0	7.294e-05	0	5.997e-05	0.00019467	0.00014229	0.00011801	0.00024622	7.082e-05	4.987e-05	3.42e-05	0	0	0.00013324	0.00019435	5.224e-05	7.255e-05	0	0	0	7.391e-05	9.082e-05	5.464e-05	0.00021014	0.00019671	0.00017001	0	0.0003896	7.502e-05	5.679e-05	0.00022109
>SD_Ssd-00124	0.0018962	0.0010778	0.000206	0.00035452	0.00021286	0.00097105	0.0002582	0.00070668	0.00012542	0.00090194	0.00048603	0.00150821	0.00128318	0.00037938	0.00182349	0.00018291	0.00029983	0.000292	0.00014229	0.00047203	0.0003283	0.00063739	0.00029921	3.42e-05	0.00391251	8.077e-05	0.00022206	0.00027765	0.00015671	0.0001451	0.00066423	0.00060178	0.00018529	0.00014782	9.082e-05	0.00027321	0.0016111	0.00039343	0.00034002	8.871e-05	0.0006818	0.00015004	0.00011358	0
>SD_Ssd-00125	0	0	6.867e-05	0	0	0	0	0.00016308	0	0	0.00056703	0	0	0	0	0	0	0	0	0.00011801	0.00024622	7.082e-05	0.00019947	0	4.714e-05	0	0	0	5.224e-05	0	0	5.015e-05	0	0	0.00027245	0	0	9.836e-05	5.667e-05	0	0.0002922	0	0.00017037	0.00022109
>SD_Ssd-00126	0	0	0	0	0	0	0	0	0	0	8.1e-05	0	0	0	0	0	0	0	0	0	0	0	0	0	0	0	0	0	0	0	0	0	0	0	0	5.464e-05	7.005e-05	0	5.667e-05	0	0	0	0	0
>SD_Ssd-00131	5.418e-05	4.899e-05	0	0	0	0	4.303e-05	0	0	0	0	0	0	0	7.294e-05	0	5.997e-05	0	0	0	0	0	0	0	0	0	0	0	5.224e-05	0	6.642e-05	0	0	0	0	0	0	9.836e-05	0	0	0	0	0	0
>SD_Ssd-00134	0.00010835	9.798e-05	6.867e-05	0	3.548e-05	0.00012138	0	0	0	0	0	5.801e-05	0	0	0	0	0	0	7.114e-05	0	0	0	0	0	4.714e-05	0	0	0	5.224e-05	0.0001451	6.642e-05	0	0	0	0	5.464e-05	0	0	0	0	9.74e-05	0	0	0
>SD_Ssd-00137	5.418e-05	0	0	5.065e-05	0	0	4.303e-05	5.436e-05	6.271e-05	0	0.00016201	0	8.02e-05	0	7.294e-05	0	0	0	7.114e-05	0	0	7.082e-05	9.974e-05	0	0	0	4.441e-05	0	0	0	0	0.0001003	0	0	0.00018164	0	7.005e-05	9.836e-05	0	0	0	7.502e-05	0	7.37e-05
>SD_Ssd-00140	0	4.899e-05	0.000206	0	7.095e-05	0	0	0	6.271e-05	8.199e-05	0	5.801e-05	0	0	7.294e-05	4.573e-05	0	0	7.114e-05	0	8.207e-05	7.082e-05	0.0001496	0	4.714e-05	0	4.441e-05	0	0	0	0	0	0	7.391e-05	0	0	0	9.836e-05	5.667e-05	0	0	0.00015004	0	7.37e-05
>SD_Ssd-00141	0.00406328	0.0239565	0.00542471	0.00552038	0.0147226	0.00746495	0.0274981	0.0033703	0.00827742	0.0127911	0.018469	0.00632287	0.0304756	0.0105143	0.024143	0.00722484	0.0158311	0.010658	0.00483779	0.00271418	0.0179744	0.00332861	0.00463771	0.00191525	0.0165457	0.00387675	0.0020874	0.00363717	0.00459674	0.00413523	0.00577881	0.00461361	0.0164906	0.00347376	0.00517664	0.0184143	0.00658448	0.0206551	0.0129208	0.0107341	0.0223045	0.0072018	0.00647396	0.0205616
>SD_Ssd-00143	0.00162531	0.00063688	0.00116734	0.00202583	0.00131262	0.00042483	0.00137705	0.00190259	0.00432683	0.00024598	0.00040502	0.00052207	0.00096239	0.00075877	0.00145879	0.00045727	0.00059966	0.00034067	0.00049801	0.00129809	0.00139527	0.00311615	0.00114696	0.00037621	0.0008485	0.00040383	0.00168769	0.00063859	0.00235061	0.00058038	0.0008635	0.00100296	0.0014823	0.00022173	0.00072655	0.00032785	0.00091062	0.00186879	0.00141675	0.00066534	0.0007792	0.00015004	0.00107899	0.00125286
>SD_Ssd-00148	0	0	0	0	0	0	0	0	0	0	0	0	8.02e-05	0	0	0	0	0	0	0.00011801	0	0	0	0	0	0	4.441e-05	5.553e-05	0	0	0	0	0	0	9.082e-05	0	0	0	0	0	9.74e-05	0	0	0
>SD_Ssd-00157	0	0	0	0	0	0	0	0	0	0	0	0	0	0	0	0	0	0	0	0	0	0	0	0	0	0	0	0	0	0	0	0	0	0	0	0	0	0	0	4.436e-05	0.0001948	0	0	0
>SD_Ssd-00160	5.418e-05	9.798e-05	6.867e-05	0.00030387	0	0.00018207	4.303e-05	0.00016308	0.00037625	0	8.1e-05	0	0	0	7.294e-05	0.00013718	0	4.867e-05	0	0.00011801	8.207e-05	7.082e-05	4.987e-05	6.84e-05	9.428e-05	0	0	2.776e-05	5.224e-05	0.00029019	0	0.00015044	0	0	0.00027245	5.464e-05	0	0	0	4.436e-05	9.74e-05	0.00015004	0	0
>SD_Ssd-00161	0.00238379	0.00509504	0.00157934	0.0023297	0.0181283	0.00333799	0.00710044	0.00163079	0.00275914	0.00598557	0.00121507	0.00406056	0.0117892	0.00319766	0.00751276	0.00224061	0.00671624	0.00403932	0.00184974	0.00212414	0.00574524	0.00481586	0.00114696	0.00068402	0.00551523	0.00145378	0.00093267	0.00119388	0.00151483	0.00094312	0.00185985	0.00120355	0.00639244	0.00465632	0.000999	0.00939839	0.00091062	0.00698338	0.00748045	0.00164116	0.00857115	0.00510128	0.00266909	0.0150343
>SD_Ssd-00165	0	0	0	0	0	0	0	0	0	0	0	0	0	0	0	0	0	0	0	0	0	0	0	0	0	0	8.883e-05	0	0	7.255e-05	0	0	0	0	0	0.00010928	0	0	0	0	0	0	0	0
>SD_Ssd-00176	0	0	0	0	0	0	0	0	0	0	0	0	0	0	0	0	0	0	7.114e-05	0	0	0	4.987e-05	0	0	0	0	0	0	0	0	0	0	0	0	0	0	0	0	0	0	0	0	0
>SD_Ssd-00181	0	4.899e-05	6.867e-05	0	0	0.00012138	0	0	0.00012542	0	0	0	8.02e-05	0	0	4.573e-05	0	9.733e-05	0	0	8.207e-05	0	4.987e-05	0	0	0	0	2.776e-05	5.224e-05	0	6.642e-05	0	9.264e-05	0	9.082e-05	0	0	9.836e-05	0	4.436e-05	9.74e-05	0	5.679e-05	0
>SD_Ssd-00206	0.00010835	0.00019596	0.000206	5.065e-05	0	0.00036414	0.00021516	0.00021744	6.271e-05	0.00024598	0.00016201	0.00011602	0.0002406	0	0.00029176	0.00032009	0.00011993	0.000146	7.114e-05	0.00023602	0.00024622	0.00028329	0.0001496	0	0.00047139	0.00020191	0	0.00013882	5.224e-05	0.0001451	6.642e-05	0.00020059	0.00027793	0.00029564	0	0.00016393	7.005e-05	0.00039343	0.00090672	0.00013307	0	0.00045011	0.00011358	0
>SD_Ssd-00207	0	0	0	0	0	0	0	0	0	0	0	0	0	0	0	0.00013718	0	0	7.114e-05	0	0	0	0	0	0	0	0	0	0	0	0	0	0	0	0	0	0	0	0	0	0	7.502e-05	5.679e-05	0
>SD_Ssd-00210	0	4.899e-05	0	0	3.548e-05	0	8.607e-05	0	6.271e-05	0	0	0	0	0	0	0	0	9.733e-05	0.00014229	0	8.207e-05	7.082e-05	9.974e-05	3.42e-05	0	0	4.441e-05	0	0	0	0	0	0	7.391e-05	0	0	0	0	5.667e-05	0	0	0	5.679e-05	0
>SD_Ssd-00216	0	0	0.00013733	0	0	0	4.303e-05	0	6.271e-05	0	0	0	0	0	0	0	0	0	7.114e-05	0	0	7.082e-05	0	0	0	0	4.441e-05	0	0	0	0	0	0	0	0	5.464e-05	0	0	0	0	9.74e-05	7.502e-05	0	0
>SD_Ssd-00217	0	0	0	0	0	0	0	0	6.271e-05	0	0	0	0	0	0	0	0	0	0	0	0	0	0	0	0	0	0	0	0	0	0	0	0	0	0	0	7.005e-05	0	0	4.436e-05	0	0	0	0
>SD_Ssd-00221	5.418e-05	0.00014697	0.000206	5.065e-05	7.095e-05	6.069e-05	0.00017213	0	0.00025083	0	0.00040502	0.00011602	0.00040099	5.42e-05	0.00051058	0.00022863	0.00011993	4.867e-05	0	0	8.207e-05	0	0	0	9.428e-05	0	4.441e-05	2.776e-05	0	0	0.00026569	0.0001003	9.264e-05	0	9.082e-05	0.00016393	0.0001401	0.00049179	5.667e-05	0	0	0	5.679e-05	0
>SD_Ssd-00228	5.418e-05	0.00014697	0	0	0	0	0	0	6.271e-05	0	0	0	0	0	0	0	0	4.867e-05	0	0.00011801	0	0	0	0	0	0	4.441e-05	5.553e-05	0	0	0.00013285	0	9.264e-05	0	0	0	7.005e-05	0	0	0	0	0	0	0
>SD_Ssd-00277	0.00130025	0.00254752	0.00151068	0.00192454	0.00095785	0.00084967	0.00314141	0.00260926	0.00188123	0.00049196	0.00113406	0.00098614	8.02e-05	0.00119235	0.00102115	0.00041154	0.00059966	0.00024333	0.00120945	0.00106207	0.0003283	0.00502833	0.00034907	0.00253087	9.428e-05	0.00218067	0.00199858	0.00049976	0.00104471	0.00108822	0.00039854	0.00040118	0.00064851	0.00206948	0.00036327	0.0013114	0.00049033	0.00098357	0.00255015	0.00110889	0.00087659	0.00045011	0.00391845	0.00368487
>SD_Ssd-00278	5.418e-05	0.00083284	0.00988807	0.00010129	0.00028381	0.00024276	0.00077459	0.00032616	0.042265	0.00737947	0.00283516	0.00643889	0.00056139	0.00569075	0.00299052	4.573e-05	0.0001799	0	0.00049801	0.00118008	0.00123112	0.00077904	0.00029921	0.00051301	0.00711794	0.00169608	0.0394386	0.00019435	0.00010447	0.00029019	0.00066423	0.00030089	9.264e-05	0.00569106	0.00027245	0.00142069	0.00469319	0.00363922	0.00051003	0.00031049	0.0007792	0.0465116	0.00017037	0.00117916
>SD_Ssd-00281	0	0	6.867e-05	0	0	6.069e-05	0	0	0	8.199e-05	0	0	0.0003208	0	0	0	0	4.867e-05	0	0	0	0	0	0	0.00014142	0	0	2.776e-05	0	0	0	0	0	0	0	5.464e-05	7.005e-05	0	0	8.871e-05	0	0	0	0
>SD_Ssd-00304	0.00465923	0.00171468	0.00624871	0.00217777	0.00124166	0.00764702	0.00228075	0.0002718	0.0104095	0.00237783	0.00494127	0.00133418	0.00312776	0.00151753	0.0020423	0.00082308	0.00173903	0.00496399	0.00042686	0.00413028	0.00434997	0	0.00428864	0.00071822	0.0014613	0.00104995	0.00359744	0.00069412	0.00135813	0.00050784	0.00312189	0.00436287	0.00037058	0.00014782	0.00390519	0.00262281	0.00175119	0.00108193	0.00164343	0.00168552	0.00097399	0.00322581	0.0005111	0.00058958
>SD_Ssd-00305	5.418e-05	0	0.00027467	5.065e-05	0	6.069e-05	4.303e-05	0	6.271e-05	8.199e-05	0.00016201	0	8.02e-05	0	7.294e-05	0.00013718	0.0003598	0	0	0	0	0	0	0	4.714e-05	0	0.00013324	0	0.00010447	0	0	0	0	0	9.082e-05	5.464e-05	0	0	5.667e-05	0	0.0002922	0	0	0
>SD_Ssd-00308	0	0.00014697	0.00116734	0.00010129	0	0.00248832	0.00103279	0.00010872	0.00094062	0	0.0018631	0	0.00048119	0	7.294e-05	0.00169189	0	0.00019467	7.114e-05	0.00047203	0.00057452	0.00035411	0.00064828	3.42e-05	0	4.038e-05	4.441e-05	2.776e-05	0.00130589	0	0.00026569	0.0011534	9.264e-05	0.00014782	0.00154391	5.464e-05	7.005e-05	0.00560637	0.00011334	4.436e-05	0.00097399	0.00090023	0.00062468	0.00014739
>SD_Ssd-00313	0	0	6.867e-05	0	7.095e-05	6.069e-05	0	0	0	8.199e-05	0	0	0	0	0	0	0	0	0	0.00035402	8.207e-05	0	4.987e-05	3.42e-05	0	0	0.00013324	5.553e-05	0	0	0.00013285	0	0	0	0	0	0.00021014	0	0	0	0	0	0.00028395	0.00014739
>SD_Ssd-00316	5.418e-05	4.899e-05	0.00048067	5.065e-05	3.548e-05	0.00042483	4.303e-05	0.00103283	6.271e-05	0	0.00226812	0	0.00096239	0	0.00021882	0.00105172	0.00029983	0.00019467	7.114e-05	0	0	0	0.00079789	0	0.00028283	0	0	2.776e-05	0.00078354	0	0.00026569	0.00105311	0	0	0.00036327	5.464e-05	0	0.00295072	0.00039669	0.00022178	9.74e-05	0.00022506	0.00039752	0
>SD_Ssd-00318	0	0	0	0	0	0	0	0	6.271e-05	0	0	0	0.0001604	0	0	0.00018291	0	0	0	0.00023602	0	0	0	0	0	0	0	2.776e-05	0.00010447	7.255e-05	0	0.0001003	0	0	0	0	0	0.00098357	0	0	0	7.502e-05	5.679e-05	7.37e-05
>SD_Ssd-00327	5.418e-05	0	0	0.00020258	0	6.069e-05	0.0001291	0	0	8.199e-05	0	0.00011602	0	0	7.294e-05	9.145e-05	0	4.867e-05	0.00014229	0	0.00016415	0	0	3.42e-05	4.714e-05	0.00012115	8.883e-05	8.329e-05	0.00010447	7.255e-05	0.00013285	0	9.264e-05	7.391e-05	0	5.464e-05	0	0.00019671	0.00011334	0	0.0001948	0	0.00028395	7.37e-05
>SD_Ssd-00331	0	0.00068587	0.000618	0.00020258	0.00099333	0.00018207	0.0002582	5.436e-05	0.00175582	0.00024598	0.00024301	0.00087012	0.00056139	0	0.00051058	0.00041154	0.00047973	0.00038933	7.114e-05	0.00047203	0.00090282	0.00290368	0.00049868	6.84e-05	0.0006128	8.077e-05	0.00111032	8.329e-05	0.00010447	0	0	0.00040118	9.264e-05	0.00096083	0	0.00038249	0.0001401	0.00019671	0.00096339	0	0	7.502e-05	5.679e-05	0
>SD_Ssd-00352	0	0	0	0	0	0	0	0	0	0	0	0	0	0	0	0	0	0	0	0	0	0	4.987e-05	0	0	0	0	0	0	0	0	0	0	0	0	0	0	0	0	0	0	0	0	0
>SD_Ssd-00354	0.00016253	0.00019596	0.000206	0.00010129	0	6.069e-05	0.0001291	0.00016308	0.00156769	0	0.00016201	0.00017402	0.0001604	5.42e-05	0.00021882	0.00018291	0	0.00019467	0.00035572	0.00023602	0.0003283	0.00028329	0.00044881	0	0	0	0	5.553e-05	0.00031341	0	0	0.00030089	0	0	9.082e-05	5.464e-05	0	0.00019671	0.00045336	0	0.0003896	0.00090023	0.00028395	0.00029479
>SD_Ssd-00360	0	0	0	0	0	0	0	0	0	0	0	0	0	0	0	0	0	0	0	0	0	7.082e-05	0	0	0	0	0	0	0	0	0	0	0	0	0	0	0	0	0	0	0	0	0	0
>SD_Ssd-00366	0	0.00034294	0.000412	0.00040517	0.000745	0.00030345	0.00081763	0.00097847	0	0.00016399	0.00016201	0.00011602	0.0003208	0.00021679	0.00021882	0.00045727	0.00065963	4.867e-05	0.00014229	0.00011801	0.00016415	0	0.0001496	3.42e-05	0.00113133	8.077e-05	0.00031089	0.00022212	0.00020894	7.255e-05	0.00013285	0.00055163	0	0	0.00027245	0.00021857	0.0001401	0.00039343	0.00022668	0	0.0001948	0.00015004	0.00073826	7.37e-05
>SD_Ssd-00377	0	0	0	0	0	0	0	0	6.271e-05	0	0	0	0	0	0	0	0	0	0	0	0	0	0	0	0	0	0	0	0	0	0	0	0	0	0	0	0	0	0	0	0	0	0	0
>SD_Ssd-00381	5.418e-05	0.00014697	0.00027467	0.00025323	7.095e-05	0.00018207	0.00060246	0.00010872	0.00119145	0.00081994	0.00048603	0.00058008	0.00064159	0.00021679	0.00109409	0.00567013	0.00251859	4.867e-05	0	0.00035402	8.207e-05	0.00106232	9.974e-05	0.00071822	0.00070708	0.00016153	0.00097708	5.553e-05	0.00015671	0.00050784	6.642e-05	0.00170503	9.264e-05	0.00103474	0.00272455	0	7.005e-05	0.00029507	0.00011334	0.00022178	9.74e-05	0.00300075	5.679e-05	7.37e-05
>SD_Ssd-00386	0	4.899e-05	0.00013733	0	0	0.00012138	0	0	0	0	0	5.801e-05	0	5.42e-05	0	0	0	4.867e-05	0	0	0	0	0	0	0	0	0	0	0	0	6.642e-05	0.0001003	0	0	9.082e-05	0	7.005e-05	0	0	0.00013307	0	0	5.679e-05	0
>SD_Ssd-00390	0	0	6.867e-05	0.00010129	0	6.069e-05	4.303e-05	0	0.00012542	0	0.00121507	0	8.02e-05	0	7.294e-05	9.145e-05	0	9.733e-05	0.00021343	0	8.207e-05	7.082e-05	9.974e-05	0	0.00018855	4.038e-05	0	0	5.224e-05	0	6.642e-05	5.015e-05	9.264e-05	0	0.00018164	0	7.005e-05	0	0	4.436e-05	0.0002922	0	5.679e-05	0
>SD_Ssd-00392	0.00054177	0.00200862	6.867e-05	0.00141808	0.000745	0.00145658	0.00137705	0.00070668	0.00037625	0.00040997	0.00048603	0.00127618	8.02e-05	0.00037938	0.00138585	4.573e-05	0.00041976	0.00024333	0.00021343	0.00082606	0.00082075	0.0009915	9.974e-05	0.000171	0.00051853	0.00092881	0.00026648	0.00072188	0.00041789	0.0001451	0.00046496	0.00035104	9.264e-05	0.00125647	0.00018164	0.00098355	0.00140095	0.00049179	0.00011334	0.00172987	0	0.00090023	0.00011358	0.00051588
>SD_Ssd-00402	0	0	0	0	0	0	0	0	0	0	0	0	0	0	0	0	0	0	0	0	0	7.082e-05	0	0	0	0	0	0	5.224e-05	0	0	0	9.264e-05	0	0	0	0	0	0	0	0	0	0	0
>SD_Ssd-00403	0	0	0	0	0	0	0	0	0	0	0	0	0	0	0	0	0	0	7.114e-05	0	0	7.082e-05	0	0	0	0	0	0	0	0	0	0	0	0	0	0	0	0	0	0	0	0	0	0
>SD_Ssd-00409	0.00010835	0.00073486	0.00034334	0.00040517	7.095e-05	0.00030345	0.00021516	5.436e-05	0.00012542	8.199e-05	8.1e-05	5.801e-05	0.00056139	0	0.00029176	9.145e-05	0.0005397	0	0	0	0	0	0	0.0001026	0.00028283	4.038e-05	8.883e-05	0.00024988	5.224e-05	0	0.00112919	0.00080237	9.264e-05	7.391e-05	0.00090818	0.00021857	0.00042029	0.00078686	0.00045336	0.00017742	0	0	0	0
>SD_Ssd-00432	0	0	0	0	0	0	0	0	0	0	8.1e-05	0	0	0	0	0	0	4.867e-05	0	0	0	0	0	0	0	0	0	0	0	0	0	5.015e-05	0	0	0	0	0	9.836e-05	0	0	0	0	0	0
>SD_Ssd-00434	0	0	6.867e-05	0	0.00010643	6.069e-05	0.0001291	5.436e-05	6.271e-05	0	0	5.801e-05	8.02e-05	0	0	0	5.997e-05	0	0	0.00011801	0.00024622	0	9.974e-05	0	9.428e-05	0	0.00013324	0	0	0	6.642e-05	0	0	0	0	5.464e-05	0	0	0.00011334	0	9.74e-05	0	0	7.37e-05
>SD_Ssd-00450	5.418e-05	0	0	0	0	0.00036414	4.303e-05	5.436e-05	0.00018812	8.199e-05	8.1e-05	0	0.0003208	0	7.294e-05	0.000503	0	0	7.114e-05	0	8.207e-05	0	4.987e-05	0	0	0	0	0	0.00020894	0	0	5.015e-05	0	0	9.082e-05	0	7.005e-05	0.00029507	0	0	0.0005844	0	5.679e-05	0
>SD_Ssd-00452	0.00010835	0	0.00013733	0.00030387	0	0	8.607e-05	0.00016308	6.271e-05	8.199e-05	0.00032402	0.00023203	0	0	0	0.00013718	0.00011993	9.733e-05	7.114e-05	0	0	0	0.0001496	6.84e-05	9.428e-05	4.038e-05	4.441e-05	5.553e-05	0.00010447	0.0001451	0	5.015e-05	0	0	0	5.464e-05	0	0	0	4.436e-05	0.000487	7.502e-05	0	0
>SD_Ssd-00456	0	0	0	0	0	0	0	0	0	0	0	0	0	0	0	0	0	0	0	0	0	7.082e-05	9.974e-05	0	0	0	0	0	0	0	0	0	0	0	0	0	0	0	0	0	9.74e-05	0	5.679e-05	0
>SD_Ssd-00459	0.00108354	0.00014697	0.00130468	0.00116485	0.0001419	0.00084967	0.00111886	0.00043488	0.00062708	0.00040997	0.00275415	0.00034805	0.00088219	0.00021679	0.00058352	0.00100599	0.0003598	0.000438	0.00014229	0.00035402	0.0009849	0.00014164	0.00039894	0.000171	0.00103705	0.00064613	0.00119915	0.00080518	0.00156707	0.00065293	0.00053138	0.00075222	0.00138966	0	0.000999	0.00081963	0.00049033	0.00059014	0.00045336	0.00048791	0.00155839	0.00037509	0.00039752	0.00066328
>SD_Ssd-00474	0	0	0	0	0	0	0	0	0	0	0	0	0	0	0	4.573e-05	0	0	0	0	0	0	4.987e-05	0	0	0	0	0	0	0	0	0	0	0	0	0	0	0	0	0	0	0	0	7.37e-05
>SD_Ssd-00488	0	0	0	0	0	0	0	0	6.271e-05	0	0	0	0	0	7.294e-05	0	0	0	0	0.00011801	0	0	0	0	0	0	0	2.776e-05	0	0	6.642e-05	0	0	0	0	0	0	0	5.667e-05	0	0	0	0	0
>SD_Ssd-00514	0	0	0	0	0	6.069e-05	0	0	0	0	0	0	0	0	0	4.573e-05	0	0	0	0	0	0	0	0	0	0	0	0	0	0	0	0	0	0	0	0	0	0	0	0	0	0	0	0
>SD_Ssd-00562	5.418e-05	4.899e-05	0.00034334	0.00010129	7.095e-05	0.00024276	0	0.00016308	0.00037625	0.00040997	0.00048603	0.00058008	0.0001604	5.42e-05	0.00043764	9.145e-05	0	0	0	0.00011801	0.00016415	0	0.00039894	3.42e-05	4.714e-05	0.00012115	8.883e-05	5.553e-05	5.224e-05	0.0001451	0.00033212	0.00025074	0.00027793	7.391e-05	9.082e-05	0.00071034	0.00063043	0.00029507	5.667e-05	0.00022178	9.74e-05	0	0.00011358	0.00014739
>SD_Ssd-00563	0.00016253	4.899e-05	0.000412	0.00035452	0.00010643	0.00024276	0.0002582	0.00010872	0.00012542	0.00024598	0	5.801e-05	0.0001604	0.00021679	0.00029176	0.00018291	0.00029983	0.000146	0.00028458	0	0.00016415	7.082e-05	0.0001496	0.0001368	0.00023569	0.0002423	0.00017765	0.00033318	0.00031341	0.00021764	0.00046496	0.00025074	9.264e-05	0.00029564	0.00027245	5.464e-05	0.0001401	9.836e-05	0.00011334	4.436e-05	0	0.00045011	0.00017037	0.00022109
>SD_Ssd-00573	0.00016253	0	0.000206	0	0	6.069e-05	0.00017213	5.436e-05	0	0	0.00056703	0	0.0003208	0	7.294e-05	0.00018291	0.00011993	4.867e-05	7.114e-05	0.00011801	0.00016415	0.00014164	0.00019947	0	0	4.038e-05	0	0	0.00036565	0	6.642e-05	0.00020059	0	0	0.00018164	5.464e-05	0	0.00039343	5.667e-05	4.436e-05	0.0003896	0	0	0
>SD_Ssd-00574	0.00476758	0.00494807	0.00590538	0.00607749	0.00603094	0.00485525	0.00447543	0.00543596	0.00288456	0.00131191	0.00518429	0.0035965	0.00200497	0.00428161	0.00175055	0.00475559	0.00725594	0.00068133	0.00455322	0.0154591	0.00188772	0.00502833	0.00468758	0.00619036	0.00287546	0.00391713	0.0206964	0.00285976	0.00621605	0.0268427	0.00166058	0.00661953	0.0046322	0.00413895	0.00454091	0.00092891	0.00301205	0.00432773	0.0108807	0.0031049	0.0104217	0.00862716	0.014538	0.00626428
>SD_Ssd-00576	0.00081266	0.0146482	0.00178535	0.00035452	0.0173478	0.00133519	0.00464756	0.00081539	0.00156769	0.00155789	0.0018631	0.00719299	0.0118694	0.00102975	0.00474106	0.00219489	0.00545694	0.00457465	0.00192089	0.00070805	0.00853578	0.00424929	0.0012467	0.00088922	0.0041482	0.00084804	0.00075502	0.00083294	0.00047012	0.00094312	0.00119562	0.00160473	0.00759681	0.00103474	0.00063573	0.0106005	0.00119081	0.00521294	0.00232347	0.00097583	0.00146099	0.00060015	0.00613323	0.00589579
>SD_Ssd-00578	5.418e-05	0.00014697	0.00082401	0.00040517	3.548e-05	0.00036414	0.00021516	0.00048924	0.00025083	8.199e-05	0.00048603	0.00017402	0.00040099	0.00021679	0.00021882	0.00041154	0.0005397	9.733e-05	7.114e-05	0.00011801	0.00024622	0	0.0001496	0.0001026	0.00014142	0	4.441e-05	0.00019435	0.00031341	0.00029019	0.00013285	0.00065192	0.00027793	7.391e-05	9.082e-05	0.00021857	0.00028019	0.00059014	0.00073671	0.00017742	9.74e-05	0.00022506	5.679e-05	0
>SD_Ssd-00580	0	0	0	0	0	0	0	0	0	0	0	0	0	0	0	0	0	0	0	0	8.207e-05	0	0	0	0	0	0	0	0	0	0	0	0	0	0	0	0	0	0	0	0	0	0	0
>SD_Ssd-00586	0	0	0	0	0	0	0	0	0	0	0	0	0	0	0	0	0	0	0	0	0	0	0	0	4.714e-05	0	0	0	0	0	0	0	9.264e-05	0	0	0	0	0	0	0	0	0	0	0
>SD_Ssd-00617	0.00021671	0.00088183	0	5.065e-05	0.00017738	0.00018207	0.00021516	0.00010872	0	0	0.00064804	0.00040606	0.0002406	0	0.00065646	0.00013718	0.0001799	0.000292	0.00014229	0.00035402	0.00041037	0.00084986	9.974e-05	0.000171	9.428e-05	0.0002423	0	2.776e-05	0.00010447	7.255e-05	0	5.015e-05	9.264e-05	0.00029564	9.082e-05	0.00016393	0.00049033	0.00019671	0.00017001	8.871e-05	9.74e-05	7.502e-05	0.00034073	0.00014739
>SD_Ssd-00621	5.418e-05	9.798e-05	0.00013733	0	0.00010643	6.069e-05	4.303e-05	0	0.00012542	8.199e-05	0	0.00017402	0	5.42e-05	7.294e-05	4.573e-05	0.00023987	0	0	0.00011801	8.207e-05	0.00021246	9.974e-05	0	0.00014142	4.038e-05	4.441e-05	5.553e-05	5.224e-05	0	6.642e-05	0.00015044	0	0	0	0.00016393	0	0	0	0	0	7.502e-05	0	7.37e-05
>SD_Ssd-00632	5.418e-05	0.00019596	6.867e-05	0.00010129	0	0.00018207	0.00017213	5.436e-05	0.00012542	0	0.00024301	5.801e-05	0	0.00016259	0.00029176	0.00013718	0	4.867e-05	0	0.00011801	8.207e-05	0.00014164	9.974e-05	0	9.428e-05	0	0	2.776e-05	5.224e-05	7.255e-05	0	0.0001003	0.00018529	7.391e-05	0	0	0.0001401	0.00019671	5.667e-05	0	0	0.00015004	0.00011358	0.00014739
>SD_Ssd-00644	0	4.899e-05	6.867e-05	0	0	0.00109243	0.00030123	0.00010872	0.00037625	0	8.1e-05	0	0.0003208	5.42e-05	0	0.00036581	0.00023987	4.867e-05	0	0.00011801	0.00016415	7.082e-05	0.00024934	3.42e-05	9.428e-05	4.038e-05	0	2.776e-05	5.224e-05	7.255e-05	6.642e-05	0.00075222	9.264e-05	0	0.00027245	0	0	0.00039343	0.00034002	0.00013307	9.74e-05	7.502e-05	0	0
>SD_Ssd-00649	0	0	0	0	0	0	0	0	0	0	0	0	0	0	0	4.573e-05	0	0	0	0	0	0	0	0	0	0	0	0	0	0	0	0	0	0	0	0	0	0	0	0	9.74e-05	0	0	0
>SD_Ssd-00658	0.00010835	0.00117578	0.00027467	0.00091162	0.00063857	0.00036414	0.00021516	0.00032616	0.00037625	0	0.00056703	0.00034805	0.00064159	0.00032519	0.00029176	0.00018291	0.0001799	0.000584	0.00028458	0.00035402	0.00024622	0	0	0	0.00065994	0.00044421	0.00017765	0.00033318	0.00015671	0.0001451	0.00013285	0.00025074	0.00074115	7.391e-05	0.00036327	0.00125676	0.00077052	0.00078686	0.00062337	0.0003992	0.0001948	0.00022506	0.00017037	0.00058958
>SD_Ssd-00659	0.00027089	4.899e-05	0.000412	0.00025323	0	0	0.00068853	5.436e-05	0.00068978	0.00016399	0.00016201	0	0.0001604	0.0001084	7.294e-05	0	5.997e-05	0	0	0	0.0003283	0	0.00019947	0	9.428e-05	0.0002423	4.441e-05	0.00011106	0.00015671	7.255e-05	6.642e-05	0	0.00018529	0	9.082e-05	0.00016393	7.005e-05	0.00019671	0	0.0003992	9.74e-05	0.00037509	0	0.00051588
>SD_Ssd-00669	0	0	0	0	0	0	0	0	0	0	0	0	0	0	0	0	0	0	0	0	0	0	0	0	0	0	0	0	0	0	0	0	0	0	0	0	0	0	0	0	9.74e-05	0	0	0
>SD_Ssd-00670	0.0007043	9.798e-05	0.00027467	0.00010129	0.00010643	0.00030345	4.303e-05	0.00038052	0.00025083	0	0.00032402	0.00017402	0	0	0	0.00032009	0.0001799	4.867e-05	0.00014229	0.00011801	0.00024622	0.00014164	0.00019947	6.84e-05	0.00023569	0.00020191	0.00013324	0	0.00015671	7.255e-05	0.00019927	5.015e-05	9.264e-05	7.391e-05	9.082e-05	0	7.005e-05	9.836e-05	0	0.00022178	0.0003896	7.502e-05	0	0
>SD_Ssd-00671	0	0	0	0.00010129	0	0	4.303e-05	0	0	0	0	0	0	0	0	4.573e-05	0	4.867e-05	0	0	0	0	0	0	0	0	0	0	0	0	0	5.015e-05	0	0	0	0	0	0	0	0	0	7.502e-05	0	0
>SD_Ssd-00675	0.00482176	0.0189104	0.00844606	0.0100785	0.0150773	0.0102567	0.00232378	0.00701239	0.0024456	0.0235323	0.00704739	0.00736702	0.0328013	0.00753347	0.00328228	0.102931	0.0487527	0.0350399	0.00341491	0.00035402	0.00073867	0.0456091	0.0129656	0.00294128	0.00593947	0.0039979	0.0102594	0.00624705	0.0087756	0.00442542	0.0334773	0.0405697	0.0284417	0.0308943	0.00880937	0.00890662	0.00259176	0.010721	0.0357588	0.00137503	0.00282458	0.0533383	0.156227	0.00265311
>SD_Ssd-00680	0.00270885	0.0235156	0.0114674	0.00511522	0.00301547	0.00637252	0.00197952	0.00320722	0.00137957	0.0120531	0.00858647	0.00301642	0.00641591	0.0023305	0.00131291	0.00498422	0.0130127	0.00209266	0.0029169	0.00401227	0.00623769	0.0137394	0.00792899	0.00123123	0.00245121	0.00371522	0.00746136	0.00960657	0.0175512	0.0069646	0.00185985	0.00335991	0.0117658	0.0419808	0.00336028	0.0103273	0.00651443	0.0174093	0.0332087	0.00168552	0.00720756	0.0237059	0.0026123	0.00781192
>SD_Ssd-00697	5.418e-05	0	0.000206	0	0	0	0	5.436e-05	6.271e-05	0	0	0.00011602	0	5.42e-05	0.00014588	0	0	4.867e-05	0	0.00035402	0.00016415	0.00014164	0	0	0	8.077e-05	0.00017765	0	0.00015671	0	0	0.00015044	0	7.391e-05	9.082e-05	0.00032785	0.0001401	0.00019671	0	8.871e-05	0	0	0	0
>SD_Ssd-00704	0.00167949	0.00338036	0.00377669	0.0029881	0.00095785	0.00509802	0.00228075	0.00152207	0.00181852	0.00204985	0.00429324	0.00568478	0.00104259	0.00097556	0.00532458	0.00228634	0.00221876	0.001314	0.00085373	0.00106207	0.00246225	0.00113314	0.00099736	0.00092342	0.00315829	0.00238259	0.00195417	0.00258211	0.00114919	0.00029019	0.00192627	0.00270799	0.00472485	0.00110865	0.00154391	0.00256817	0.00469319	0.00186879	0.00096339	0.0011976	0.000487	0.00210053	0.00068147	0.00110546
>SD_Ssd-00708	0	0	0	5.065e-05	0	0	0	0	0	0	0	0	0	0	0	0	0	0	0	0	0	0	0	0	0	0	0	0	0	0	0	0	0	0	0	0	0	0	0	0	0	0	0	0
>SD_Ssd-00709	0	0	0	0	0	0	0	0	0	0	0	0	8.02e-05	0	0	4.573e-05	0	0	0	0	0	0	0	0	0	0	0	0	0	0	0	0	0	0	0	0	0	0	0	0	0	0	0	0
>SD_Ssd-00711	0	0	0	0	0	6.069e-05	4.303e-05	0	0.00012542	0	0	0	0	0	0	0	0	0	0	0	0	0	0	0	0	0	4.441e-05	0	0	0	0	0	0	0	0	0	0	9.836e-05	0	0	0	0	0	0
>SD_Ssd-00715	5.418e-05	4.899e-05	0.00013733	0.00015194	0	0.00018207	8.607e-05	0.00010872	0	0	0.00056703	0.00034805	8.02e-05	0	0.00043764	0.00018291	0.00041976	0	0	0.00023602	8.207e-05	0	0	3.42e-05	9.428e-05	0.00012115	0.00013324	0.00033318	0.00010447	0	0.00013285	0.00030089	0.00027793	0.00014782	9.082e-05	0.00010928	0.00021014	0.00019671	5.667e-05	4.436e-05	0	0.00015004	5.679e-05	0.00029479
>SD_Ssd-00722	0	4.899e-05	0	0	0	0	0	0	0	0	0	0	0	0	0	0	0	0	0	0	0	0	0	0	4.714e-05	0	0	0	0	0	0	0	0	0	0	0	0	0	0	0	0	7.502e-05	0	0
>SD_Ssd-00737	0	0	0	0	0	6.069e-05	4.303e-05	0	0.00018812	0	0.00016201	0	0	0	0	9.145e-05	0	4.867e-05	0	0	0	0	9.974e-05	0	0	0	0	0	0	0	6.642e-05	0	0	0	9.082e-05	0	0	0	0	0	9.74e-05	0	5.679e-05	0
>SD_Ssd-00750	0	0	0	0	0	0	0	0	0	0	0	0	0	0	0	0	0	0	0	0	0	0	0	0	0	0	0	0	0	0	0	5.015e-05	0	0	9.082e-05	0	0	0	0	0	0	0	5.679e-05	0
>SD_Ssd-00755	0	0	6.867e-05	0	0	0	0	0	0	0	0.00016201	0	0	0	0	0	0	9.733e-05	0	0	0	0	0	0	0	0	0	0	0	0	0	0	0	0	0	0	0	0	0	0	9.74e-05	0	0	0
>SD_Ssd-00762	0.00054177	9.798e-05	0.000412	0.00091162	3.548e-05	0.00024276	0.00021516	0.00021744	0.00050166	0	0.00032402	0	0.0002406	0.00016259	0	0.00054872	5.997e-05	4.867e-05	7.114e-05	0.00011801	0.0003283	7.082e-05	0.00019947	0.00027361	0.00014142	0.00012115	0.00026648	0.00027765	0.00015671	0.00043529	0.00013285	0.00030089	9.264e-05	0.00022173	0.00045409	0.00010928	0.00077052	0	0.00022668	0.00013307	0	7.502e-05	0.00011358	0.00022109
>SD_Ssd-00771	0	0	0	0	0	0	0	0	0	0	0	0	0	0	0	0	0	0	0	0	0	0	0	0	0	0	0	0	0	0	0	0	0	0	0	0	0	0	0	4.436e-05	0	0	0	0
>SD_Ssd-00781	0	0	0	0	0	0	0	0	0	0	0	0	0	0	0	0	0	0	0	0	0	0	0	3.42e-05	0	0	0	0	0	0	0	5.015e-05	0	0	0	0	0	0	0	0	0	0	0	0
>SD_Ssd-00782	0.00081266	0.00034294	0.0100254	0.00157002	0.00085143	0.00303453	0.00236681	0.00288106	0.00263372	0.00065595	0.00534629	0.00400255	0.00112278	0.00037938	0.00043764	0.0106086	0.00347805	0.00073	0.00014229	0.00342223	0.00246225	0.00028329	0.00069815	0.00020521	0.00282832	0.00133263	0.00075502	0.00155482	0.00208943	0.00174115	0.00039854	0.00531568	0.0008338	0.00554324	0.00281537	0.00049178	0.0016111	0.00432773	0.00362688	0.00053227	0.000487	0.00082521	0.00096542	0
>SD_Ssd-00783	0	0	0.00027467	5.065e-05	0	0.00012138	0.00017213	0	0.00062708	0	8.1e-05	0	0	0	0	0.00027436	0	0	0	0.00011801	0.00016415	0	0	0	0	0	0	0	0	7.255e-05	6.642e-05	0	0	0	0	0	0	0.00019671	0	0	0.000487	0	0	0
>SD_Ssd-00784	0	0	0	0	0	0	0	0	0	0	0	0	0	0	0	0	0	0	0	0	0	0	0	0	0	0	0	0	0	7.255e-05	0	0	0	0	0	0	0	0	0	0	0	0	0	0
>SD_Ssd-00793	0.00010835	4.899e-05	6.867e-05	0.00060775	0	0.00018207	0.00017213	0.00021744	0.00012542	0.00090194	8.1e-05	0.00058008	8.02e-05	0.00032519	0.00109409	0.00041154	0.00011993	9.733e-05	0	0	8.207e-05	0.00014164	0.00024934	3.42e-05	0.00018855	0.00032306	4.441e-05	0.00069412	5.224e-05	0.00050784	0.00046496	0.00075222	0.00018529	0.00044346	0.00127146	0.00071034	0.00021014	0.00039343	0.00028335	0.0003992	0	0.00082521	0.00130615	0.00029479
>SD_Ssd-00808	0	0	0	0.00010129	0	0	0	0	0	0	0	0	0	0	0	0	0	0	0	0	8.207e-05	0	0	0	0	0	0	2.776e-05	0	0	0	0	0	0	0	0	0	0	0	0	0	0	0	0
>SD_Ssd-00810	0	0	0	0	0	0	0	0	0	0	0	0	0	0	0	0	0	0	0	0	0	0	0	0	0	0	0	0	0	0	0	0	0	0	0	0	0	0	0	0	0	0.00015004	0	0
>SD_Ssd-00813	0	0	6.867e-05	0	0	6.069e-05	0	0	0.00012542	0	0.00016201	0	0	0	7.294e-05	0	0	0	0	0.00011801	0	0	0.00019947	3.42e-05	0	0	0	0	0	7.255e-05	0	0	0	0	0	0	0	9.836e-05	0	0	0	0	5.679e-05	0.00022109
>SD_Ssd-00815	0.00043342	0.00034294	0.00171668	0.00116485	0.00060309	0.00952843	0.0005164	0.00065232	0.00068978	8.199e-05	0.00145808	0.00029004	0.00112278	0.00021679	0.00058352	0.00027436	0.00047973	0.00034067	0.00021343	0.00011801	0.00041037	0.00035411	0.00289234	0.00020521	0.00122561	0.00016153	0.00088826	0.00049976	0.00417885	0.00043529	0.00046496	0.00030089	0.00018529	7.391e-05	0.00027245	0.00021857	0.00994676	0.00344251	0.00017001	0.00106454	0.0003896	7.502e-05	0.0005111	0.00014739
>SD_Ssd-00818	0	0	0	0	0	0	0	0	0	0	0	0	0	0	0	0	0	0	0	0	0	7.082e-05	0	0	0	0	0	0	0	0	0	0	0	0	0	0	0	0	0	0	9.74e-05	0	0	0
>SD_Ssd-00820	0	0	0	5.065e-05	0	0	0	0	0	0	0	0	0	0	0	0.00013718	0	0	0	0	0	0	0	0	0	0	0	0	0	0	0	0	0	0	0	0	0	0	0	0	0	0	0	0
>SD_Ssd-00840	0	0	0	0	3.548e-05	0.00042483	0	0	0.00012542	0	0.00016201	0	0.0002406	0	0	0.00018291	0	4.867e-05	0	0.00011801	8.207e-05	0	0	0	0	0	4.441e-05	0	0.00010447	0	0	0	0	0	0	0	0	0.00019671	0.00011334	0	0.0003896	0	0.00017037	0
>SD_Ssd-00848	0	0	6.867e-05	0	0	0	4.303e-05	0	0	0	0	0	0	0	0	4.573e-05	0	0	0	0	0	0	0	0	0	0	0	0	0	0	0	5.015e-05	0	0	9.082e-05	0	0	9.836e-05	0	0	0	0	0	0
>SD_Ssd-00854	0	0	0	0	0	0	0	0	0	0	0	0	0	0	0	0	0	0	0	0	8.207e-05	7.082e-05	0	0	0	0	0	0	0	0	0	0	0	0	0	0	0	0	0	0	0	0	0	0
>SD_Ssd-00855	0.00308809	0.00499706	0.00686672	0.00663459	0.00170285	0.0141409	0.00219468	0.00260926	0.00275914	0.00442768	0.0072904	0.00353849	0.00128318	0.00476939	0.00328228	0.00310942	0.00425762	0.00082733	0.00220546	0.00070805	0.00246225	0.00304533	0.00249339	0.00201785	0.00320543	0.0011711	0.00106591	0.00419246	0.00282073	0.00290192	0.00146131	0.00656938	0.00565129	0.00576497	0.00208882	0.00262281	0.00462314	0.00157372	0.00175677	0.00199601	0	0.0036009	0.00022716	0.00678016
>SD_Ssd-00865	0	0	0	0	0	0	0	0	0	0	0	0	0	0	0	0	0	0	0	0	8.207e-05	0	0	0	0	0	0	0	0	0	0	0	0	0	0	0	0	0	0	0	0	0	0	0
>SD_Ssd-00880	0	4.899e-05	0	0	0	0	0	0	0	0	0	0	0	0	0	0	0	0	0	0	0	0	0	0	0	0	0	0	0	0	0	0	0	0	0	0	0	0	0	0	0	0	0	0
>SD_Ssd-00892	0.00270885	0.00073486	0.00391403	0.00638136	0.00078047	0.00091036	0.00327051	0.00086975	0.00319809	0.0013939	0.00526529	0.00104414	0.00136338	0.00065037	0.00284464	0.00219489	0.0010794	0.00097333	0.00056915	0.00129809	0.00139527	0.0036119	0.00169551	0.00109443	0.00202696	0.00040383	0.00306449	0.00127717	0.00151483	0.00108822	0.00252408	0.00145429	0.00018529	0.00110865	0.00308782	0.00054642	0.00266181	0.00147536	0.00107673	0.00155245	0.00340898	0.0024006	0.00153331	0.00044218
>SD_Ssd-00919	0	0	0	0	0	0	0	0	0	0	0	0	0	0	0	0	0	0	0	0.00011801	0	0	0	0	0	0	0	0	0	0	0	0	0	0	0	0	0	0	0	0	0	0	0	0
>SD_Ssd-00920	0	0	6.867e-05	0	0	0	0	0	6.271e-05	8.199e-05	0	0.00023203	8.02e-05	0	0	0	0	0	0	0	0	0	4.987e-05	0	4.714e-05	0	0	0	5.224e-05	0	0	0	0	0	0	0	0	9.836e-05	0	4.436e-05	0	7.502e-05	0	0.00014739
>SD_Ssd-00923	0.00032506	0.00029394	0.00137334	0.00075969	0.00028381	0.00218486	0.00098976	0.00070668	0.00119145	0.00090194	0.00129607	0.00058008	0.00080199	0.00054198	0.00065646	0.00132608	0.00041976	0.00053533	0.00028458	0.00011801	0.00155942	0.00106232	0.00064828	6.84e-05	0.00103705	0.00040383	0.00075502	0.00027765	0.00078354	0.00036274	0.00099635	0.00120355	0.00027793	0.00088692	0.00090818	0.00081963	0.001471	0.00029507	0.00096339	0.00133067	0.0006818	0.00082521	0.00056789	0.00036849
>SD_Ssd-00928	0.00157113	4.899e-05	0.000618	0.00091162	3.548e-05	0.00030345	0.0001291	0.00016308	0.00050166	0.00057396	0.00032402	0.00017402	0	0.00016259	7.294e-05	0.00036581	0.00029983	0.00019467	0.00014229	0	0.00041037	0.00035411	0.00019947	3.42e-05	0.00018855	0.00028268	0.00039972	0.00030541	0.00088801	0.00079803	0.00066423	0.00025074	0.00018529	0.00029564	0.00081736	0.00027321	0.00056038	0.0006885	0.00051003	0.00017742	9.74e-05	0.00030008	0.00011358	0.00022109
>SD_Ssd-00929	0	0	0	0	0	0	0	0	0	0	0	0	0	0	0	0	0	0	0	0	0	0	0	0	0	0	0	0	0	0	0	5.015e-05	0	0	0	0	0	0	0	0	0	0	0	0
>SD_Ssd-00934	0	0	0	0	0	0.00012138	0	0	0	0	0	0	0	0	0	0	0	0	0	0	0	0	0	0	0	0	0	0	0	0	0	0	0	0	0	0	0	0	5.667e-05	0	0	0	0	0
>SD_Ssd-00936	0.0018962	0.00254752	0.00370803	0.00673588	0.00290904	0.00236694	0.00185042	0.00179387	0.00269643	0.00147589	0.00380721	0.0131098	0.00096239	0.00032519	0.0055434	0.00150899	0.00287839	0.00097333	0.0103159	0.00094406	0.00279054	0.00800283	0.00114696	0.00085502	0.00188555	0.00080766	0.0124356	0.00410917	0.00318638	0.00087057	0.00046496	0.00225666	0.00101908	0.00325203	0.00118064	0.00152997	0.00126086	0.00590145	0.00368355	0.00266134	0.00087659	0.00277569	0.00034073	0.00412705
>SD_Ssd-00939	0	0	0	0	0	0	0	0	0	0	0	0	0	0	0	0	0	0	0	0	8.207e-05	0	0	0	0	0	0	0	0	0	0	0	0	0	0	0	0	0	0	0	0	0	0	0
>SD_Ssd-00941	0	0	0	0	0	0	0	0	0	0	0	0	0	0	0	0	0	0	0	0	0	0	0	0	0	0	0	0	0	0	0	0	0	0	0	0	0	0	0	0	9.74e-05	0	0	0
>SD_Ssd-00950	0	0	0	5.065e-05	0	6.069e-05	0	0	0	0	0	0	0	0	0	0	0	0	0	0	0	0	0	0	0	0	0	0	0	0	0	0	0	0	0	0	0	9.836e-05	0	0	0	0	0	0
>SD_Ssd-00952	0	0	0	0	0	0	0	0	0	0	0	0	0	0	0	0	0	0	0	0	0	0	4.987e-05	0	0	0	0	0	0	0	0	0.0001003	0	0	0	0	0	0	0	0	0	0	0	0
>SD_Ssd-00954	0.00021671	4.899e-05	6.867e-05	0.00070904	0.00024833	0.00018207	0.00021516	5.436e-05	0	0.00032798	0.00056703	0.00029004	0.0002406	5.42e-05	0.00029176	9.145e-05	0.0003598	4.867e-05	0	0.00082606	0.00057452	0.00014164	9.974e-05	3.42e-05	0.00032997	0.00020191	0	0.00011106	0.00020894	0.00021764	6.642e-05	0.00030089	0.00027793	0.00029564	0.00018164	0.00027321	0.00042029	9.836e-05	0.00011334	0.00017742	9.74e-05	7.502e-05	0.00011358	0
>SD_Ssd-00963	0	0	0	0	0	0	0	0	0	8.199e-05	0	0	8.02e-05	0	0	0	0	0	0	0	8.207e-05	0	0	0	0	0	0	0	0	0	0	0	0	0	0	0	0	0	0	0	0.0006818	0.00022506	0	0
>SD_Ssd-00964	0.00043342	0.00073486	0.000412	0.00060775	0.00031928	0.0012745	0.00064549	0.00065232	0.0008152	0.00016399	0.00226812	0.0014502	0.0001604	0.00016259	0.00116703	0.00027436	0.0005397	0.000146	0.00035572	0.00011801	0.00073867	0.00014164	0.00054855	0.00020521	0.00141416	0.00052498	0.00062178	0.00069412	0.00015671	0.0001451	0.00039854	0.00060178	0.00064851	7.391e-05	0.00072655	0.00043713	0.00077052	0.0006885	0.00045336	0.0007984	0	0.00060015	0.00017037	0.00066328
>SD_Ssd-00969	0	0	6.867e-05	0	0	0	0	0	0	0	0	0	0	0	7.294e-05	0	0	0	0	0	0	0	0	3.42e-05	0	0	0	0	0	0	0	0	0	0	0	0	0	0	0	0	0	0	0	0
>SD_Ssd-00981	0	0	0	0	0	0	0	0	6.271e-05	0	0	0	0	0	0	0	0	0	0	0.00011801	0	0	0	0	0	0	0	0	0	0	0	0	0	0	0	0	0	9.836e-05	0	0	9.74e-05	7.502e-05	0	0
>SD_Ssd-00993	0.0018962	0.00039193	0.00054934	0.0042036	0.00031928	0.00097105	0.00090369	0.0005436	0.00238289	0.00073795	0.00210612	0.00017402	0.0003208	0.00021679	0.00043764	0.000503	0.00059966	0.00082733	0.00021343	0.00118008	0.0013132	0.00063739	0.00044881	0.0001026	0.00037711	8.077e-05	0.00097708	0.00069412	0.00125366	0.00108822	0.00039854	0.00060178	0.00046322	0.00029564	0.00163473	0.00071034	0.00049033	0.00177043	0.00028335	0.00044356	0.0003896	0.00052513	0.00011358	0.00029479
>SD_Ssd-01030	0	0	0	0	0	0	0	0	0	0	0	0	0	0	0	0	0	0	0	0	0	0	0	0	0	4.038e-05	0	0	0	0	0	0	0	0	0	0	0	0	0	0	0	7.502e-05	0	0
>SD_Ssd-01036	0	0	6.867e-05	0	0	0	0	5.436e-05	0	0	0	0	0	0	0	0.00018291	0	0	0	0	0	0	0	0	0	0	0	0	0	0	0	5.015e-05	0	0	0	0	0	0.00029507	0	0	9.74e-05	0	5.679e-05	0
>SD_Ssd-01048	0.0416622	0.0250343	0.0455263	0.0504431	0.00670498	0.0519512	0.0357604	0.0666449	0.0525491	0.0115612	0.0391251	0.0343407	0.00986446	0.0295919	0.0471189	0.0252869	0.0311226	0.0211699	0.00818156	0.0136889	0.010916	0.0410057	0.00643295	0.00547214	0.0701424	0.0233413	0.0133239	0.0211011	0.0395947	0.0729832	0.0148124	0.0753222	0.0282564	0.0445676	0.0373263	0.0148079	0.0968058	0.0285237	0.0332653	0.00776225	0.0003896	0.0132783	0.00335056	0.00361117
>SD_Ssd-01052	5.418e-05	0.00029394	0.00034334	0	0	6.069e-05	0	0	0.00031354	0.00032798	0	5.801e-05	8.02e-05	5.42e-05	0	4.573e-05	5.997e-05	4.867e-05	0	0	0.00016415	7.082e-05	0	0	4.714e-05	0	0.00017765	0	0.00010447	7.255e-05	0	0	0	7.391e-05	0	0	7.005e-05	0	5.667e-05	4.436e-05	0	0.00037509	0	0
>SD_Ssd-01055	0	0	0	0	0	0	4.303e-05	0	0	0	0	0	0	5.42e-05	0	0	0	0	0	0	0	0.00035411	0	0	0	0	0	0	0	0	0	0	0	0	0	0	0	0	0	0	0	0	5.679e-05	0.00014739
>SD_Ssd-01056	5.418e-05	0	6.867e-05	0.00010129	0	6.069e-05	8.607e-05	5.436e-05	6.271e-05	0.00024598	0	0	0	0	0.00029176	4.573e-05	0.00029983	0.00019467	7.114e-05	0	0	0	0	3.42e-05	9.428e-05	0	0	0	0	0	0.00013285	5.015e-05	0	0	0.00027245	0.00021857	7.005e-05	9.836e-05	0	0.00013307	9.74e-05	0.00022506	0	7.37e-05
>SD_Ssd-01057	0	0	0	0	7.095e-05	0.00018207	8.607e-05	0	0	8.199e-05	8.1e-05	0	0	5.42e-05	0.00014588	9.145e-05	0	0	7.114e-05	0.00011801	8.207e-05	0.00014164	0.0001496	0	0	4.038e-05	8.883e-05	0	5.224e-05	0	0	0.00015044	0	0	9.082e-05	0	7.005e-05	9.836e-05	0.00017001	0	9.74e-05	0	5.679e-05	0
>SD_Ssd-01059	0.00043342	4.899e-05	0.00013733	0.00030387	7.095e-05	0.00012138	8.607e-05	5.436e-05	6.271e-05	0	8.1e-05	0.00017402	0	5.42e-05	0.00014588	9.145e-05	0.0001799	0.000146	0	0	8.207e-05	7.082e-05	0	3.42e-05	0	4.038e-05	0	2.776e-05	0.00015671	0.00021764	0.00019927	0.00025074	9.264e-05	0	9.082e-05	0.00016393	0.0001401	0	0.00017001	8.871e-05	9.74e-05	7.502e-05	0	7.37e-05
>SD_Ssd-01064	0	0	0	0	0	0	0	0	0	0	0	0	0	0	0	0	0	0	0	0	0	0	0	0	0	0	0	0	0	0	0	0	0	0	0	0	0	0	0	0	0	7.502e-05	0	0
>SD_Ssd-01067	5.418e-05	0	0	0.00015194	0	0.00024276	4.303e-05	0	0	0.00024598	0	0.00011602	0	0	7.294e-05	0	0	4.867e-05	0	0	0	0	4.987e-05	0	0	8.077e-05	4.441e-05	5.553e-05	0	0	0.00013285	0.00015044	0.00018529	7.391e-05	0.00045409	0	0.0001401	0.00019671	0	0.00017742	0	7.502e-05	0	0
>SD_Ssd-01077	0	4.899e-05	0	0	0	0	0.00021516	5.436e-05	0	0	0	0	8.02e-05	0	0	9.145e-05	5.997e-05	4.867e-05	0	0	0.00016415	0	0	0	0	0	0	2.776e-05	0	0	0	0.00070207	0	7.391e-05	0.00027245	0	0	0.00029507	0	0	0.0001948	0	0.00011358	0
>SD_Ssd-01078	5.418e-05	9.798e-05	0.00082401	0.00020258	0	0.00018207	0	0	6.271e-05	0.00016399	0.00016201	5.801e-05	8.02e-05	0	7.294e-05	0	0	0	0	0.00011801	8.207e-05	0.00014164	0.00064828	6.84e-05	9.428e-05	4.038e-05	0	0	0.00020894	7.255e-05	0	0.0001003	0	0.00014782	0.00018164	0.00016393	0.0001401	0	5.667e-05	8.871e-05	0	7.502e-05	0.00011358	0
>SD_Ssd-01079	0.0119731	0.00769155	0.00954474	0.00871107	0.0138357	0.049038	0.0291333	0.00315286	0.0024456	0.0338636	0.0072094	0.0176924	0.0347261	0.0115983	0.013275	0.0376789	0.0117534	0.0318279	0.00768355	0.00554638	0.00566316	0.00651558	0.0126166	0.0154588	0.0138588	0.00379599	0.0103482	0.0114113	0.0067384	0.00384504	0.0541348	0.0158467	0.0031499	0.0075388	0.0310598	0.0135512	0.00175119	0.0139668	0.010654	0.00678643	0.00584397	0.0222056	0.0429894	0.00759083
>SD_Ssd-01080	5.418e-05	4.899e-05	6.867e-05	5.065e-05	0	6.069e-05	0	0	6.271e-05	0	0	0	0.0001604	0	0	4.573e-05	0.0001799	0	0	0	0	0	0	0	4.714e-05	4.038e-05	0	2.776e-05	0.00020894	0	0.00013285	0.00015044	9.264e-05	0.00014782	9.082e-05	5.464e-05	0.0001401	0	0	0	0	0	0	0
>SD_Ssd-01083	0	0	6.867e-05	0	0	0	0	0	0	0	0	0	0	0	7.294e-05	4.573e-05	0	0	0	0	0	0	0	3.42e-05	0	0	0	0	0	0	0	0	0	0	9.082e-05	0	0	0	0	4.436e-05	0	0	0	0
>SD_Ssd-01085	0.037328	0.0309622	0.049715	0.035452	0.0269264	0.073375	0.0485842	0.0845836	0.0363705	0.0333716	0.018631	0.0207669	0.0678483	0.0620021	0.0390955	0.0329233	0.0363397	0.0149893	0.037564	0.0623082	0.0329941	0.0271247	0.0473745	0.0348849	0.0409164	0.0556879	0.0629774	0.039287	0.0823234	0.114916	0.0793756	0.0424252	0.0355753	0.0202513	0.0430479	0.021966	0.0820958	0.101013	0.0593336	0.04613	0.136651	0.0272318	0.0541201	0.0544624
>SD_Ssd-01088	0	0	0	0	0	0	0	0	0	0	0	0	0	0	0	0	0	0	0	0	0	0	0	0	0	0	0	0	0	0	0	0	0	0	0	0	0	0	0	0	0.0002922	0	0	0
>SD_Ssd-01089	0.00016253	0.00019596	0.00013733	0.00010129	3.548e-05	0.00024276	0	5.436e-05	0.00043895	8.199e-05	8.1e-05	0	8.02e-05	0	0	4.573e-05	0	0.000146	0	0	0.00016415	0	9.974e-05	3.42e-05	9.428e-05	4.038e-05	8.883e-05	8.329e-05	5.224e-05	7.255e-05	6.642e-05	0.00015044	0	0.00022173	0.00018164	0	7.005e-05	9.836e-05	5.667e-05	8.871e-05	0	0.00015004	0	0.00014739
>SD_Ssd-01091	0.00037924	0.00083284	0.000412	0.00278552	0.00039024	0.00024276	0.0005164	0.00114155	0.00094062	0.00106592	0.00081004	0.00046406	0.00048119	0.00189692	0.00123997	9.145e-05	0.0007196	0.00082733	0.00099602	0.00070805	0.00090282	0.00247875	0.00044881	0.00023941	0.0008485	0.00109034	0.00119915	0.00119388	0.00094024	0.00079803	0.00053138	0.00130385	0.00101908	0.00169993	0.00127146	0.00136605	0.00056038	0.00127865	0.00147342	0.00226214	0.0003896	0.0012003	0.00028395	0.00228462
>SD_Ssd-01093	0.00010835	0	0	0.00010129	0	0	0	0	0	0	0	0	0	0	0	0	0	0	0	0	0	0	0	0	0	0	0	2.776e-05	0	0	0.00013285	0	0	0	0	0	0	0	0	4.436e-05	0	0	0	0
>SD_Ssd-01094	0.00016253	9.798e-05	0.00013733	0.00020258	3.548e-05	6.069e-05	0.0001291	0.00010872	0	8.199e-05	0.00040502	0	8.02e-05	0	0	0	0.00023987	0	0	0	8.207e-05	0	4.987e-05	0	4.714e-05	0	4.441e-05	8.329e-05	5.224e-05	0.0001451	0	5.015e-05	0	0	0	0	7.005e-05	0.00039343	0	4.436e-05	0.0002922	0	5.679e-05	7.37e-05
>SD_Ssd-01095	0.403186	0.177984	0.156836	0.331831	0.165851	0.150452	0.140029	0.419493	0.362388	0.298213	0.100932	0.243634	0.186222	0.375969	0.156382	0.263615	0.221456	0.430456	0.185615	0.110928	0.228743	0.244122	0.158231	0.155511	0.30494	0.179542	0.346687	0.368881	0.314772	0.289031	0.331651	0.286946	0.223735	0.430377	0.386977	0.117261	0.14696	0.247467	0.215063	0.0974939	0.0865881	0.229257	0.215401	0.173778
>SD_Ssd-01097	0	0	0	0	0	6.069e-05	0	0	0	0	0	0	0	0	0	0	0	0	0	0	0	0	0	0	0	0	0	0	0	0	0	0	0	0	0	0	0	0	5.667e-05	0	0	0	0	0
>SD_Ssd-01101	5.418e-05	0	6.867e-05	0.00106356	0	6.069e-05	4.303e-05	0.00016308	0.00025083	0	8.1e-05	5.801e-05	0.0002406	0	7.294e-05	0	0	4.867e-05	7.114e-05	0	8.207e-05	0	9.974e-05	3.42e-05	0	0	0	8.329e-05	0.00015671	0.0001451	6.642e-05	0.00035104	9.264e-05	0	0.00018164	0	0	0.00019671	0.00011334	0.00017742	0	0	0.00022716	0
>SD_Ssd-01102	0.00108354	0.00303743	0.0131841	0.00101291	0.00053214	0.00018207	0.00245288	0.00043488	0.00765034	0.00180387	0.00024301	0.00440861	0.00064159	0.00081296	0.00123997	4.573e-05	0.00245862	0.001314	0.00156517	0.00023602	0.00640184	7.082e-05	0.00423877	0.00030781	0.00608089	0.00246335	0.00133239	0.00258211	0	0.00050784	0.00378612	0.00275814	0.00027793	0.00014782	0.00163473	0.00284137	0.00077052	0.00049179	0.00232347	0.00102018	0.0005844	0.00915229	0.00011358	0.00044218
>SD_Ssd-01103	0.00010835	4.899e-05	0	0	0.0001419	0	4.303e-05	0.00010872	0.00018812	0.00024598	0.00024301	0.00011602	0.00056139	0.0001084	0	4.573e-05	0	4.867e-05	7.114e-05	0	0.00016415	7.082e-05	9.974e-05	3.42e-05	9.428e-05	4.038e-05	0.00013324	0	5.224e-05	0.00021764	0	5.015e-05	0	7.391e-05	0	0	0	9.836e-05	0	4.436e-05	9.74e-05	0	0.00068147	7.37e-05
>SD_Ssd-01105	5.418e-05	4.899e-05	0.00027467	5.065e-05	0.00024833	0	0.0001291	5.436e-05	0.00025083	0.00024598	0.00016201	0	0.00048119	0.00016259	7.294e-05	9.145e-05	0.0003598	0.00034067	0	0.00059004	8.207e-05	0.00042493	0.00024934	3.42e-05	0.00028283	8.077e-05	0	0.00013882	0.00010447	7.255e-05	0.00019927	0.00015044	0.00018529	0.00036955	0.00054491	0.00016393	0.0001401	0	0.0005667	0.00035485	0.0006818	0.00015004	5.679e-05	0.00022109
>SD_Ssd-01107	0.00021671	0.00083284	0.00027467	0.00035452	0.00056762	0.00163865	0.00154919	0.00038052	0.00018812	0.0013939	8.1e-05	0.00063809	0.0073783	0.00162593	0.00102115	0.00082308	0.0008995	0.00291999	0.00021343	0.00011801	0.0003283	0.0016289	0.00074802	0.00034201	0.00037711	0.00036345	0.00066619	0.00074965	0.00062683	0.00072548	0.00185985	0.00085251	0.00138966	0.00088692	0.00181637	0.0013114	0	0.00177043	0.00102006	0.00053227	0.0005844	0.00060015	0.00704185	0.00058958
>SD_Ssd-01109	0.00222126	0.0190084	0.00748472	0.00288681	0.00943664	0.0058263	0.00327051	0.00146771	0.00476579	0.00303378	0.0156339	0.00284239	0.0232577	0.00146334	0.0020423	0.00461841	0.00689614	0.00379599	0.00220546	0.00767052	0.00434997	0.00056657	0.00324141	0.00834502	0.00325257	0.00096919	0.00377509	0.00494211	0.00449227	0.00195879	0.00577881	0.00717115	0.00583658	0.0291944	0.00254291	0.00240424	0.019123	0.00481951	0.00544033	0.00115325	0.00155839	0.00300075	0.0152195	0.00781192
>SD_Ssd-01110	0.00097519	9.798e-05	0.00068667	0.00126614	0.00017738	0.00163865	0.00055943	0.0002718	0.00050166	0.00065595	0.00032402	0.00017402	0.00096239	0.00016259	0	9.145e-05	0.0008995	9.733e-05	0.0006403	0.00023602	0.00016415	7.082e-05	0.0013963	0.0001026	0.00014142	8.077e-05	0.00017765	0.00080518	0.00156707	0.00058038	0.00053138	0.00075222	0.00037058	0.00014782	0.00045409	0.00038249	0.00112076	0.00039343	0.00090672	0.00022178	9.74e-05	0.00022506	0.00011358	0.00066328
>SD_Ssd-01111	0	0	0	0	0	0	0	0	0	0	0	0	0	0	0	0	0	4.867e-05	0	0.00011801	8.207e-05	0	0	0	0	0	0	0	0	0	0	0	0	0	0	0	0	0	0	0	0	0	0	0
>SD_Ssd-01112	0.00081266	0.00014697	0.00034334	0.00045581	7.095e-05	0.00024276	4.303e-05	0.00021744	0.00018812	0.00016399	0.00024301	0.00017402	0.00040099	0.00021679	0.00021882	0.00013718	0.00011993	4.867e-05	0.00014229	0	0.00016415	0.00021246	0.00034907	0.0001026	0.00014142	0	0.00017765	0.00019435	0.00020894	0.00021764	0.00019927	0.00025074	9.264e-05	0.00029564	0.00081736	5.464e-05	0.00021014	0.00019671	0.00034002	0.00013307	9.74e-05	0.00037509	0.00017037	7.37e-05
>SD_Ssd-01114	0	0	0	0	0	0	0	0	0	0	0	0	0	0	0	0	0	0	0	0	0	0	4.987e-05	0	0	0	0	0	0	0	0	0	0	0	0	0	0	0	0	0	0	0	0	0
>SD_Ssd-01115	0.0663127	0.0134725	0.0134588	0.0519625	0.0280261	0.0677915	0.0453998	0.0236464	0.00827742	0.0285339	0.0571892	0.057776	0.0408212	0.0242805	0.0817651	0.0373588	0.0626649	0.0129453	0.0198492	0.0172292	0.0215036	0.0245751	0.0720092	0.0283183	0.059159	0.119331	0.0148339	0.154594	0.0293565	0.0376524	0.0577881	0.0377614	0.0566055	0.00916482	0.0264281	0.0134419	0.0512749	0.0230156	0.0744078	0.0661344	0.0187981	0.047787	0.00857516	0.0278576
>SD_Ssd-01116	0	0	0	0	0	0	0	0	6.271e-05	0	0	0	0	0	0	0	0	0	0	0	0	0	0	0	0	0	0	0	0	0	0	5.015e-05	0	0	0	5.464e-05	0	0	0	0	0	0	0	0
>SD_Ssd-01119	0	0	0.00013733	0.00010129	3.548e-05	6.069e-05	8.607e-05	5.436e-05	0	0	0	0	0	5.42e-05	0	4.573e-05	0	0	0	0	8.207e-05	0.00014164	4.987e-05	3.42e-05	9.428e-05	0	0	2.776e-05	5.224e-05	0	0	5.015e-05	0	0	9.082e-05	5.464e-05	7.005e-05	9.836e-05	0	4.436e-05	0	0.00045011	0	7.37e-05
>SD_Ssd-01120	0.00021671	0.00019596	0.00034334	0.00010129	7.095e-05	0.00018207	0	0.00032616	0.00012542	0	0.00024301	0.00023203	8.02e-05	0.00037938	0.00087527	0.00018291	0	0	0.00042686	0.00035402	8.207e-05	7.082e-05	0.0001496	0	0.00014142	8.077e-05	4.441e-05	0	0.00031341	0	6.642e-05	0.0001003	9.264e-05	0	0.00018164	0.00038249	0	9.836e-05	5.667e-05	8.871e-05	9.74e-05	0.00060015	0.00022716	7.37e-05
>SD_Ssd-01123	0	0	0.00048067	0	0	6.069e-05	0	0.00010872	0	0	0	0	0.0002406	0	0	0.00022863	0	0	0	0.00011801	0	7.082e-05	4.987e-05	0	0	0	0	0	5.224e-05	0	0.00013285	0.00025074	0	0	0	0	0	0	0	4.436e-05	0.00126619	0	0	0
>SD_Ssd-01126	0.00016253	4.899e-05	0	0	0	0	0	0	0.00012542	0	0	0	0	5.42e-05	0	0	0	0	0	0	0	0	0	0	0	4.038e-05	4.441e-05	0.00011106	0	0	0	0	0	0	0	0	7.005e-05	0	0.00011334	0	0	0	0	0
>SD_Ssd-01127	0.00043342	0.00019596	0.00027467	0.00035452	0.0001419	0.00515871	0.0001291	0.00021744	0.00018812	0.00024598	0.00072904	0.00029004	0.00056139	0.00032519	0.00029176	0.00036581	0.00041976	0.00034067	0	0.00011801	0.00016415	7.082e-05	0.00049868	0.0001368	0.00047139	0.00012115	0.00044413	0.00033318	0.00120142	0	0.00039854	0.00030089	0.00027793	0	0.00018164	0.00010928	0.00266181	0.00206551	0.00028335	0.00031049	9.74e-05	7.502e-05	0.00028395	0
>SD_Ssd-01128	0.00195037	0.00014697	0.00034334	0.00116485	3.548e-05	0.00030345	4.303e-05	5.436e-05	0.00144228	0.00049196	0.00064804	0.00017402	0.0003208	0.00037938	0.0003647	0.00036581	5.997e-05	0.00019467	7.114e-05	0.00011801	0.00090282	0.00014164	0.00039894	0.0001026	0.00037711	0.0002423	0.00031089	8.329e-05	0.00041789	0.00021764	0.00026569	0.00080237	0.00027793	0.00044346	0.00317864	0.00021857	0.00035024	9.836e-05	0.00045336	8.871e-05	9.74e-05	0.00097524	0	0.00014739
>SD_Ssd-01129	0	0.00112679	0.00013733	0	0.00138357	0.0006676	0.00064549	0	6.271e-05	0.00024598	8.1e-05	0.00046406	0.00056139	0.00032519	0.00109409	0.00036581	0.00065963	0.00053533	0	0.00047203	0.00123112	0.00127479	0	0.00020521	0.00028283	0.00036345	0.00022206	5.553e-05	0.00010447	7.255e-05	0	5.015e-05	0.00111173	0.00051737	0	0.00163925	0.0001401	0.00019671	0.00028335	8.871e-05	0	0	0.00011358	0.00073697
>SD_Ssd-01130	0	4.899e-05	6.867e-05	0.00010129	0	6.069e-05	0	0	0	0	0	0	0	5.42e-05	0	4.573e-05	0.0003598	0	0	0	0	0	0	3.42e-05	0.00014142	0	4.441e-05	2.776e-05	0	0	0	0.0001003	0	0	9.082e-05	0	0	9.836e-05	0	4.436e-05	0	0	0	0
>SD_Ssd-01131	0.00010835	4.899e-05	0.00027467	0.00015194	7.095e-05	0.00036414	0	0.00010872	0.00018812	0	0.00032402	0.00017402	8.02e-05	0.0001084	7.294e-05	9.145e-05	0.00011993	9.733e-05	0	0.00011801	8.207e-05	0	9.974e-05	0.0001026	4.714e-05	8.077e-05	0.00022206	0.00038871	0.00026118	0.0001451	6.642e-05	5.015e-05	0.00037058	0	0.00027245	5.464e-05	0.00021014	0.00029507	0	4.436e-05	9.74e-05	0.00022506	0	0
>SD_Ssd-01132	0.00059595	0.00137174	0.00212868	0.00060775	0.00070952	0.00188141	0.00043033	0.00092411	0.00238289	0.00106592	0.00105306	0.00081211	0.00064159	0.00048778	0.00153173	0.00109744	0.00281842	0.001168	0.00014229	0.0015341	0.00024622	0.00212465	0.00074802	0.00030781	0.00183841	0.00072689	0.00435246	0.00030541	0.00057459	0.00043529	0.00126204	0.00130385	0.00176024	0.00280857	0.00272455	0.00010928	0.00168114	0.00019671	0.00119007	0.00062098	0.0001948	0.00150038	0.00017037	0.00073697
>SD_Ssd-01134	0	0	0	0	0	0	0	0	0	0	0	0	8.02e-05	0	0	9.145e-05	0	0	0	0	0	0	4.987e-05	0	0	0	0	0	5.224e-05	0	0	0	0	0	0	0	0	0.00049179	0	0	9.74e-05	0	5.679e-05	0
>SD_Ssd-01135	0.00059595	0.00024495	0.00782806	0.00572297	0.00031928	0.00685804	0.00619675	0.00038052	0.00062708	8.199e-05	0.0072094	0.00011602	0.00409014	0.0021679	0.0003647	0.00310942	5.997e-05	0.00442865	7.114e-05	0	0.00188772	0.00042493	0.114297	0.00027361	0.00014142	4.038e-05	0.0147895	0.00016659	0.0257522	0.00029019	0.00179342	0.00120355	9.264e-05	0.00029564	0.00127146	0.00021857	0.00203138	0.00295072	0.00453361	0.00017742	0.00146099	0.00112528	0.012664	7.37e-05
>SD_Ssd-01136	0	4.899e-05	0	0.00015194	0	0	0	0.00010872	0.00012542	0	0	0	0	0	0	4.573e-05	0	0	0	0	0	0	0	0	4.714e-05	4.038e-05	0	8.329e-05	0	0	0	0	0	7.391e-05	0	5.464e-05	0	0	5.667e-05	0.00022178	9.74e-05	0	0	7.37e-05
>SD_Ssd-01137	0.00124607	0	0.00130468	0.00258293	3.548e-05	0.00273108	0.00030123	0	0.00075249	0.00098393	0.00081004	5.801e-05	0.00096239	5.42e-05	0.0003647	0.00086881	0	0.00077866	7.114e-05	0.00059004	0.00024622	0.00063739	4.987e-05	6.84e-05	0.00023569	0.00056536	8.883e-05	2.776e-05	0.00067906	0	6.642e-05	0.00065192	9.264e-05	0.0007391	0.001998	0	0.00112076	0.00127865	0.00017001	0.00146374	0.00214279	0.00105026	0.00039752	0
>SD_Ssd-01140	0	0	0	0	0	0	0	0	0	0	0	0	0	0	0	0	0	0	0	0	8.207e-05	0	0	0	0	0	0	0	0	0	0	0	0	0	0	0	0	0	0	0	0	0	0	0
>SD_Ssd-01143	0	0	0	0	0	6.069e-05	0	0	0	0	0	0	0	0	0	4.573e-05	0	0	0	0	0	0	0	0	0	0	0	0	5.224e-05	0	0	5.015e-05	0	0	0	0	0	0	0	0	0	0	0	0
>SD_Ssd-01144	0.0198288	0.015873	0.0221795	0.0159534	0.0118845	0.0527402	0.0271968	0.052294	0.0105349	0.013775	0.0101256	0.0138639	0.0352875	0.0470977	0.0224653	0.0121633	0.0222475	0.00491532	0.017786	0.0201794	0.0127216	0.0174221	0.0319653	0.0256849	0.0180541	0.0241085	0.0734589	0.0262931	0.0611158	0.079585	0.0288941	0.0260268	0.0141745	0.0121951	0.0366906	0.0101087	0.0402073	0.0454411	0.0437493	0.023065	0.0599006	0.0226557	0.0601397	0.0277839
>SD_Ssd-01146	0.00048759	0.00024495	0.00089267	0.00060775	0.000745	0.00042483	0.00064549	0.00043488	0.00031354	0.00024598	0.00024301	0.00133418	0.00072179	0.00070457	0.0003647	0.00041154	0.0003598	0.001168	0.00092487	0.00023602	0.00049245	7.082e-05	0.00179524	0.00061562	0.00028283	0.00020191	0.00013324	0.00027765	0.00015671	0.00029019	0.00066423	0.00055163	0.00055586	0.0007391	0.00081736	0.0006557	0.00098067	0.00078686	0.00085005	0.00053227	0	0.00060015	0.0005111	0.00058958
>SD_Ssd-01152	0	0	0	0	0	0	0	0	0	0	0	0	0	0	0	0	0	0	0	0	0	0	0	0	0	0	0	0	5.224e-05	0	0	0	0	0	0	0	0	0	0	0	9.74e-05	0	0	0
>SD_Ssd-01153	0	0	6.867e-05	0	0	0	0	0	0	0	0	0	8.02e-05	0	7.294e-05	4.573e-05	0	0	7.114e-05	0	8.207e-05	0	0	0	4.714e-05	4.038e-05	0	0	0	7.255e-05	0	0	0	0	0	0	7.005e-05	0	0	0	0	0	0	7.37e-05
>SD_Ssd-01155	0.00010835	0.00014697	0.000206	0.00015194	3.548e-05	0.00012138	0.0001291	0.00010872	6.271e-05	0.00065595	0.00016201	0.00063809	8.02e-05	0.00027099	0.00072939	9.145e-05	0	0.000146	7.114e-05	0.00023602	8.207e-05	0.00021246	0.0001496	0	4.714e-05	8.077e-05	0.00017765	0.00016659	5.224e-05	0.0001451	0.00026569	0.00025074	0	7.391e-05	0.00036327	0.00076499	0.0001401	0	0.00017001	0.00013307	9.74e-05	0.00022506	0.00022716	7.37e-05
>SD_Ssd-01156	0.00303391	0.00489908	0.00432603	0.00577361	0.00205761	0.00412696	0.00503486	0.00260926	0.00827742	0.0196786	0.00291616	0.00481466	0.00104259	0.00200531	0.0079504	0.00073163	0.00209882	0.00034067	0.00149402	0.0014161	0.00205187	0	0.00119683	0.00167584	0.00504384	0.00218067	0.00293125	0.00702446	0.00177601	0.00137841	0.00159415	0.00516524	0.00565129	0.00133038	0.00381437	0.0106005	0.00938638	0.00472116	0.00408024	0.00022178	0.00262978	0.00660165	0.00056789	0.00884369
>SD_Ssd-01158	0	0	0	0.00015194	0	6.069e-05	0	5.436e-05	0	0	0	0.00011602	0	0	0	9.145e-05	0	0	0	0	0	0	0	3.42e-05	0	0	0	0	0	0	0	0	0	0	9.082e-05	0	0	0.00019671	0	0	0	0	0	0
>SD_Ssd-01160	0	0	0	0	0	0	0	0	0	0	0	0	0	0	0	0	0	0	0	0	0	0	4.987e-05	0	0	0	0	0	0	0	0	0	0	0	0	0	0	0	0	0	0	0.00015004	0	0
>SD_Ssd-01164	0	0	0	0	0	0	0	0	0	0	0	0	0	0	0	0	0	4.867e-05	0	0	0	0	4.987e-05	0	0	0	0	0	0	0	0	0	0	0	0	0	0	0	0	0	9.74e-05	0	0	0
>SD_Ssd-01165	0.00195037	0.00622183	0.00226602	0.002431	0.00422165	0.00339868	0.00525002	0.00146771	0.00470308	0.00516563	0.0054273	0.00249434	0.0111477	0.00130074	0.0105762	0.00416114	0.00299832	0.00233599	0.00085373	0.00177012	0.00443204	0.00396601	0.00064828	0.00075242	0.00575092	0.00133263	0.00066619	0.00191576	0.00088801	0.00137841	0.00225839	0.00235695	0.00453956	0.00162602	0.00181637	0.00683023	0.00189129	0.00452444	0.00345687	0.00328232	0.00438297	0.0036009	0.00068147	0.00648537
>SD_Ssd-01166	0	0	0	0	0	0.00012138	0	0	6.271e-05	0	0	0	0	0	0	0	0	0	0	0	0	0	0	0	0	0	0	0	0	0	0	5.015e-05	0	0	9.082e-05	0	0	0	0	0	0	0	0	0
>SD_Ssd-01167	0.00021671	0	6.867e-05	0.00020258	0	0	0	0	0.00031354	0.00024598	0	0	0.0003208	0	0	0	0	0.00019467	0	0	8.207e-05	0.00014164	0	0	4.714e-05	4.038e-05	0.00013324	0	0.00010447	0.00050784	6.642e-05	0	0	0.00081301	0.00018164	5.464e-05	0	0.00019671	5.667e-05	0	0	0.00067517	0.00028395	0
>SD_Ssd-01168	5.418e-05	4.899e-05	0.00034334	0	0	0	8.607e-05	5.436e-05	0.00012542	0	0.00016201	0.00058008	8.02e-05	0.00021679	0.00021882	4.573e-05	0.00047973	0	0	0	0	0	0	3.42e-05	0.00014142	8.077e-05	8.883e-05	0.00013882	0	0.0001451	0.00026569	0.00015044	0.00018529	7.391e-05	0.00018164	0.00010928	7.005e-05	0	0.00017001	4.436e-05	0	0	0	0
>SD_Ssd-01170	0	4.899e-05	0	0.00010129	0.00010643	6.069e-05	0	5.436e-05	0	0	0	0.00023203	0.0002406	0	0	0.00018291	5.997e-05	4.867e-05	0	0	0	0.00021246	4.987e-05	3.42e-05	4.714e-05	0	4.441e-05	0	0	0	0	0	0	0.00014782	9.082e-05	5.464e-05	0	9.836e-05	0	0	0	0.00022506	0.00034073	0
>SD_Ssd-01175	0.00092101	0.00117578	0.00288402	0.00167131	0.00081595	0.00412696	0.00275411	0.00135899	0.00269643	0.00311578	0.00105306	0.00017402	0.00657631	0.00113815	0.00123997	0.00141753	0.00137923	0.00034067	0.00035572	0.00165211	0.00402167	0	0.00079789	0.0001026	0.00122561	0.00020191	4.441e-05	0.001416	0.00094024	0.00079803	0.00152773	0.00521539	0.0008338	0.00022173	0.00599401	0.00142069	0.00119081	0.00845874	0.00634705	0.00195165	0.00107139	0.00142536	0.00397524	0.00014739
>SD_Ssd-01176	0.00010835	4.899e-05	6.867e-05	0.00020258	7.095e-05	6.069e-05	0	0.00016308	6.271e-05	0	0	0.00011602	8.02e-05	0.00032519	7.294e-05	0.00018291	0.0001799	4.867e-05	7.114e-05	0	8.207e-05	0	4.987e-05	3.42e-05	4.714e-05	0.00012115	4.441e-05	0.00019435	5.224e-05	0	0.00033212	0.0001003	9.264e-05	0	9.082e-05	0.00021857	7.005e-05	9.836e-05	5.667e-05	8.871e-05	0	0.00030008	0.00011358	0.00022109
>SD_Ssd-01177	0	0	0	0	0	0	0	0	0	0	0	0	0	0	0	0	0	0	0	0	0	7.082e-05	0	0	0	0	0	0	0	0	0	0	0	0	0	0	0	0	0	0	0	0	0	0
>SD_Ssd-01178	5.418e-05	4.899e-05	0.00027467	0	0	0	0	5.436e-05	0	0	8.1e-05	0	0	0	0	0	0	0	0	0	0	0	0	0	0	0	0	0	0	0	0	0	0	0	0.00018164	0	7.005e-05	0	0.00011334	4.436e-05	0.000487	0	0	0
>SD_Ssd-01179	0.00016253	0.00044092	0.00027467	0.00081033	0.00063857	0.00030345	0.00060246	0.0002718	0.00012542	0.00180387	0.00048603	0.0022043	0	0.00075877	0.00116703	0.00013718	0.0005397	0.00024333	0.00056915	0.00023602	0.0003283	0.00056657	0.00024934	0.00044461	0.00018855	0.00096919	0.00026648	0.00138823	0.00047012	0.00036274	6.642e-05	0.00015044	0.00157495	0.00044346	0.00027245	0.00060106	0.0001401	9.836e-05	0.00017001	0.00066534	0	0.00060015	0	0.00191613
>SD_Ssd-01182	0.00021671	4.899e-05	0.00027467	0.00010129	0.0001419	0.00018207	8.607e-05	0.00010872	6.271e-05	0	0	0.00034805	0.0002406	5.42e-05	7.294e-05	0	5.997e-05	0.000146	0	0	0	7.082e-05	0.00019947	0	9.428e-05	0.00012115	4.441e-05	8.329e-05	0.00010447	0.0001451	0.00013285	0	0	0.00014782	0.00063573	0.00010928	7.005e-05	0.00019671	0.00022668	0.00017742	0	0.00022506	0.00017037	0
>SD_Ssd-01184	0.00725972	0.00014697	0.00048067	0.00785009	0.00046119	0.00303453	0.00086066	0.00478365	0.00062708	0.00180387	0.00113406	0.00092813	0.00160398	0.00254729	0.00138585	0.00114317	0.00065963	0.001022	0.00021343	0.00011801	0.0003283	0.00056657	0.0012467	0.00106023	0.00089563	0.00080766	0.00057737	0.00211011	0.00229837	0.00304701	0.00079708	0.00235695	0.0014823	0.00443459	0.004995	0.00191246	0.00105071	0.0006885	0.00238014	0.00053227	9.74e-05	0.00277569	0.00170367	0.00162134
>SD_Ssd-01185	0	0	6.867e-05	0	0	0	0	0	0.00012542	0	0	0	0	0	7.294e-05	0	0	0	0	0	0	0	0	0	4.714e-05	0	0	0	5.224e-05	0	0	0	0	7.391e-05	0	0	0	0	5.667e-05	0	0	0	0	0
>SD_Ssd-01190	0	0	6.867e-05	0	0	0.00018207	0	0	6.271e-05	8.199e-05	0	0	0	0	0	4.573e-05	0	0	0.00021343	0	0	0	0	0	0	0	0	2.776e-05	0	7.255e-05	0	5.015e-05	9.264e-05	7.391e-05	0	5.464e-05	0	0	0	0	0	0	0	0
>SD_Ssd-01193	0	0	6.867e-05	0.00010129	0	6.069e-05	0	0	6.271e-05	0	0	0	0	0	7.294e-05	9.145e-05	0	0	0	0	0	0	0	0	0	0	0	2.776e-05	5.224e-05	0	0	0.0001003	0	0	9.082e-05	0	0	0	5.667e-05	0	0	0	0	0
>SD_Ssd-01198	0	0	0	5.065e-05	3.548e-05	6.069e-05	0	0	0	0	0	0	0	0.0001084	0	0	0	0	0	0	0	0	0	0	0	4.038e-05	0	0	0	0	0	5.015e-05	9.264e-05	0	9.082e-05	0	0	0	0	0	0	0	0	0
>SD_Ssd-01199	5.418e-05	0	0.000206	0.00010129	0	0.00030345	0	0.0002718	0.00012542	8.199e-05	8.1e-05	0.00011602	0.0001604	0	0.00014588	0.00032009	5.997e-05	0.00053533	0	0	0	0	9.974e-05	3.42e-05	9.428e-05	0.00016153	4.441e-05	5.553e-05	0.00031341	0.0001451	0.00013285	0.00020059	0.00018529	0	0.00027245	0.00010928	0	9.836e-05	0.00011334	4.436e-05	9.74e-05	0	0.00011358	7.37e-05
>SD_Ssd-01202	0	0	0	0	0	0	0	0	0	0	0	0	0	0	0	0	0	0	0	0	0	0	0	0	0	0	4.441e-05	0	0	0	0	0	0	0	0	0	0	0	0	0	0	0	0	0
>SD_Ssd-01203	0.0007043	0.00014697	0.000412	0.00030387	3.548e-05	0.00024276	0.00030123	0.00119591	0.00018812	0.00057396	0.00016201	0.00017402	0.00144358	0.00016259	0.00065646	0.00032009	5.997e-05	0.00092466	0.00021343	0.00011801	8.207e-05	7.082e-05	0.00029921	0.00034201	4.714e-05	0.00044421	0.00053295	0.000944	0.00015671	0.00021764	0.00053138	0.00060178	9.264e-05	0.00014782	0.00145309	0.00109284	0.00042029	0.00029507	0.0005667	0.00035485	0.0002922	0.00075019	0.0010222	0.00044218
>SD_Ssd-01208	0	0	0	0	0	0	0	0	0	0	0	0	8.02e-05	0	0	9.145e-05	0	0	0	0	0	0	0	0	0	0	0	0	0	0	0	0	0	0	0	0	0	0	0	0	0	0	0	0
>SD_Ssd-01210	0.00314227	0.00156771	0.00391403	0.00192454	0.00212857	0.0052194	0.00296927	0.00483801	0.00420142	0.00155789	0.00129607	0.00087012	0.00409014	0.00287247	0.00255288	0.00242352	0.00101943	0.001168	0.00206318	0.00330422	0.00303677	0.0026204	0.00393956	0.00109443	0.00273404	0.00149416	0.00590691	0.00213788	0.00637275	0.00311956	0.00371969	0.00260769	0.00166759	0.00155211	0.00154391	0.00120212	0.00322219	0.00865545	0.00334353	0.00221779	0.00545437	0.00217554	0.00227157	0.00250571
>SD_Ssd-01211	5.418e-05	0	0	0	3.548e-05	0	0	0	0	0.00016399	0	0	0	0	7.294e-05	0	0	0	0	0	0	0	0	0	0	0	0	0	0	0	6.642e-05	0	0	0	9.082e-05	0	0	0	0	0	0	0	0	0
>SD_Ssd-01212	0	0	0	0	0	6.069e-05	0	0	0	0	0	0	0	0	0	0	0	0	0	0	0	0	0	0	0	0	0	0	0	0	0.00026569	0	0	0	0	0	0	0	0	0	9.74e-05	0	0	0
>SD_Ssd-01213	5.418e-05	0.00063688	0.000618	0.00015194	0.00081595	0.00054622	0.00167829	5.436e-05	0	0.00081994	0.00081004	0.00191426	0.00216537	0.00178852	0.00051058	0.00018291	0.00029983	0.00063266	7.114e-05	0	0.00057452	0	0.00029921	0.00047881	0.00032997	4.038e-05	0.00031089	0.00016659	0.00010447	7.255e-05	0.00013285	0.00075222	0.0008338	0	0.00063573	0.00060106	7.005e-05	0.00019671	0.00028335	0.00022178	0.0001948	0.00052513	0.00902947	0.00058958
>SD_Ssd-01214	0.00016253	0	0	0.00015194	7.095e-05	0	4.303e-05	0	0.00018812	0	0.00016201	0	0	0	0	0	5.997e-05	0	0	0	8.207e-05	0.00014164	0	0	0	0	4.441e-05	0	5.224e-05	7.255e-05	0	5.015e-05	9.264e-05	0	9.082e-05	0	0	0.00029507	0	0	0	7.502e-05	5.679e-05	0
>SD_Ssd-01218	0	0	0	0	0	0	0	0	0	0	0	0	8.02e-05	0	0	0	5.997e-05	0	0	0	0	0	0	0	0	0	0	0	0	0	0	0	0	0	0.00018164	0	0	0	0	0	0	7.502e-05	0	0
>SD_Ssd-01219	0.00016253	0	6.867e-05	0.00020258	0	6.069e-05	0	0.00010872	6.271e-05	0	8.1e-05	0.00011602	8.02e-05	0.0001084	0	0.00027436	5.997e-05	9.733e-05	0	0	8.207e-05	0	0.00019947	0	0.00018855	0	4.441e-05	5.553e-05	0	0	0	0.00015044	0	0	0	0	0.0001401	0	5.667e-05	0	0.0001948	7.502e-05	0	0.00014739
>SD_Ssd-01220	0.00037924	0.00044092	0.00027467	0.00060775	0.0001419	0.00042483	0.00043033	0.00010872	6.271e-05	0.00073795	0.00202511	5.801e-05	0.00112278	0.00032519	0.0003647	0.00086881	0.00077956	0.00068133	7.114e-05	0.00011801	0.0003283	0	0.00024934	0.00071822	0.00032997	4.038e-05	0.00075502	0	0.00041789	7.255e-05	0.00126204	0.00050148	0	7.391e-05	0.00281537	0.00010928	7.005e-05	0.00029507	0.00107673	0.00035485	0.0005844	0.00022506	0.00130615	0
>SD_Ssd-01221	0	4.899e-05	0.000206	0.00030387	7.095e-05	6.069e-05	0	5.436e-05	6.271e-05	0.00016399	0.00016201	0.00029004	0	5.42e-05	7.294e-05	9.145e-05	0.00023987	0	0.00035572	0	0	7.082e-05	9.974e-05	3.42e-05	4.714e-05	0	4.441e-05	8.329e-05	5.224e-05	0	0	0.0001003	9.264e-05	0	9.082e-05	0.00016393	7.005e-05	0	0	4.436e-05	9.74e-05	7.502e-05	5.679e-05	0
>SD_Ssd-01222	0.00292556	0.0246914	0.00068667	0.00040517	0.0114942	0.0012745	0.00098976	0.0005436	0.00181852	0.0083634	0.00259214	0.00464064	0.00649611	0.00558235	0.00182349	0.00457268	0.0154713	0.0333366	0.00369949	0.00011801	0.0127216	0.0203966	0.0240363	0.00940525	0.0079193	0.00484594	0.00097708	0.00177694	0.00203719	0.00101567	0.0112919	0.00912692	0.00213081	0.00495196	0.00108982	0.0134419	0.00056038	0.00678666	0.00300351	0.00128632	0.00350638	0.00180045	0.00641717	0.00891739
>SD_Ssd-01224	0	0	0	5.065e-05	0	0	0	0	0	0	0	0	0	0	0	9.145e-05	0	0	0	0	0	0	0	0	0	0	0	0	0	0	0	0	0	0	9.082e-05	0	0	0	0	0	9.74e-05	0	0	0
>SD_Ssd-01225	0	0	0	0	0	0	0	5.436e-05	0	0	0	0	0	0	0	0	0	0	0	0	0	0	0	0	0	0	0	2.776e-05	5.224e-05	0	0	0	0	0	0	0	0	0	5.667e-05	0	0	0	0	0
>SD_Ssd-01228	0	0.00014697	6.867e-05	5.065e-05	0.00010643	6.069e-05	0.00017213	0	0.00012542	0.00040997	8.1e-05	5.801e-05	0.0001604	5.42e-05	0.00080233	0	0	0	0	0	0	0	0	0	4.714e-05	0	0	0	0	0	0	0	0	0	0.00027245	0.00027321	0	9.836e-05	0.00011334	8.871e-05	0	0	0	0
>SD_Ssd-01229	0	0.00024495	0.0609078	0.00025323	0.0001419	0.00060691	0.00043033	0.00021744	0.00025083	0.0040997	0.0055083	0.00423458	0.0003208	0.00016259	0.00743982	0.00027436	0.00215879	4.867e-05	0.0006403	0	0	0.00424929	0.00443824	0.00030781	0.0153672	0.00436135	0.00062178	0	0.00010447	0.00029019	0.00019927	0.00050148	0.00018529	0.00465632	9.082e-05	5.464e-05	0.0001401	0.00039343	0.00017001	0.00022178	0.00087659	0.0806452	0.00017037	0.00058958
>SD_Ssd-01230	0.0007043	4.899e-05	0.00034334	0.00040517	0.00049667	0.00030345	0.00017213	0.00038052	0.00119145	0.00032798	0.00032402	0.00040606	0.00040099	0.00037938	7.294e-05	0.00041154	0.00059966	0.00204399	0.00028458	0.00023602	0.0013132	0.00014164	0.00034907	0.0001368	0.00042425	0.00088842	0.00026648	5.553e-05	0.00067906	0.00021764	0.00039854	0.00055163	0.00092644	0.00066519	0.00063573	0.00142069	7.005e-05	0.00039343	0.00045336	0.00110889	0.0002922	0.0012003	0.00823443	0.00117916
>SD_Ssd-01235	0.00021671	0.00044092	0.000206	0.00020258	0.00049667	6.069e-05	0.00030123	0.00010872	0.00043895	0.00032798	0.00016201	0.00023203	0.0003208	0.0001084	0.00029176	4.573e-05	0.0001799	4.867e-05	7.114e-05	0	8.207e-05	0.00021246	9.974e-05	0.0001026	0.00018855	0.00012115	0.00013324	2.776e-05	0.00010447	7.255e-05	0	0.00030089	0	0.00044346	0.00018164	0.00021857	0.0001401	0.00029507	0.00022668	0	9.74e-05	0	0.00011358	7.37e-05
>SD_Ssd-01237	0.00037924	0.00019596	0.00068667	0.00070904	3.548e-05	0.00048553	0.00081763	0.00038052	0.00031354	8.199e-05	0.00024301	0.00092813	0.00064159	0.00043358	0.00065646	0.00027436	0.00047973	0.00024333	7.114e-05	0.00011801	0	0.00084986	0.00059841	0.0001368	0.00028283	0.00032306	0.00031089	0.00097176	0.00015671	0.00050784	0.0008635	0.00035104	0.00037058	0.00066519	0.00072655	0.00032785	0.00049033	9.836e-05	0.00034002	0.00022178	9.74e-05	0.00030008	0.00011358	0.00029479
>SD_Ssd-01238	0	0	0	0	0	0	0	0	0	0	8.1e-05	0	0	0	0	0	0	0	0	0	0	0	0	0	0	0	0	0	0	0	0	0	0	7.391e-05	9.082e-05	0	7.005e-05	0	0	0	0	0	0	0
>SD_Ssd-01243	0.00265468	0.00387027	0.00315869	0.00703976	0.00297999	0.00497663	0.00787503	0.00385953	0.012667	0.00877337	0.00089105	0.00185626	0.00376935	0.0100266	0.00284464	0.00114317	0.00293835	0.00506132	0.00170746	0.00472032	0.00787919	0.00587819	0.00179524	0.00287288	0.0184312	0.00989379	0.00133239	0.00441458	0.00156707	0.00877829	0.00823647	0.00401183	0.00166759	0.00465632	0.00817364	0.00202175	0.00231157	0.00678666	0.00742378	0.00341539	0.00370118	0.00225056	0.00249872	0.00375857
>SD_Ssd-01247	0.00102936	0.00063688	0.00384536	0.00182325	0.00053214	0.0032166	0.00120492	0.00173951	0.00094062	0.00106592	0.0018631	0.0094553	0.00136338	0.00048778	0.00138585	0.00155471	0.00257856	0.00097333	0.00128059	0.00047203	0.00180565	0.00141643	0.00044881	0.00027361	0.00179127	0.00145378	0.00133239	0.00169364	0.00088801	0.00094312	0	0.0025074	0.00259403	0.00110865	0.00045409	0.00442599	0.00175119	0.00639323	0.00175677	0.00106454	0.0006818	0.00165041	0.00056789	0.00110546
>SD_Ssd-01256	0.0007043	9.798e-05	0.000206	0.00030387	0.00010643	0.00012138	0.00030123	0.0002718	0.00012542	0.00032798	0.00048603	5.801e-05	8.02e-05	0.00032519	0.00029176	9.145e-05	5.997e-05	0.000292	7.114e-05	0	0	0.00021246	0.0001496	0.0001368	0.00014142	4.038e-05	8.883e-05	0.00022212	0.00047012	0.0001451	0.00019927	0.00030089	9.264e-05	0.00014782	0.00027245	5.464e-05	7.005e-05	9.836e-05	0.00017001	0.00022178	9.74e-05	7.502e-05	0.00034073	0.00022109
>SD_Ssd-01265	5.418e-05	4.899e-05	0	0	0.00028381	0	0.0002582	0.00010872	0	8.199e-05	0	0.00029004	0.0002406	5.42e-05	7.294e-05	4.573e-05	0.00011993	0.00019467	0	0	0.00016415	7.082e-05	0	3.42e-05	9.428e-05	0.00028268	0	0	0.00015671	7.255e-05	0	0	0.00027793	0.00051737	0	0	0.00021014	9.836e-05	0.00034002	4.436e-05	0	7.502e-05	0.00022716	0.00014739
>SD_Ssd-01267	5.418e-05	0	6.867e-05	0	0	6.069e-05	4.303e-05	0	6.271e-05	0	8.1e-05	0	0	0	0	0	0	0	0	0	0	0	0	0	0	0	0	0	5.224e-05	0	0	5.015e-05	0	0	0	0	0	9.836e-05	5.667e-05	4.436e-05	9.74e-05	0	5.679e-05	0
>SD_Ssd-01280	0	4.899e-05	0	5.065e-05	7.095e-05	0	0	0	0	0	0	0	8.02e-05	0	0	0	0.00011993	0	0	0	0	0	0	3.42e-05	0	0	0	8.329e-05	0	0	0	0	9.264e-05	0	0	0	0	0	0	0	0	0	0	0
>SD_Ssd-01283	5.418e-05	4.899e-05	0	0	0	0	0	0	0	0	0	0	8.02e-05	0	0	0	0	0	0	0	0	0	0	0	4.714e-05	0	0	0	0	0.0001451	0	0	9.264e-05	0	0	0	0	0	0	0	0	0	0	0
>SD_Ssd-01285	0.00010835	0.00019596	6.867e-05	0.00045581	0.00021286	0.00018207	0.0001291	0.00010872	0.00018812	0.00016399	0	0.00017402	0	5.42e-05	0.00014588	9.145e-05	0	0	0.00014229	0	0.0003283	0.00021246	0.00034907	0.00020521	0	0.00012115	0.0003553	0.00011106	0.00020894	0.00021764	0.00019927	0.0001003	9.264e-05	0	0.00027245	0	0	0.00029507	0.00017001	0.00013307	9.74e-05	0.00022506	0.00017037	0.00014739
>SD_Ssd-01289	0.00785567	0.00097982	0.0184028	0.00369714	0.00372499	0.00436973	0.00279714	0.00108719	0.0129805	0.00532962	0.00583232	0.00545275	0.00352875	0.00336025	0.00123997	0.00246925	0.00347805	0.00384466	0.00192089	0.00365825	0.00525279	0.00169972	0.0102728	0.00123123	0.00273404	0.00149416	0.00315331	0.00202682	0.00506686	0.00101567	0.0025905	0.00300888	0.00250139	0.00140429	0.00508582	0.00475384	0.004413	0.00255729	0.00192678	0.00279441	0.0177267	0.00397599	0.0015901	0.00368487
>SD_Ssd-01292	0	0	0	0	0	0	0	0	0	0	0	0	0	0	0	0	0	0	0	0.00011801	0	0	0	0	0	0	0	0	0	0	0	0	0	0	0	0	0	0	0	0	0	0	0	0
>SD_Ssd-01294	0	0	0.00013733	5.065e-05	7.095e-05	0.00012138	8.607e-05	0.00016308	6.271e-05	0.00016399	0.00024301	5.801e-05	0	0	0	0	5.997e-05	9.733e-05	0	0	0	0	9.974e-05	0	0.00018855	0	4.441e-05	2.776e-05	5.224e-05	7.255e-05	0	0.00020059	0	0	0	5.464e-05	0.00021014	9.836e-05	0.00011334	0	0	0	0	0
>SD_Ssd-01295	5.418e-05	0	0	0.00015194	3.548e-05	0.00048553	0	0.00010872	0	0	0	0	0	0	0	0	0	0	0	0.00011801	0	7.082e-05	4.987e-05	0	4.714e-05	4.038e-05	0	2.776e-05	0.00010447	0	0	0.0001003	9.264e-05	0.00014782	0.00072655	5.464e-05	0.00021014	9.836e-05	0.00011334	0	0.0003896	0	0.00085184	0
>SD_Ssd-01296	0	4.899e-05	6.867e-05	0	0	0	0	0	0	8.199e-05	0	0	0	0	0	4.573e-05	0	0	0	0	0	0	0	0	0	0	0	2.776e-05	0	7.255e-05	0	5.015e-05	0	0	0	0	0	0	0	0	0	0	0	0
>SD_Ssd-01299	0	0	0	0	0	0	0	0	0	0	0	0	0	0	0	0	0	0	7.114e-05	0	0	0	0	0	0	0	0	0	0	0	0	0	0	0	0	0	0	0	0	0	0	0	0	0
>SD_Ssd-01301	0.00151696	0.00156771	0.00075534	0.0012155	0.00095785	0.00139589	0.00081763	0.00081539	0.00112874	0.00163988	0.00129607	0.00371251	0.00072179	0.00059617	0.00153173	0.00059445	0.00125929	0.000146	0.00056915	0.00047203	0.00123112	0	0.00079789	0.00027361	0.0020741	0.00109034	0.00075502	0.00258211	0.00052236	0.00058038	0.00073065	0.00200592	0.00101908	7.391e-05	0.00208882	0.00136605	0.00140095	0.00078686	0.00085005	0.00088711	0.0002922	0.00150038	0.00034073	0.00088437
>SD_Ssd-01304	0	0	0	0	0	0	0	0	0	0	0	0	0	0	0	0	0	0	0	0	0	0	0	0	0	0	0	0	0	0	0	0	0	0	0	0	0	0	0	0	0	0	0	7.37e-05
>SD_Ssd-01305	0.00200455	0.00191064	0.00274669	0.00248164	0.00095785	0.00892153	0.00133402	0.00125027	0.00169311	0.00180387	0.00218712	0.00539474	0.00120298	0.00119235	0.0031364	0.00150899	0.00167906	0.00082733	0.00056915	0.0015341	0.00180565	0.00056657	0.00084775	0.00085502	0.00197982	0.0016557	0.00186534	0.00211011	0.00135813	0.00036274	0.00132846	0.00225666	0.00185288	0.00096083	0.00118064	0.0016939	0.00700476	0.00245894	0.00107673	0.00097583	0	0.00187547	0.00045431	0.00110546
>SD_Ssd-01307	0.00021671	4.899e-05	6.867e-05	0.00030387	0	6.069e-05	8.607e-05	0.00010872	0	0.00016399	0	0	8.02e-05	0	0.00014588	0	0	0	0.00014229	0	0	0.00021246	0	3.42e-05	4.714e-05	0.00016153	0	0.00027765	0.00015671	0	6.642e-05	0.0001003	9.264e-05	0.00022173	9.082e-05	0	0.00021014	9.836e-05	5.667e-05	4.436e-05	0	0	5.679e-05	0
>SD_Ssd-01308	0.00016253	0	6.867e-05	0.00015194	3.548e-05	0.00018207	0	0.00021744	0	0	0	0.00023203	0	5.42e-05	7.294e-05	0	5.997e-05	0	7.114e-05	0	0.00016415	0.00014164	9.974e-05	0	4.714e-05	8.077e-05	8.883e-05	8.329e-05	0.00026118	7.255e-05	6.642e-05	5.015e-05	0	0.00022173	0	0.00010928	0.0001401	0	0.00017001	0	0	0	5.679e-05	0.00014739
>SD_Ssd-01311	0	4.899e-05	0	0	0	0	0	0	0	0	0	0	8.02e-05	0	0	0	0	0	0	0	0	0	0	0	0	0	0	0	0	0	0	0	0	0	0	0	0	0	0	0	0	0	0	0
>SD_Ssd-01319	5.418e-05	0.00014697	6.867e-05	0	3.548e-05	0	0	0	0	0	0.00024301	5.801e-05	0.0001604	0	0	0.00018291	5.997e-05	4.867e-05	7.114e-05	0	8.207e-05	0.00021246	0	0	4.714e-05	0	8.883e-05	0	0	7.255e-05	0	5.015e-05	9.264e-05	0	0.00027245	0.00016393	0.0001401	0.00029507	5.667e-05	0	0	7.502e-05	0.00017037	0
>SD_Ssd-01322	0	0	0	0	3.548e-05	0	0	0	0	8.199e-05	0	0.00017402	0	5.42e-05	0	0	5.997e-05	4.867e-05	0	0	8.207e-05	0	0	0	0	0.00012115	0	2.776e-05	0	0	0	0	0	0	0	0.00060106	0	0	0	8.871e-05	0	0	0	0
>SD_Ssd-01323	0.00027089	0.00019596	0.00027467	0.00015194	0.00010643	6.069e-05	0.00017213	0	6.271e-05	0	0.00024301	0.00017402	0	0	0.00014588	0.00018291	0.00011993	4.867e-05	0.00014229	0	8.207e-05	7.082e-05	0.0001496	3.42e-05	0.00018855	4.038e-05	0.00031089	8.329e-05	0.00015671	0	6.642e-05	0.0001003	0.00018529	0.00014782	0	0.00010928	0.00035024	0.00019671	5.667e-05	0.00031049	0.0001948	0	0	7.37e-05
>SD_Ssd-01325	0	0	0	0	0	0	0	0	0	8.199e-05	0	0	0	0	0	0	0	0	0	0	0	0	0	3.42e-05	0	0	0	0	0	0	0	0	0	0	0	0	0	0	0	0	0	0	0	0
>SD_Ssd-01328	0	0	6.867e-05	0	0	0	0	0	0	0	0	0	0	0	0	0	0	0.000146	0.00021343	0.00023602	0.00041037	0.00070822	0.00029921	0	0	0	0	0	0	0	0	0	0	0	0	0	0	0	0	0	0.0001948	0.00030008	0.00028395	0.00058958
>SD_Ssd-01330	0	0	0	0	7.095e-05	0.00030345	4.303e-05	0	0	0	0	0	0	0	0	4.573e-05	0	0	0	0	0	0	0	3.42e-05	0	0	0	0	0	0	0	0	0	0	0	0	0	0	0	0	0	0	0	0
>SD_Ssd-01333	0	4.899e-05	6.867e-05	5.065e-05	0	0	0	0	6.271e-05	0	0	0	0	5.42e-05	0	4.573e-05	0	0	0	0	0	0	0.00019947	0	4.714e-05	0	4.441e-05	0	0	7.255e-05	0.00013285	5.015e-05	9.264e-05	0	0	5.464e-05	0	9.836e-05	0	0	0	0	0.00011358	0
>SD_Ssd-01334	0	0	0	0	0	0	0	0	0	0	0	5.801e-05	0	0	0	0	0	0	0	0	0	0	0	0	0	0	0	0	0	0	0	0	0	0	0	0	0	0	0	0	0	0	0	0
>SD_Ssd-01337	0	0	0	0	0	0	0	0	0	0	0	0	0	5.42e-05	0	0	0	0	0	0	0	0	0	0	0	0	0	0	0	0	0	0	0	0	9.082e-05	0	0	0	0	0	0	0	0	0
>SD_Ssd-01340	0	0	0	0	0	0	0	0	0	0	0	0	0	0	0	0	0	0	0	0	0	0	0	0	0	0	0	0	0	0	0	0	0	0	0	0	0	0	0	0	0	0	5.679e-05	0
>SD_Ssd-01356	0	0	0	0	0	0	0	0	0	0	0	0	0	0	0	0	0	0	0	0	0	7.082e-05	4.987e-05	0	0	0	0	0	0	0	0	0	0	0	0	0	0	0	0	0	9.74e-05	7.502e-05	5.679e-05	7.37e-05
>SD_Ssd-01361	0	0	0	0	0	0	0	0	0	8.199e-05	0	0	0	0	0.0003647	0	0	0	0	0	0	7.082e-05	0	0	0	0	0	2.776e-05	0	0	0	0	0	0	0	0	7.005e-05	0	5.667e-05	0	0	0	5.679e-05	7.37e-05
>SD_Ssd-01365	5.418e-05	9.798e-05	0	0	0.00010643	6.069e-05	4.303e-05	0.00010872	0	0.00016399	0	0.00011602	0.0001604	0.0001084	0	4.573e-05	0.00011993	4.867e-05	0	0.00023602	0.00016415	7.082e-05	9.974e-05	3.42e-05	0	0	0.00039972	0.00019435	0	0	0.00019927	0	0.00027793	0	0	0	0.0001401	0	0	4.436e-05	0	0.00015004	0	7.37e-05
>SD_Ssd-01368	0	0	0	0	0	0	0	0	0	0	0	0	0	0	0	4.573e-05	0	0	0	0	0	0	0	0	0	4.038e-05	0	0	0	0	0	0	0	0	0	0	0	0	0	0	0	0	0	0
>SD_Ssd-01370	0	0	0	0	0	0	0	0	0	0	0	0	8.02e-05	0	0	0	0	0	0	0	0	0	0	0	0	0	0	0	0	0	0	0	0	0	9.082e-05	5.464e-05	0	0	0	0	0	0	0	0
>SD_Ssd-01373	0	0	0	0	0.00010643	0	0	0	0	0	0	0	0	0	0	0	0.00011993	0	0	0	0	7.082e-05	0	0	0	0	0	2.776e-05	0	0	0	0	0	0	0	0	0	0	0	0	0	0	0	0
>SD_Ssd-01379	0.00037924	0	0	0.00025323	0	6.069e-05	0	0.00010872	0	0.00016399	0	0	0.0002406	0.0001084	0	4.573e-05	0	0	0	0	0	0	0	0	4.714e-05	4.038e-05	0	0	0	7.255e-05	0.00019927	0	9.264e-05	0.00022173	0.00027245	0	7.005e-05	0	0	0	0	0	0	0
>SD_Ssd-01382	0.00438834	0.00097982	0.00487537	0.0047607	0.00081595	0.00315591	0.00481969	0.00201131	0.0048912	0.00196786	0.00615634	0.00249434	0.00080199	0.00135494	0.00510576	0.00178335	0.00221876	0.00141133	0.00078258	0.0015341	0.00082075	0.00063739	0.00189498	0.00119703	0.00334685	0.00359407	0.0013768	0.00338729	0.00308191	0.00043529	0.00066423	0.00431272	0.00157495	0.00066519	0.00127146	0.00267745	0.007355	0.00186879	0.0109373	0.0003992	0.0006818	0.00352588	0.00039752	0.00051588
>SD_Ssd-01387	0	0	6.867e-05	0.00030387	3.548e-05	0	0	0	0	0	0	0	0	0	0	0	0	0	0	0	0	0	0	0	0	0	0	0	5.224e-05	0.0001451	6.642e-05	0	0	0	0	0	0	0	0	0	0	0	0	0
>SD_Ssd-01393	0	0	0	0	0	0	0	0	0	0	0	0	0	0	0	0	0	0.00048667	0.00163631	0.00188813	0.00172357	0.00212465	0.00259313	0	0	0	0	0	0	0	0	0	0	0	0	0	0	0	0	0	0.00311678	0.00255064	0.00215799	0.00169504
>SD_Ssd-01394	0	0	0	0	0	0	0	0	0	0	0	0	0	0	0	0	0	0	0.00014229	0.00011801	0	0	0.0001496	0	0	0	0	0	0	0	0	0	0	0	0	0	0	0	0	0	9.74e-05	7.502e-05	5.679e-05	0
>SD_Ssd-01395	5.418e-05	0	0	5.065e-05	7.095e-05	6.069e-05	4.303e-05	0.00016308	6.271e-05	0	0	0	0	0.0001084	7.294e-05	0	0	0	0.00014229	0.00023602	8.207e-05	0.00014164	0	3.42e-05	0	4.038e-05	8.883e-05	8.329e-05	0.00010447	7.255e-05	6.642e-05	0	0	0	0.00018164	5.464e-05	0	9.836e-05	0	4.436e-05	0.0002922	0	0	0
>SD_Ssd-01397	0	0	0	0	0	0	0	0	0	0	0	0	0	0	0	0	0	9.733e-05	0.00014229	0.00011801	0	0.00035411	0.00034907	0	0	0	0	0	0	0	0	0	0	0	0	0	0	0	0	0	0.0002922	0.00022506	0.00022716	0.00014739
>SD_Ssd-01398	0.00032506	0.107976	0.00144201	0.00131679	0.104406	0.00091036	0.14756	0.00086975	0.00125415	0.00459167	0.00210612	0.00974534	0.00120298	0.00092136	0.0565281	0.00096026	0.0561885	0.00048667	0.108423	0.329596	0.13411	0.135482	0.00094749	0.091932	0.00377109	0.158099	0.00248712	0.00030541	0.00094024	0.00130586	0.00092992	0.0121358	0.0873634	0.00096083	0.00054491	0.0678651	0.00063043	0.00078686	0.00062337	0.00767354	0.198305	0.00067517	0.00039752	0.086447
>SD_Ssd-01399	0.00769314	0.0139134	0.00315869	0.00248164	0.0344118	0.0116526	0.0212583	0.0182648	0.00351163	0.0869137	0.00267315	0.00261036	0.02823	0.0836269	0.0530999	0.00891673	0.0461142	0.0598598	0.0293825	0.00118008	0.00361129	0.00339943	0.0131152	0.00099183	0.0107005	0.00468441	0.00168769	0.0507261	0.013738	0.0334446	0.00870143	0.0287348	0.087456	0.0398374	0.00363273	0.125567	0.0189829	0.0493754	0.0804148	0.00962519	0.0130515	0.0150037	0.0168096	0.0495983
>SD_Ssd-01400	0.0124607	0.00235156	0.0052187	0.0205622	0.00947212	0.0146264	0.00232378	0.0102196	0.0024456	0.00508363	0.0160389	0.0152561	0.0105061	0.0022763	0.010795	0.0981298	0.00761574	0.00520732	0.00206318	0.00082606	0.00270847	0.00934844	0.0099237	0.00636137	0.0101348	0.00460364	0.00750577	0.00610823	0.018178	0.00290192	0.00411823	0.029136	0.0264962	0.00702143	0.0064481	0.0190154	0.0219249	0.00334415	0.0185311	0.00137503	0.00116879	0.00382596	0.0746777	0.00125286
>SD_Ssd-01401	0.0224835	0.00803449	0.00226602	0.00288681	0.0114942	0.00145658	0.00550822	0.00331594	0.00332351	0.0182027	0.00153908	0.0138059	0.00072179	0.0101891	0.0118891	0.00059445	0.00515711	0.00146	0.00320148	0.00696247	0.00254432	0.00092068	0.00219419	0.00406991	0.00296974	0.00763235	0.00257595	0.0134936	0.00208943	0.00631167	0.00325473	0.00456346	0.0160274	0.00546933	0.004995	0.0149719	0.00462314	0.00147536	0.00668707	0.00168552	0.0003896	0.00877719	0.00749617	0.00825411
>SD_Ssd-01402	5.418e-05	0.0540368	6.867e-05	0.00010129	0.0276714	0.00012138	4.303e-05	5.436e-05	0.00018812	8.199e-05	0.00032402	0.00029004	0	0.00021679	0.00364697	9.145e-05	0	0.00019467	0.00583381	0.0494454	0.0124754	0.00184136	0.00074802	0.0182975	0.00598661	0.00028268	0.00022206	5.553e-05	5.224e-05	0.00036274	0.00019927	0.00020059	0.00055586	0	0.00018164	0.003661	0.00028019	9.836e-05	0.00017001	0.0114881	0.0003896	0.00015004	0.00011358	0.00442184
>SD_Ssd-01403	0.00319645	0.00293945	0.00343336	0.00253229	0.00180928	0.00697943	0.00374387	0.0067406	0.00263372	0.00311578	0.00145808	0.00139219	0.00617531	0.0046068	0.00357403	0.00288079	0.00323819	0.001606	0.00426864	0.00755251	0.00434997	0.00269122	0.00383982	0.00263347	0.00348826	0.00339216	0.004841	0.00358164	0.00611158	0.00993906	0.00743939	0.00300888	0.00157495	0.00192166	0.003996	0.00196711	0.00672457	0.00845874	0.00328686	0.00399202	0.0147073	0.00195049	0.0057357	0.00648537
>SD_Ssd-01404	0.00254632	0.00313541	0.00096134	0.00430489	0.00383142	0.00886084	0.00946725	0.00233746	0.018875	0.0108232	0.00202511	0.00336446	0.00152378	0.00726248	0.00474106	0.00064018	0.00179899	0.00097333	0.00078258	0.00637243	0.00246225	0.00113314	0.00069815	0.00147064	0.00758933	0.0106611	0.00239829	0.00391482	0.00412662	0.00065293	0.00611093	0.00496465	0.00398369	0.00421286	0.00181637	0.00377029	0.00301205	0.00816367	0.00311685	0.00137503	0.000487	0.00367592	0.00062468	0.00140025
>SD_Ssd-01405	0.0040091	0.00137174	0.00666072	0.00906559	0.00131262	0.00728288	0.00206558	0.00385953	0.00137957	0.00213185	0.00534629	0.00284239	0.00585452	0.00520297	0.00503282	0.00201198	0.00239866	0.00228733	0.00106716	0.0015341	0.0022981	7.082e-05	0.00244352	0.00078662	0.00457245	0.00133263	0.00079943	0.00488658	0.00193272	0.00195879	0.00119562	0.00466376	0.00213081	0.00059128	0.00181637	0.00245888	0.00539367	0.00275401	0.00918055	0.00425815	0.00097399	0.00540135	0.00068147	0.00066328
>SD_Ssd-01406	0.00048759	0.00132275	0.00185401	0.00081033	0.00556975	0.00163865	0.00382993	0.00081539	0.00206935	0.00459167	0.00016201	0.00237833	0.0162002	0.00569075	0.00408461	0.00086881	0.00365795	0.00613198	0.00128059	0	0.00279054	0.0009915	0.00189498	0.00037621	0.00103705	0.00072689	0.00119915	0.00030541	0.00245508	0.00065293	0.00159415	0.00185547	0.00157495	0.00221729	0.00290618	0.00579203	0.00056038	0.0046228	0.00419358	0.00172987	0.00204539	0.00202551	0.00289625	0.0115705
>SD_Ssd-01407	0.00081266	0.00034294	0.00151068	0.00035452	0.00141904	0.00115312	0.00064549	0.00108719	0.00156769	0.00032798	0.00210612	0.00116016	0.0104259	0.00265568	0.00175055	0.00352097	0.0005397	0.0124586	0.00078258	0.00023602	0.00246225	0.001983	0.00708123	0.00061562	0.00197982	0.00193838	0.00039972	0.00016659	0.00412662	0.0108822	0.00757224	0.00260769	0.00101908	0.00428677	0.00108982	0.00180318	0.00091062	0.00186879	0.0105406	0.00159681	0.0003896	0.00495124	0.00107899	0.00125286
>SD_Ssd-01408	0.0033048	0.00034294	0.00157934	0.00273487	0.0017738	0.00503732	0.00228075	0.00222875	0.00507933	0.00565759	0.00275415	0.00394454	0.00240597	0.00124654	0.00284464	0.0006859	0.0007196	0.00053533	0.00042686	0.00177012	0.00172357	0.00035411	0.00074802	0.00051301	0.00334685	0.00363445	0.00199858	0.00433129	0.00083577	0.00232153	0.00126204	0.00351036	0.00111173	0.00258684	0.00372355	0.00404349	0.00504343	0.00245894	0.00685708	0.00447993	0.000487	0.00187547	0.00039752	0.00088437
>SD_Ssd-01409	0.00238379	0.0005389	0.0100254	0.00450747	0.00024833	0.00376282	0.00189345	0.00407697	0.00094062	0.00049196	0.00194411	0.0123557	0.00425054	0.00189692	0.00656455	0.0032466	0.00179899	0.00038933	0.00156517	0.00011801	0.00057452	0.00240793	0.00269286	6.84e-05	0.00221552	0.00036345	0.00168769	0.00069412	0.00047012	0	0.00132846	0.00456346	0.00129702	0.00036955	0.00154391	0.00032785	0.00098067	0.00196715	0.00068004	0.00758483	0.00301938	0.00465116	0.00045431	0.00198983
>SD_Ssd-01410	0.0221042	0.0010778	0.00302136	0.00167131	0.00060309	0.00012138	0.00064549	0.00070668	0.0016304	0.00500164	0.00105306	0.0133998	0.0001604	0.00027099	0.00131291	0.00032009	0.00059966	0.000292	0	0	0.00254432	0	0.0001496	0.00020521	0.00141416	0.00654202	0.0013768	0.00016659	0.00036565	0.00217644	0.00265692	0.00070207	0.00166759	0.00029564	0.00018164	0.0158461	0.001471	9.836e-05	0.00028335	8.871e-05	0	0.00097524	0	0.00095807
>SD_Ssd-01411	0.00157113	0.00097982	0.00109867	0.00010129	0.00439904	0.00091036	0.00017213	0.00043488	0.00087791	0.00237783	0.00226812	5.801e-05	0.00144358	0.00016259	0.00218818	0.00850519	0.00047973	0.0101713	0.00014229	0	0.00984898	0.00021246	0.00089762	0.00075242	0.00263977	0.00072689	0.00053295	5.553e-05	0.00548475	0.00660186	0.00033212	0.00150444	0.00055586	0	0.00072655	0.00142069	7.005e-05	0.00206551	0.00028335	0.00057662	0.0001948	0.00105026	5.679e-05	0.0027268
>SD_Ssd-01412	0.00178784	0.00068587	0.00240335	0.00308939	0.00053214	0.00509802	0.00081763	0.00038052	0.00062708	0.00131191	0.00072904	0.00643889	0.00120298	0.00043358	0.0031364	0.00192053	0.00251859	0.00223866	0.00049801	0.00047203	0.00213395	0.00354108	0.00174537	0.00406991	0.00141416	0.00044421	0.0003553	0.00036094	0.0007313	0.00050784	0.001727	0.00431272	0.00092644	0.00258684	0.00081736	0.00207639	0.00063043	0.00108193	0.0022668	0.00097583	0.0002922	7.502e-05	0.00056789	0.00198983
>SD_Ssd-01413	0.00167949	0.00063688	0.00233468	0.0017726	0.00063857	0.0019421	0.00124796	0.0030985	0.00112874	0.00081994	0.00081004	0.00046406	0.00208517	0.00124654	0.00109409	0.00146326	0.0007196	9.733e-05	0.0011383	0.00330422	0.0009849	0.00177054	0.00119683	0.00126543	0.00127274	0.00193838	0.00270918	0.001416	0.00297743	0.0033372	0.00239123	0.00185547	0.00194553	0.0007391	0.00108982	0.00071034	0.0030821	0.00334415	0.00249348	0.00084276	0.00486997	0.00082521	0.0026123	0.00140025
>SD_Ssd-01414	0.00205873	0.00068587	0.00206002	0.00167131	0.00067405	0.0012745	0.00103279	0.00222875	0.00232019	0.00057396	0.00226812	0.00150821	0.00104259	0.00140914	0.00233406	0.00173762	0.00161909	0.00146	0.00056915	0.00106207	0.0022981	0.00035411	0.00109709	0.00020521	0.00188555	0.00238259	0.00239829	0.00294305	0.00224613	0.00224898	0.00059781	0.00185547	0.00213081	0.00162602	0.00190718	0.0013114	0.00287195	0.00157372	0.00300351	0.00141938	9.74e-05	0.00165041	0.00039752	0.00036849
>SD_Ssd-01415	0.00016253	0.0005389	0.00123601	0.00070904	0.00099333	0.00770771	0.00124796	0.0005436	0.00025083	0.00057396	0.00194411	5.801e-05	0.00320796	0.0022221	0.00138585	0.0163702	0.00173903	0.00121666	0.00049801	0.00011801	0.00139527	0	0.00119683	0.00085502	0.00056566	0.00036345	0.00026648	0.00055529	0.00141036	0.00101567	0.00418466	0.00070207	0.00027793	0	0.00217964	0.0013114	0.00203138	0.00059014	0.00028335	0.00026613	0.00233759	0.00090023	0.0010222	0.00081067
>SD_Ssd-01416	0.00016253	0.00244954	0.00288402	0.00015194	0.00113523	0.0019421	0.00327051	0.00038052	0.00094062	0	0.00429324	0.0007541	0.00048119	0.00032519	0.002407	0.00105172	0.00317822	0.00223866	0.00305919	0.00165211	0.0016415	7.082e-05	0.0012467	0.00123123	0.00042425	0.0002423	0.0031089	0.00013882	0.00015671	0.00021764	0.00132846	0.00220651	0.00379841	0.00022173	0.00118064	0.00158461	7.005e-05	0.0006885	0.00062337	8.871e-05	0.00370118	0.00060015	0.0010222	0.0114231
>SD_Ssd-01417	0.00037924	0.00044092	0.00075534	0.00075969	0.00205761	0.00163865	0.00055943	0.00086975	0.00031354	0.00450968	0.00048603	0.00087012	0.0159596	0.0021679	0.00474106	0.00027436	0.00257856	0.00189799	0.00049801	0.00023602	0.00073867	0.00028329	0.00034907	0.00023941	0.00155558	0.00064613	0.00062178	0.00033318	0.00036565	0.00087057	0.00112919	0.00095281	0.00491014	0.00103474	0.00227046	0.00103819	0.00091062	0.00147536	0.00391023	0.00026613	9.74e-05	0.00247562	0.00136294	0.00265311
>SD_Ssd-01418	0.0011919	0.00097982	0.00226602	0.00222841	0.00092238	0.00236694	0.00172132	0.00244618	0.00062708	0.00098393	0.00064804	0.0006961	0.00216537	0.00097556	0.00167761	0.00123462	0.0008995	0.00053533	0.00099602	0.00212414	0.00114905	0.00134561	0.00049868	0.00198365	0.00098991	0.00109034	0.0017321	0.00099953	0.00167154	0.00355485	0.00219196	0.00130385	0.00111173	0.00081301	0.00145309	0.00054642	0.00105071	0.00167208	0.00153009	0.0011976	0.00331158	0.00195049	0.0021012	0.00169504
>SD_Ssd-01419	0.00151696	0.00039193	0.00192268	0.00227906	0.00056762	0.00030345	0.00137705	0.00163079	0.00100332	0.00040997	0.00510328	0.00150821	0.00176438	0.00037938	0.00583516	0.00210343	0.00119933	0.00107066	7.114e-05	0.00011801	0.00073867	0.00014164	0.00259313	0.000171	0.00164985	0.00133263	0.00066619	0.000944	0.0007313	0.00021764	0.0008635	0.0025074	0.00055586	0.00014782	0.00190718	0.00049178	0.00658448	0.00226222	0.00164343	0.00159681	0.00175319	0.00067517	0.00039752	0.00110546
>SD_Ssd-01420	0.00346733	0.00044092	0.00157934	0.0029881	0.00070952	6.069e-05	0.00081763	0.00114155	0.00131686	0.00172188	0.00145808	0.00087012	0.00136338	0.00189692	0.00043764	0.00086881	0.00155913	0.00170333	0.00049801	0.00023602	0.00147735	0.0009915	0.00144617	0.00088922	0.00127274	0.00137302	0.00186534	0.00205459	0.00125366	0.00311956	0.00126204	0.00105311	0.0014823	0.00266075	0.00054491	0.00163925	0.00210143	0.00167208	0.00051003	0.00133067	0	0.00217554	0.00062468	0.00066328
>SD_Ssd-01421	0.00032506	0.00254752	0.00054934	0.00131679	0.00042571	0.00297384	0.00228075	0.00076104	0.00025083	0.00336176	0.00081004	0.00185626	0.00056139	0.00043358	0.00262582	0.00077736	0.00167906	0.00048667	0.00056915	0.00059004	0.00082075	0.00021246	0.00144617	0.00037621	0.00471387	0.00218067	0.00013324	0.00219341	0.00062683	0.00043529	0.00239123	0.00195577	0.0014823	0.00036955	0.00336028	0.00180318	0.00154105	0.00147536	0.0005667	0.00102018	0	0.00225056	0.00017037	0.00036849
>SD_Ssd-01422	0.00178784	0.00073486	0.00075534	0.00146873	0.00078047	0.00248832	0.00090369	0.00070668	0.00100332	0.00024598	0.00251114	0.0029004	0.00056139	0.00075877	0.00160467	0.00041154	0.00059966	0.00019467	0.00035572	0.00035402	0.00082075	0.00021246	0.00109709	0.00082082	0.0023098	0.00145378	0.0010215	0.00335952	0.00094024	0.00043529	0.00066423	0.00175518	0.00185288	0.00133038	0.00163473	0.00081963	0.001471	0.00039343	0.00124674	0.00133067	0	0.00232558	0.00017037	0.00095807
>SD_Ssd-01423	0.00102936	0.00122477	0.000412	0.00182325	0.00063857	0.00012138	0.00146312	0.00016308	0.00413871	0.00073795	0.00072904	0.00168223	8.02e-05	0.00059617	0.00043764	0.00032009	0.00149916	4.867e-05	0.00049801	0.00200614	0.00082075	0	0.00274273	0.00030781	0.00080136	0.00032306	0.00306449	0.00119388	0.00250731	0.00029019	0.003454	0.00130385	0.00129702	7.391e-05	0.00163473	0.00387957	0.00154105	0.00108193	0.00011334	0.00261699	0	0.00037509	0	0.00051588
>SD_Ssd-01424	0.00043342	0.00039193	0.000206	0.0005571	0.00028381	0.00024276	0.00047336	0.00119591	0.00025083	0.00081994	0.00040502	0.00156622	0.00152378	0.00059617	0.00080233	0.00027436	0.0003598	0.00082733	0.00021343	0	0.00041037	0.00049575	0.00089762	0.00023941	0.00032997	0.00076727	0.00022206	0.00016659	0.00057459	0.00065293	0.00119562	0.00040118	0.00203817	0.00036955	0.00136227	0.00639309	0.00182124	0.00039343	0.00039669	0.00066534	0.0006818	0.00022506	0.0173775	0.00140025
>SD_Ssd-01425	0.00081266	0.00578091	0.00295269	0.00106356	0.00085143	0.0006676	0.00098976	0.00043488	0.00056437	0.00057396	0.00202511	0.00174024	0.00088219	0.00032519	0.00167761	0.00032009	0.00221876	0.00126533	0.00249004	0.00011801	0.0016415	0.00113314	0.00164564	0.00041041	0.00127274	0.00036345	0.00119915	0.00105506	0.00057459	0.00065293	0.00073065	0.00095281	0.0014823	0.00103474	0.00072655	0.00010928	0.00126086	0.00029507	0.00141675	0.00124196	0.000487	0.00030008	0.00011358	0.00117916
>SD_Ssd-01426	0.00048759	0.00494807	0.000618	0.00111421	0.00184476	0.00176003	0.00232378	0.00043488	0.00050166	0.00213185	0.00105306	0.00087012	0.00224557	0.00102975	0.0027717	0.00077736	0.00095946	0.001168	0.00021343	0	0.00147735	0.00021246	0.00019947	0.00034201	0.00179127	0.00068651	0.00017765	0.00036094	0.00031341	0.00072548	0.00073065	0.00035104	0.00129702	0.00059128	0.00136227	0.00355172	0.00049033	0.00098357	0.00073671	0.00097583	9.74e-05	0.00075019	0.00068147	0.00110546
>SD_Ssd-01427	0.00016253	0.00151871	0.00130468	0	0.00184476	0.00012138	0.00240985	0.00038052	0.00025083	0.00254182	0.00032402	0.00040606	0.00096239	0.00373963	0.00109409	9.145e-05	0.00311825	0.00321199	0.00028458	0	0.00090282	0.00084986	0.00039894	0.000171	0.00028283	0.00020191	0.0003553	8.329e-05	0.00015671	0.00065293	0.00099635	0.00040118	0.00222346	0.00133038	0.00208882	0.00540954	0.00098067	0.00186879	0.00022668	8.871e-05	0.0001948	7.502e-05	0.00414561	0.00022109
>SD_Ssd-01428	0.00010835	0.00117578	6.867e-05	0.00015194	0.00205761	0.0012745	0.00021516	0.00032616	6.271e-05	0.00016399	0.00072904	5.801e-05	0.00497233	0.00059617	0.00043764	0.00288079	0.00635644	0.000876	0.00056915	0	0.00049245	0.00092068	0.00039894	0.00023941	0.00070708	0.0002423	8.883e-05	2.776e-05	0.00015671	0.00021764	0.00013285	0.00105311	0.00398369	0.00044346	0.00526746	0.00557347	0	9.836e-05	0.00085005	0.00017742	0.0003896	0.00075019	0.00107899	0.00162134
>SD_Ssd-01429	0.00037924	0.00068587	0.00054934	0.00060775	0.00070952	0.00115312	0.00129099	0.00043488	0.00068978	0.00204985	0.00105306	0.0022043	0.0003208	0.00054198	0.00080233	9.145e-05	0.0010794	0.00038933	0.00014229	0.00082606	0.0003283	0.00028329	0.00054855	0.00044461	0.00070708	0.00145378	0.00088826	0.00658023	0.00031341	0.00065293	0.00139489	0.00090266	0.00166759	0.00044346	9.082e-05	0.00060106	0.00056038	0.00029507	0.00039669	0.00022178	0	0.00067517	0.00011358	7.37e-05
>SD_Ssd-01430	0.00010835	0.0202332	0.00013733	5.065e-05	0.00078047	0.00024276	0.0002582	5.436e-05	6.271e-05	0.00098393	8.1e-05	0.00185626	0.0003208	0.00157173	0.00415755	4.573e-05	0.00095946	0	0.00085373	0	8.207e-05	0	0	0.00119703	4.714e-05	4.038e-05	0.00017765	2.776e-05	0.00015671	0	0.00046496	0.00035104	0	0	0	0.00092891	0	9.836e-05	0.00011334	0.00013307	0	0.00030008	0	0.00088437
>SD_Ssd-01431	0.00379239	0.00019596	0.00027467	0.00374778	0.00053214	0.0012745	0.0001291	0.00125027	0.00037625	0.00131191	0.00040502	0.00087012	0.00136338	0.00178852	0.0003647	0.0006859	0.00023987	0.00097333	0.00014229	0.00035402	0	0.00021246	0.00074802	0.00030781	0.00070708	0.00036345	0.00022206	0.00058306	0.0007313	0.0016686	0.00073065	0.00105311	0.00129702	0.0014782	0.00535828	0.00098355	0.00056038	0.00078686	0.00198345	0.00031049	0	0.00082521	0.0005111	0.00088437
>SD_Ssd-01432	0.00054177	0.00093083	0.00082401	0.00111421	0.00191571	0.00121381	0.00185042	0.00021744	0.00056437	0.00065595	0.00097205	0.00133418	0.00064159	0.00016259	0.00058352	0.00018291	0.00119933	0.00111933	0.00099602	0.00023602	0.00213395	0	0.00059841	3.42e-05	0.00235693	0.00109034	0.00155445	0.00108282	0.00036565	0.00029019	0.00059781	0.00105311	0.00138966	0.00081301	0.00018164	0.00163925	0.00042029	0.00118029	0.00028335	0.00035485	0	0.00060015	0.00028395	0.00051588
>SD_Ssd-01433	0.00097519	0.00019596	0.000412	0.00101291	0.00024833	0.00091036	0.00021516	0.00179387	0.00087791	0.00114792	0.00081004	0.00133418	0.00184457	0.00021679	0	0.00077736	0.00131926	0.00073	0.00106716	0.00023602	0.0013132	7.082e-05	0.00039894	0.00023941	0.00018855	0.00096919	0.00075502	0.00016659	0.00198496	0.00036274	0.00033212	0.0011534	0.00064851	0.00103474	0.00090818	0.00152997	0.00021014	0.00029507	0.00045336	0.00022178	0.00253239	0.00150038	0.00079505	0.00243201
>SD_Ssd-01434	0.0007043	0.00088183	0.00109867	0.00207648	0.00021286	0	0.00030123	0.00086975	0.00037625	0.00049196	0.00064804	0.00046406	0.00064159	0.00065037	0.00058352	0.00073163	0.00041976	0.00063266	0.00021343	0.00094406	0.00049245	0.00049575	0.00089762	0.00068402	0.00042425	0.00048459	0.00093267	0.00088847	0.00083577	0.00369994	0.00066423	0.0012537	0.00037058	0.00133038	0.00027245	0.00147533	0.00168114	0.00029507	0.00102006	0.00048791	0.0001948	0.00127532	0.00011358	0.00029479
>SD_Ssd-01435	0.00016253	0.00195963	0.00034334	0.0005571	0.00131262	0.00030345	0.00120492	0.00119591	0.00106603	0.00073795	0.00072904	0.00087012	0.00240597	0.00157173	0.00065646	0.00036581	0.0007196	0.001314	0.00049801	0.00011801	0.00106697	0.00141643	0.00049868	0	0.00094277	0.00040383	0.00039972	0.00016659	0.00015671	0.00021764	0.00073065	0.00045133	0.00111173	0.00022173	0.00045409	0.00158461	0.00021014	0.00285237	0.00062337	0.00022178	0.00097399	0.00067517	0.00062468	0.00110546
>SD_Ssd-01436	0.00124607	0.00034294	0.00157934	0.00025323	0.0001419	0.00230625	0.00043033	0.00021744	0.00062708	0.00016399	0.00226812	0.00133418	0.00064159	0.00102975	0.00051058	0.00018291	0.00113936	0.00121666	0.00014229	0.00047203	0.00024622	0.00014164	0.00104722	0.00027361	0.00094277	0	0.00133239	0.00152706	0.00135813	0.00021764	0.00073065	0.00090266	0.00037058	0.00059128	9.082e-05	0.00081963	0.00119081	0.00088522	0.00034002	0.00048791	0.0003896	7.502e-05	0.00011358	0.00088437
>SD_Ssd-01437	0.00016253	0.00044092	0.000412	0.00070904	0.000745	0.00176003	0.00090369	0.00097847	0.00169311	0.00073795	0.00040502	5.801e-05	0.00192477	0.00037938	0.00102115	0.00027436	0.00023987	0.00180066	0	0.00047203	0.00172357	0.00014164	0.00029921	6.84e-05	4.714e-05	0.00036345	0.00013324	0.00027765	0.00109695	0.0001451	0.00039854	0.00055163	0.00055586	0.00014782	0.00263373	0.00147533	0.00035024	0.00118029	0.00158676	0.00066534	0.000487	0.00127532	0.00153331	0.00125286
>SD_Ssd-01438	0.00276303	0.0010778	0.00123601	0.00096227	0.00010643	0.00145658	0.00068853	0.00038052	0.00031354	0.00204985	0.00064804	0.00179825	8.02e-05	5.42e-05	0.00138585	0.000503	0.00215879	0.00024333	0.00014229	0.00023602	0.00016415	0	0.00029921	0.00109443	0.00042425	0.00100957	0.00066619	0.00033318	0.00099248	7.255e-05	0.00073065	0.00080237	0.00027793	0.00014782	0.00118064	0.00098355	0.00154105	0.00019671	0.00062337	0.00017742	0	0.00075019	0	0.00029479
>SD_Ssd-01439	0.00043342	0.00083284	0.00082401	0.00167131	0.00035476	0.00018207	0.0002582	0.00032616	0.00050166	0.00114792	0.00040502	0.00063809	0.0003208	5.42e-05	0.00123997	0.00155471	0.0003598	0.00038933	0.00071144	0	0.00238017	0.00134561	0.00164564	0.000171	0.00056566	0.00012115	0.00159886	0.00038871	0.00088801	7.255e-05	0.00053138	0.00025074	0.00101908	0.0014782	0.00154391	0.0006557	0.00049033	0.001377	0.00039669	0.00053227	9.74e-05	0.00037509	0.00011358	0.00095807
>SD_Ssd-01440	0.00043342	4.899e-05	0.00219735	0.00101291	3.548e-05	0.00169934	0.00073156	0.00065232	0.00043895	0.00016399	0.00024301	0.00029004	0.0001604	0.00016259	0.002407	0.00086881	0.00023987	0.00063266	0.00035572	0.00059004	8.207e-05	0.00014164	0.00089762	0.0001368	0.00113133	0.00088842	0.00111032	0.00122165	0.00057459	7.255e-05	0.00066423	0.00035104	0.00055586	0.00029564	0.00036327	0.00016393	0.00175119	0.00029507	0.00028335	0.00110889	0.0007792	0.00097524	0.00045431	0.00029479
>SD_Ssd-01441	0.00027089	0.00122477	0.00089267	0.00010129	0.00028381	0.00024276	0.00021516	0.00038052	0.00031354	0.00081994	0.00064804	0.00342247	0.00096239	0.00043358	0.00094821	4.573e-05	0.00023987	0.00053533	0.00035572	0.00106207	0.00024622	0.00035411	0.00094749	0.00047881	0.00065994	0.00056536	0.00213182	0.00174917	0.00010447	0.0001451	0.00039854	0.00030089	0.00092644	0.00036955	0.00036327	0.00027321	0.00091062	0.00039343	0.00045336	0.00026613	0	0.00097524	5.679e-05	0.00051588
>SD_Ssd-01442	0.00113772	0.00156771	0.00116734	0.00050646	0.00017738	0.00054622	0.00086066	0.00081539	0.00050166	0.00081994	0.00081004	0.00116016	0.00168418	0.00032519	0.00175055	0.00036581	0.00023987	0.00048667	0.00042686	0.00059004	0.00073867	0.00042493	9.974e-05	0.00027361	0.00098991	0.00040383	0.00031089	0.00055529	0.00067906	0.00021764	0.00066423	0.00045133	0.00074115	0.00029564	0.00036327	0.00043713	0.00182124	0.00029507	0.00051003	0.00022178	0	0.00052513	0.00045431	0.00058958
>SD_Ssd-01443	0.0021129	0.00083284	0.00034334	0.00025323	0.00021286	0	8.607e-05	0.00065232	0.00012542	0.00163988	0.00040502	0.00313243	0.00064159	0.00086716	0.00211524	4.573e-05	0	4.867e-05	0.00028458	0.00070805	0.00049245	7.082e-05	0.00024934	0.0001026	0.00381823	0.00020191	0.00039972	0.00030541	0.00036565	7.255e-05	0.00092992	0.00085251	0.00027793	0	0	0.00054642	0.00217148	0.00029507	0.00017001	0.00026613	0	7.502e-05	5.679e-05	7.37e-05
>SD_Ssd-01444	0.00086683	0.00083284	0.00013733	0.00035452	0.00046119	0	0.0003873	0.00135899	0.00031354	0.00106592	0.00105306	0.00266837	0.0001604	0.00016259	0.002407	9.145e-05	0.00059966	0.00024333	0	0.00059004	0.00082075	0	0	6.84e-05	0.00212124	0.00064613	0.00017765	0.00030541	0.00015671	0	0.00033212	0.00015044	0.00037058	0.00014782	0.00027245	0.00278673	0.00182124	9.836e-05	0.00051003	0.00066534	0	0.00052513	0	0.00029479
>SD_Ssd-01445	0.00037924	0.00044092	0.00212868	0.00081033	0.00028381	0.00133519	0.00021516	0.00021744	0.00012542	0.00016399	0.00170109	0.00040606	0.00072179	0.00016259	0.00065646	0.00086881	0.0007196	0.00068133	0.00042686	0.00011801	0.00057452	0.00021246	0.00089762	0.0001026	0.00037711	0.0002423	0.00155445	0.00080518	0.00015671	0.00021764	0.00026569	0.00055163	0.00064851	0.00088692	0.00063573	0.0006557	0.00063043	0.00029507	0.00039669	0.00057662	9.74e-05	0.00015004	0.00090863	0.00058958
>SD_Ssd-01446	0	0.0005389	0.00109867	0.00050646	7.095e-05	0.00576561	0.00047336	0.00065232	6.271e-05	0.00090194	0.00113406	0.00063809	0.0002406	0.00081296	0.00021882	0.00041154	0.00077956	0.00024333	0.00021343	0.00023602	8.207e-05	0.00070822	0.00084775	0.000171	0.00070708	0.00064613	0.00026648	0.00063859	0.00026118	0.00029019	0.00046496	0.00025074	9.264e-05	0.00044346	0.00108982	0.00109284	0.00042029	0.00019671	0.00017001	0.00017742	9.74e-05	0.00015004	0.00011358	0.00029479
>SD_Ssd-01447	0.00048759	0.00063688	0.00034334	0.00101291	0.00039024	0.00060691	0.00043033	0.00076104	0.00056437	0.00049196	0.00040502	0.00017402	0.00048119	0.00048778	0.00058352	0.00032009	0.00047973	0.00024333	0.00042686	0.00059004	0.0006566	0.00063739	0.00024934	0.00044461	0.00023569	0.0002423	0.00106591	0.00038871	0.0007313	0.00108822	0.00099635	0.00050148	0.00037058	0.00014782	0.00045409	0.00038249	0.00098067	0.00088522	0.00062337	0.00053227	0.00175319	0.00075019	0.00056789	0.00103176
>SD_Ssd-01448	0.00048759	0.00058789	0.00013733	0.00111421	0.00042571	0.00060691	0.0002582	0.00152207	0.00125415	0.00024598	8.1e-05	0.00162422	0.00056139	0.00027099	0.00072939	0.00022863	0.00047973	0.000584	0.0006403	0.00070805	0.00016415	7.082e-05	0.00019947	0.00020521	0.00042425	0.00056536	0.00075502	0.00058306	0.00047012	0.00072548	0.00033212	0.00100296	0.00268668	0.00022173	0.00045409	0.00103819	0.00049033	0.00029507	0.00011334	0.00013307	0	7.502e-05	0.00028395	0.00014739
>SD_Ssd-01449	0.0007043	0.00063688	0.00034334	0.00096227	0.00031928	0.00103174	0.00017213	0.00048924	0.00062708	0.00040997	0.00024301	0.00110215	0.0003208	0.00081296	0.00131291	0.00041154	0.0003598	0.000438	0.00014229	0.00059004	0.0006566	0.00021246	0.0001496	0.000171	0.00014142	0.00044421	0.00097708	0.00083294	0.00062683	0.00036274	0.00073065	0.00080237	0.0008338	0.00029564	0.00072655	0.00081963	0.00126086	0.00049179	0.00017001	0.00035485	0.0002922	7.502e-05	0.0005111	0.00029479
>SD_Ssd-01450	0.00027089	9.798e-05	0.00034334	0.00081033	3.548e-05	0.00091036	0.00030123	0.00016308	0.00018812	0.00122991	0	0.00116016	0.0001604	0.00021679	0.00459519	0.00013718	0.00065963	9.733e-05	0.00042686	0.00177012	0.00041037	0	0.00024934	0.00088922	0.00174413	0.00129225	8.883e-05	0.00036094	0.00088801	7.255e-05	0.00053138	0.0001003	0.00046322	0.00125647	0	0.00049178	0.00035024	0	0.00028335	0.0003992	0	0.00037509	0	0.00029479
>SD_Ssd-01451	0.00048759	0.00034294	0.00054934	0.00025323	0.00173833	0.00024276	0.0001291	0.00048924	0.00012542	0.00024598	0.00016201	0.00087012	0.00048119	0.00081296	0.00043764	0.00022863	0.00047973	0.00048667	0.00042686	0.00035402	0.00049245	0.00014164	0.0001496	0.00044461	0.00037711	0.00016153	0	5.553e-05	0.00020894	7.255e-05	0.00026569	0.00175518	0.00037058	0.00110865	0.00145309	0.00049178	0.00049033	0.00059014	0.00096339	0.0003992	0.0002922	0.00015004	0.00187404	0.00029479
>SD_Ssd-01452	0.00043342	0.00097982	0.00089267	0.00207648	0.00042571	0.00012138	0.00047336	0	0.00112874	0.00073795	0.00089105	0.00139219	0.0002406	0.00070457	0.00072939	0.00045727	0.00047973	0.000146	0.00021343	0.00011801	0.00024622	0.00042493	0.00039894	0.00023941	0.00051853	0.00028268	0.00053295	0.00019435	0.00026118	0.00029019	0.00026569	0.00045133	0.00018529	0.00036955	0.00045409	0.00109284	0.00035024	0.00029507	0.00051003	0.00057662	0.0002922	0.00030008	0.00011358	0.00036849
>SD_Ssd-01453	0.00102936	0.00063688	0.00048067	0.00040517	0.00028381	0.00139589	0.00043033	0.00059796	0.00150499	0.00016399	0.00016201	0.0007541	0.00064159	0.00043358	0.00051058	0.00054872	0.0005397	0.00048667	7.114e-05	0.00035402	0.00082075	0.00014164	0.00049868	0.000171	0.00047139	8.077e-05	0.00084384	0.00052753	0.00047012	0.00043529	0.00073065	0.00045133	0.00046322	0.00036955	0.00090818	0.00038249	0.00042029	0.00049179	0.00017001	0	0.0001948	0.00022506	0.00096542	0.00022109
>SD_Ssd-01454	0.00048759	0.00019596	0.000206	0.00126614	0.00085143	0	0.00064549	5.436e-05	0.00156769	0.00032798	0.00024301	0.00116016	8.02e-05	0	0.00021882	0	0.0008995	0.00024333	7.114e-05	0.00023602	0.00049245	0	0.00019947	0.000171	0.00042425	0.00084804	0.00057737	0.00036094	0.00036565	7.255e-05	0.00066423	0.00065192	0	0	0.000999	0.00092891	0.00126086	0	0.00011334	0.00048791	0	0.00112528	5.679e-05	0.00051588
>SD_Ssd-01455	0.00281721	0.00073486	6.867e-05	0.00111421	0	0	0.00021516	0	0.00087791	0.00352575	0.00016201	0.00011602	8.02e-05	0.00016259	0.00058352	0	0.00041976	4.867e-05	0	0.00283219	0	0	0.00074802	0.00027361	0.00032997	4.038e-05	4.441e-05	2.776e-05	5.224e-05	0.00021764	0.00033212	0.00020059	0	0	0.00081736	0.00038249	0.00273186	9.836e-05	5.667e-05	0.00013307	0	0.00157539	0	0.00103176
>SD_Ssd-01456	0.00010835	0.00073486	0.000618	0.00020258	0.0008869	0.00060691	0.00086066	0.00021744	0.00037625	0.00040997	0.00089105	0.00029004	0.00152378	0.00016259	0.00051058	0.0011889	0.0001799	0.00141133	0.00028458	0	0.00049245	0	0.0001496	0	0.00047139	4.038e-05	0.00066619	0.00016659	0.00020894	0.00029019	0.00106277	0.0001003	0.00046322	0.00014782	0.00036327	0.00032785	0	0.00157372	0.00011334	8.871e-05	0.0003896	7.502e-05	0.00107899	7.37e-05
>SD_Ssd-01457	0.00010835	0	0.00048067	0.00086098	3.548e-05	6.069e-05	4.303e-05	0.00021744	6.271e-05	8.199e-05	0.00024301	0.00011602	0.00304756	0.00113815	7.294e-05	0.00054872	0	0.00194666	0	0.00011801	0.00155942	0.00063739	0.00069815	3.42e-05	0.00032997	0.00064613	4.441e-05	0	0.0014626	0	6.642e-05	5.015e-05	0.00166759	0	0	0.00038249	0.00056038	0.0006885	0.00051003	0.00075405	0.0003896	0	0.00056789	7.37e-05
>SD_Ssd-01458	0.00184202	0.00029394	0.00013733	0.00136743	3.548e-05	0.00012138	0.00043033	0.00048924	0.00043895	0.00016399	0.00048603	0.00046406	0.00080199	0.00021679	0.00021882	0.00036581	5.997e-05	0.00068133	0.00021343	0.00011801	0.0003283	0.00014164	0.00029921	0.00027361	0.00014142	0.00020191	8.883e-05	0.00022212	0.00130589	0.00050784	0.00053138	0.00070207	0.00046322	0.00081301	0.00154391	0.00098355	0.00021014	0.00029507	0.00017001	0.00017742	0	0.00030008	0.00017037	0.00014739
>SD_Ssd-01459	0.00010835	0	0.00034334	0	0.00010643	0.00091036	0.00064549	0.00048924	0.00012542	0.00073795	0.00048603	0.00029004	0.00104259	0.00016259	0.00058352	0.00192053	0.00011993	0.00024333	0	0.00023602	0.00082075	0.00021246	0.00254326	0.00051301	0.00023569	0.00084804	0.00017765	0.00036094	0	0	0.00026569	0	0.00046322	0.00014782	0.00118064	0.00032785	0.00056038	0	5.667e-05	0.00022178	0.0001948	0.00037509	0.00017037	7.37e-05
>SD_Ssd-01460	0.00048759	0.00058789	0.00013733	0	0.00067405	0.00018207	0.00068853	0.00038052	0.00025083	0.00073795	8.1e-05	0.00017402	0.00072179	0.00037938	0.00058352	0.00022863	0.0003598	0.00024333	0.00014229	0.00047203	0.00016415	0.00056657	0.00034907	0.00051301	0.00047139	0.00048459	0.00097708	0.00049976	0.00057459	0.00087057	0.00026569	0.00015044	0	0.00022173	0.00027245	0.00032785	0.00028019	0.00019671	0.00068004	0.00017742	0	0	0.00062468	0.00036849
>SD_Ssd-01461	0.00065012	0.00029394	0.00013733	0.00096227	0.00017738	0.00072829	0.0002582	0.00048924	0.00025083	0.00040997	0.00081004	0.00023203	0.00048119	0.00027099	0.00014588	0.00022863	0.00011993	0	0.00028458	0.00035402	8.207e-05	0.00113314	0.00109709	0.00020521	0.00028283	0.00036345	0.0010215	0.00038871	0.0007313	0.00029019	0.00033212	0.00025074	0.00018529	0.00022173	0.00045409	0.00027321	0.00049033	0.0006885	0.00028335	0.00031049	9.74e-05	0.00022506	0.00022716	0.00066328
>SD_Ssd-01462	0.00027089	0.00044092	0.000618	0	0.00031928	0.00012138	0.00017213	0.00070668	0.00125415	8.199e-05	0.00064804	0.00011602	0.0003208	0.00016259	0.00051058	0.00018291	0.00125929	0.00038933	0.00056915	0	0.0006566	7.082e-05	0.00054855	6.84e-05	0.00094277	0.00016153	0.00075502	0	0.00026118	0.0001451	0.00046496	0.00065192	0.00064851	7.391e-05	0.00018164	0.00060106	0.00035024	9.836e-05	0.00062337	0.00044356	0	0.00030008	0.00022716	0.00073697
>SD_Ssd-01463	5.418e-05	0.00151871	0.000206	5.065e-05	0.00241237	6.069e-05	0.0005164	0.00010872	0	0.00024598	0.00024301	0.00017402	0.00040099	0.00021679	0.00043764	0.00013718	0.00161909	0.00019467	0	0	0.00041037	0.00028329	0.00054855	3.42e-05	0.00070708	0.00028268	4.441e-05	2.776e-05	0.00010447	0	0.00013285	0.00020059	0.00046322	0	9.082e-05	5.464e-05	0.0001401	0.00088522	0.00039669	4.436e-05	0.000487	0	0.00017037	0.00206353
>SD_Ssd-01464	0	0.00029394	0.00096134	0.00086098	0.00021286	0.00054622	0.00034426	0.00086975	0.00025083	0.00024598	0.00016201	5.801e-05	0.00056139	0.00016259	0.00014588	0.00041154	0.00023987	4.867e-05	0.00042686	0.00118008	0.00016415	0.00035411	0.00034907	0.00047881	0.00023569	0.00040383	0.00048854	0.00024988	0.00052236	0.00079803	0.00033212	0.00035104	0.00046322	0.00029564	9.082e-05	5.464e-05	0.00049033	0.0006885	0.0005667	0.00035485	0.0005844	0.00030008	0.00039752	0.00044218
>SD_Ssd-01465	0.00010835	0	0.00054934	0.00111421	0.00031928	0	0.0002582	0	0.00031354	0.00081994	0.00024301	0.00063809	0.0001604	0.00027099	0.00021882	0.00059445	0.00077956	0.001752	0	0	0.00139527	0	0.00029921	0	9.428e-05	0.00044421	0.00031089	0.00027765	0.00062683	0	0.00066423	5.015e-05	0.0008338	0	0.00027245	0.00049178	0.0001401	0	0.00039669	0.00093147	0	0.00067517	0.00017037	0.00022109
>SD_Ssd-01466	0.00037924	4.899e-05	0.000206	0.00091162	0.0001419	0.00012138	0.00073156	0.00076104	0.00112874	0.00131191	0.00016201	0.00034805	0.00040099	0.00037938	0.00065646	0.00018291	0.00029983	0.000292	0.00014229	0.00094406	0.00016415	0.00028329	0.00044881	0.000171	0.00023569	0.00040383	0.00013324	2.776e-05	0.00057459	0.00050784	0.00013285	0.00035104	0.00074115	0.00036955	0.00045409	0.00021857	7.005e-05	0.00049179	0.0005667	0.00026613	0.0002922	0.00060015	5.679e-05	0.00095807
>SD_Ssd-01467	0.00010835	0.00117578	0.000618	5.065e-05	0.00056762	0.00012138	0.0001291	0.00010872	0.00012542	0.00024598	8.1e-05	0.00092813	0.00048119	0.00021679	0.00051058	0.00027436	0.00059966	0.00034067	7.114e-05	0.00011801	0.00049245	0.00021246	0.00049868	0.00058142	0.00018855	0.0002423	0.00093267	0.00022212	0.00031341	0.0001451	0.00066423	0.00025074	9.264e-05	0.00044346	0.00036327	0.0006557	0.00021014	0	0.00096339	4.436e-05	0	0.00045011	0.00039752	0.00022109
>SD_Ssd-01468	0	9.798e-05	0	0.00040517	7.095e-05	0.00024276	4.303e-05	0.00010872	0	0.00049196	0	5.801e-05	0.0002406	0	7.294e-05	0.00036581	0.00167906	0.00068133	7.114e-05	0	0	0.00014164	0	0	9.428e-05	0.00044421	0.00066619	2.776e-05	0.00041789	0	6.642e-05	0.00025074	0	0.00044346	0	0.00617453	0.00021014	0	5.667e-05	8.871e-05	0	0	0.00022716	0.00147395
>SD_Ssd-01469	0.00010835	4.899e-05	0.000618	0.00050646	0.00049667	0.00024276	0.00030123	0.00016308	0.00050166	0.00090194	8.1e-05	0.00046406	0.00040099	0.00037938	0	0.00032009	5.997e-05	0.00048667	7.114e-05	0.00094406	0.00090282	0.00014164	0.00044881	0.000171	0.0008485	0.00032306	0.00128797	0.00013882	0.00036565	0.0001451	0.00033212	0.0001003	0.0008338	0.00029564	0.00027245	0.00021857	0.00119081	0	0	0.00044356	0.0001948	7.502e-05	5.679e-05	0.00029479
>SD_Ssd-01470	0.00222126	0.00019596	0.00027467	0.00111421	3.548e-05	0.00054622	0	0.00021744	0.0008152	0	0.00048603	0.00087012	8.02e-05	5.42e-05	0.00043764	0.00045727	0.00023987	4.867e-05	0.00014229	0.00094406	0.00016415	0.00014164	0.00044881	0.00023941	0.00028283	0.00032306	0.0003553	0.00038871	0.00010447	7.255e-05	0.00092992	0.00030089	0	7.391e-05	0.00081736	5.464e-05	0.00035024	0.00059014	0.00011334	0.00035485	0.0001948	7.502e-05	0.00011358	0.00029479
>SD_Ssd-01471	0.00043342	0.00039193	0.00034334	0.00065839	0.00039024	0.00084967	0.00060246	0.0002718	0.00037625	0.00040997	0.00016201	0.0006961	0.0002406	0.00027099	0.00043764	4.573e-05	0.0003598	0.000292	0.00014229	0.00011801	0.00016415	7.082e-05	0.00039894	0.00034201	0.00028283	0.00020191	0.00022206	0.00052753	0.00047012	7.255e-05	0.00019927	0.00065192	9.264e-05	0.00029564	0.00036327	0.00032785	0.00049033	0.00029507	0.00045336	0.00017742	0.0001948	0.00045011	0.00011358	0.00066328
>SD_Ssd-01472	0.00016253	0.00014697	0.00054934	0.00010129	0.00024833	0	0.00021516	5.436e-05	0.00050166	0.00081994	0.00129607	0.00110215	0.0001604	0.00037938	0.0003647	0.00041154	0.00173903	0.000292	0	0.00082606	0.00057452	0	0.00054855	0	0.00032997	0.00044421	0.00044413	2.776e-05	0.00020894	0	0.00026569	0.00090266	9.264e-05	0	0.00018164	0.00021857	0.00049033	0.00029507	0.00017001	0.00026613	0.0002922	0.00097524	0	0.00051588
>SD_Ssd-01473	0	9.798e-05	0.00089267	0	0	0	0.00090369	0	0	0	0.0017821	0	0.00040099	0	0	0.00635603	0.0005397	0.00024333	0	0	0	0	0	6.84e-05	4.714e-05	0	8.883e-05	0	0.00141036	7.255e-05	0.00046496	5.015e-05	0	0	0	0	0	0	0.00017001	4.436e-05	0.0002922	0	0	0
>SD_Ssd-01474	0.00021671	0.00014697	6.867e-05	0.00010129	0.00017738	0.00060691	0.00068853	5.436e-05	0	0.00057396	8.1e-05	5.801e-05	0.00216537	0.00059617	0.00029176	0.00201198	0.00011993	0.00034067	0	0.00011801	0.00024622	7.082e-05	0	6.84e-05	9.428e-05	0	4.441e-05	0.00024988	0.00031341	7.255e-05	0.00059781	0.00015044	0.00027793	0.00014782	0.001998	0.00049178	0	9.836e-05	0.00017001	8.871e-05	9.74e-05	7.502e-05	0.00170367	0
>SD_Ssd-01475	0.00130025	0.00048991	6.867e-05	0.00151937	0.00031928	0	0.00034426	0.00016308	0.00025083	0.00188586	0	0.00034805	0	0.00021679	0.00058352	4.573e-05	0.00065963	0	7.114e-05	0	8.207e-05	0.00014164	0.00019947	0.00027361	0.00037711	0.00028268	4.441e-05	0.00024988	0.00015671	7.255e-05	0.00019927	0.00030089	9.264e-05	0.00014782	0.00018164	0.00142069	0.00021014	0.00019671	5.667e-05	0.00017742	9.74e-05	7.502e-05	0	0.00103176
>SD_Ssd-01476	0.00016253	9.798e-05	0.00054934	0.00045581	0.00017738	0.00054622	0.00047336	0.00097847	0.0008152	0.00024598	0.00072904	0.00011602	0.00056139	0.00027099	0.0003647	0.00041154	0.00011993	4.867e-05	0.00021343	0.00047203	0.00016415	7.082e-05	0.0001496	0.0001368	0.00042425	0.00016153	0.00039972	8.329e-05	0.00041789	0.00050784	0.00046496	0.00020059	0.00046322	0.00014782	9.082e-05	5.464e-05	0.00042029	0.00088522	0.00039669	0.00031049	0.00107139	7.502e-05	0.00045431	0.00022109
>SD_Ssd-01477	0.00048759	0.00044092	0.00068667	0.00035452	0.00021286	0.00103174	0.00068853	0.00048924	6.271e-05	0.00049196	0.00032402	0.00017402	0.00104259	0.00027099	0.00123997	0.00105172	0.00029983	0.000438	0	0	0.00057452	0	0.0001496	0	0.00018855	0	0	2.776e-05	0.00041789	7.255e-05	0.00132846	0.00035104	0.00027793	0	0.00063573	0	0	0.00039343	0.00022668	8.871e-05	0	0.00030008	0.00022716	0
>SD_Ssd-01478	0.00048759	0.00014697	0.00103001	0.00045581	3.548e-05	0.00012138	0.00064549	0.00010872	0.00031354	0	0.00113406	0.00029004	0.00048119	0.0001084	7.294e-05	0.00036581	0.00023987	0.000438	0	0.00035402	0.00057452	0	0.0001496	6.84e-05	0.00028283	0.00032306	0.00031089	0.00024988	0.00047012	0.00108822	0.00019927	0.00015044	0.00064851	0	0.00036327	0.00021857	0.0001401	0.00019671	0.00062337	0.00031049	0.00116879	0.00030008	0	0.00022109
>SD_Ssd-01479	5.418e-05	0.00029394	0.00233468	0.00035452	0	0	0.0002582	0	0.0008152	0.00057396	8.1e-05	0.00116016	0.0002406	0.0001084	7.294e-05	9.145e-05	0.0007196	9.733e-05	0	0.00070805	0.0009849	0	0.00049868	0.0001368	0.00014142	0.00012115	0.00039972	2.776e-05	0.00010447	7.255e-05	0.00039854	0.00045133	0.00018529	7.391e-05	0.00145309	0.00016393	7.005e-05	9.836e-05	0.00028335	0.00075405	0	0.00045011	0	0.00044218
>SD_Ssd-01480	0.00010835	0.00044092	0.000618	0.00030387	0.0001419	0.00078898	0.00043033	0.00032616	0.00037625	0.00016399	0.00048603	0.00098614	0	5.42e-05	0.00087527	0.00036581	0.00011993	0.000146	0.00042686	0	0.00049245	0.00028329	0.0001496	0.0001368	0.00037711	0.00044421	0.00026648	0.00036094	0.00015671	7.255e-05	0.00019927	0.00045133	0.00027793	0.00014782	0.00018164	0.00027321	0.00112076	0.00019671	0.00022668	0.00026613	9.74e-05	7.502e-05	0	7.37e-05
>SD_Ssd-01481	0.00010835	0.00024495	0.00027467	0.00020258	7.095e-05	0.00024276	0.00068853	0.00032616	0.00087791	0.00016399	0.00162009	0.00017402	0.0002406	0.00075877	0.00051058	4.573e-05	0.0007196	0.001168	0.00021343	0.00011801	8.207e-05	0.00092068	9.974e-05	0.0001026	0.00032997	0.00012115	0.00013324	0.00019435	0.00026118	0.00108822	0.00013285	0.00020059	0	0.00014782	0.00018164	0.00016393	7.005e-05	0.00039343	0.00017001	4.436e-05	0	0	0.00022716	7.37e-05
>SD_Ssd-01482	0.00037924	0.00029394	0.000412	0.00075969	0.0001419	0.00054622	0.0002582	0.00010872	0.00056437	0.00032798	0.00048603	0.00046406	0.0001604	0	0.0003647	0.00041154	0.00023987	0.000146	7.114e-05	0.00011801	0.00049245	0	0.00059841	0.0001368	0.00028283	0.0002423	0.00031089	0.00038871	0.00036565	0.00021764	0.00033212	0.0001003	0.00037058	0.00014782	0.00054491	0.00021857	0.00070048	0.00029507	0.00022668	4.436e-05	0.0005844	0.00082521	0	0.00022109
>SD_Ssd-01483	0.0007043	0.00029394	0.00109867	0.00025323	0.00021286	0	0.00043033	0.0002718	0.00031354	0.00049196	0.00072904	0.00011602	0.00040099	0.00032519	0.00021882	0	0.0001799	0	7.114e-05	0	0.00041037	0	9.974e-05	0.00023941	0.0008485	0.0002423	4.441e-05	0.00030541	0.00026118	0.00058038	0.00079708	0.00015044	0.00018529	0	0.00036327	0.00032785	0.00063043	0.00088522	0.00034002	0.00022178	0	0.00022506	5.679e-05	0.00036849
>SD_Ssd-01484	0.00059595	9.798e-05	0	0.00065839	0.00010643	0.00042483	8.607e-05	0.00021744	0	0.00016399	8.1e-05	0.00023203	0.00232577	0.00043358	0.00094821	0.00077736	0.0001799	0.00034067	0	0	8.207e-05	0.00014164	0.0001496	0.00037621	0.00014142	4.038e-05	0.00075502	0.00049976	0	0.00036274	0	0.0001003	0.00027793	0.00066519	9.082e-05	0	0	0.00019671	0.00085005	0	0	0.00015004	5.679e-05	0.00044218
>SD_Ssd-01485	0.00054177	0.00019596	6.867e-05	0.00065839	0	0	0.00047336	0.00010872	0.00037625	8.199e-05	0.00056703	5.801e-05	0	0.0001084	0	0.00032009	0	0	0	0.00011801	0.00041037	7.082e-05	0.00049868	6.84e-05	0.00023569	8.077e-05	0	0.00119388	0.00026118	0.0001451	0.00013285	0.0001003	0.00018529	0.00059128	0.000999	5.464e-05	0.00070048	0.00088522	0.00062337	0.00053227	0.0002922	0.00015004	5.679e-05	0.00044218
>SD_Ssd-01486	0.0007043	0.00034294	0.00013733	0.00106356	3.548e-05	0	0.00034426	0.00065232	0.00018812	0.00040997	0.00016201	0.00011602	0.0002406	0.00032519	7.294e-05	4.573e-05	0	0	7.114e-05	0.00011801	0	0	4.987e-05	0.0001368	9.428e-05	0.00072689	0.00066619	0.00069412	0.00057459	0.00036274	0.00013285	5.015e-05	0.00018529	0	0.00018164	0.00027321	0.00084057	0.00019671	0.00045336	0.00026613	9.74e-05	0.00022506	0	0.00044218
>SD_Ssd-01487	5.418e-05	0.00039193	6.867e-05	0.00010129	0.00049667	6.069e-05	0.0001291	0.00016308	0.00012542	0	0.00024301	5.801e-05	0.00056139	0.00032519	0.00043764	0.00018291	0.0010794	0.00019467	0.00014229	0.00023602	0.0003283	0	0.00129656	0.00020521	4.714e-05	8.077e-05	0	5.553e-05	0.00078354	0	0.00019927	0.00075222	0.00037058	0	0.00018164	0.00049178	0.00021014	0	0.00028335	8.871e-05	0	0	0.00119257	0.00051588
>SD_Ssd-01488	0.00021671	0.00048991	0.00048067	0.00035452	0.00056762	0	8.607e-05	0	0.00043895	0.00024598	0.00129607	0.00017402	0.0003208	0	0.00080233	4.573e-05	0.00155913	0.00024333	0	0	0.00016415	0	0	0.00034201	0.00014142	8.077e-05	0	2.776e-05	0.00047012	0	0.00019927	0.00040118	9.264e-05	7.391e-05	0.00018164	0.00103819	0.00042029	0.00019671	0	0.00070969	9.74e-05	0.00037509	0	0
>SD_Ssd-01489	5.418e-05	0.0005389	0.00068667	0.00040517	0.00053214	0.00024276	0.00064549	0.00021744	0.00012542	0	0.00081004	5.801e-05	0.00040099	0.00027099	0.00109409	9.145e-05	0.00029983	0.000438	0.00014229	0	0.00024622	0	9.974e-05	6.84e-05	9.428e-05	4.038e-05	0	8.329e-05	5.224e-05	0.0001451	6.642e-05	0.00015044	0.00018529	0.00022173	0.00045409	0.00032785	0.00070048	0	0.00045336	0.00017742	0	0	0.00164689	0.00014739
>SD_Ssd-01490	0.00032506	0.00029394	0.00034334	0.00050646	0	0	0.0001291	0.00021744	0	0	0.00016201	0.00011602	0.0001604	0.0001084	0.00080233	0	0.00029983	0.00063266	7.114e-05	0.00011801	0.0003283	0	0	0.00058142	4.714e-05	0.00012115	0.00071061	0.00097176	0	0.00217644	0.00019927	0.00015044	0.00027793	7.391e-05	0.00018164	5.464e-05	0.0001401	0.00029507	0.00039669	8.871e-05	0	0.00022506	5.679e-05	0
>SD_Ssd-01491	5.418e-05	0.00019596	0.00109867	0.00010129	0.00046119	0.00024276	0.0003873	0.00021744	6.271e-05	0.00040997	0.00032402	0.00063809	0.00040099	0.00016259	0.00021882	0.00027436	0.0003598	0.00019467	7.114e-05	0.00011801	0.00057452	0.00113314	0.00044881	0.00020521	0.00023569	0.00040383	4.441e-05	0	0.00010447	7.255e-05	0.00013285	0.00025074	0	0.00022173	9.082e-05	0.00043713	7.005e-05	0.00029507	0.00034002	4.436e-05	0	0.00022506	0.00045431	0.00051588
>SD_Ssd-01492	0.00021671	0.00029394	0.000206	0.00035452	0.00042571	0.00024276	0.00030123	0.00016308	0.00012542	8.199e-05	0.00040502	0.00017402	0.0001604	0.0001084	0.0003647	0.00036581	0.0003598	0.000146	0.00014229	0.00011801	0.00024622	0.00014164	9.974e-05	0.0001026	0.00047139	0.00032306	0.00026648	0.00027765	0.00031341	0.00029019	0.00059781	0.00030089	0.00018529	0.00022173	0.00045409	0.00016393	0.0001401	0.00019671	0.00034002	0.00035485	0.0003896	7.502e-05	0.00034073	0.00073697
>SD_Ssd-01493	0.00021671	0.00048991	0.00096134	0.00025323	0.00010643	6.069e-05	0.0003873	0	0.00068978	0.00032798	0.00024301	0.00058008	0.0001604	0.00059617	0.00014588	0.00036581	0.00011993	0	7.114e-05	0.00047203	0.00016415	7.082e-05	0.00059841	0	0.00018855	0.00020191	0.00026648	2.776e-05	0.00026118	0.00050784	0.00019927	0.00060178	0.00037058	0.00051737	0.00072655	0.00054642	7.005e-05	0.00029507	0.00028335	8.871e-05	0	0.00015004	5.679e-05	7.37e-05
>SD_Ssd-01494	0.00048759	4.899e-05	0.00034334	0.00050646	0.00024833	0.00018207	8.607e-05	0.00038052	0.00031354	0.00057396	0.00016201	0.00029004	0.0003208	0.00065037	7.294e-05	9.145e-05	0.0001799	0.00024333	7.114e-05	0	0.0003283	0.00028329	0.00024934	0.0001026	0.00018855	0.00044421	0.00039972	0.00030541	0.00047012	0	0.00033212	0.00035104	0.00018529	0.00014782	0.00027245	0.00016393	0.0001401	0.00019671	0.00051003	0.00035485	9.74e-05	0.00045011	0.00022716	7.37e-05
>SD_Ssd-01495	0.00021671	9.798e-05	6.867e-05	0.00030387	3.548e-05	0.00012138	8.607e-05	0.00016308	0.00012542	8.199e-05	8.1e-05	0.00406056	0	0	7.294e-05	9.145e-05	0.0003598	0.00024333	0.00014229	0	0.00016415	0.00035411	9.974e-05	3.42e-05	9.428e-05	8.077e-05	0	0.00036094	0.00036565	7.255e-05	0	0.00050148	0.00064851	0	0.00154391	0.00010928	7.005e-05	0.0006885	0	0	0	0.00060015	0.00022716	0
>SD_Ssd-01496	0	0.00019596	0	0	0.00070952	0.00042483	8.607e-05	5.436e-05	0	0.00385372	0.00016201	0.00011602	0.00096239	0.00059617	0.0003647	9.145e-05	0.0005397	0.00073	0.00028458	0	0.00041037	0	0.00079789	6.84e-05	0.00032997	0	4.441e-05	0	0	0	0.00019927	0.00035104	9.264e-05	0	0	0.00054642	0	0	0	0	9.74e-05	0.00015004	0	0.00029479
>SD_Ssd-01497	0.00021671	0.00029394	0.00075534	0.00015194	0.00010643	0.00012138	0.00021516	5.436e-05	0.00031354	0.00032798	0.00032402	0.00011602	0.00096239	0.00016259	0.00029176	0.00018291	0.00023987	0.00024333	0	0.00011801	8.207e-05	0.00035411	0.00024934	0.0001368	0.00028283	0.0002423	0	8.329e-05	0.00067906	0.00079803	0.00026569	0	0.00018529	0.00162602	0.00081736	0.00016393	0.0001401	0.00029507	0.0005667	0.00013307	0	7.502e-05	5.679e-05	0.00029479
>SD_Ssd-01498	0.00010835	0.00029394	6.867e-05	0.00025323	0.0001419	0.00060691	0.00060246	0	0.00025083	8.199e-05	0.00016201	0.00017402	0.00056139	0.00032519	0.0003647	4.573e-05	0	0.000584	7.114e-05	0.00035402	0	7.082e-05	0	6.84e-05	0.00014142	0.00032306	0.00039972	0.000472	0.00052236	7.255e-05	0.00033212	0.00035104	0.00018529	0.00014782	0.00054491	0.00043713	7.005e-05	0	0.00028335	0.00044356	0	7.502e-05	5.679e-05	0.00073697
>SD_Ssd-01499	5.418e-05	0.00014697	0.00034334	0.00035452	0.00031928	0.00018207	0.0002582	0.00032616	0.00031354	8.199e-05	0.00016201	0.00011602	8.02e-05	0.00016259	7.294e-05	0.00018291	0.00113936	0.00038933	0	0.00023602	0.00041037	0.00028329	0.0001496	0.00023941	9.428e-05	0.00060574	0	0.00013882	5.224e-05	0	0.00033212	0.00060178	0.00111173	7.391e-05	9.082e-05	0.00016393	0	0.00019671	0.00130341	4.436e-05	0	7.502e-05	5.679e-05	0.00014739
>SD_Ssd-01500	0.00027089	0.00044092	0	0.00015194	0.0001419	0.00163865	0.00017213	0.00010872	0	8.199e-05	0.00016201	0.00023203	0.0001604	5.42e-05	0.00021882	0.00077736	0.00023987	0.00024333	0.00042686	0	8.207e-05	0	0.00044881	0.00027361	0.00051853	0.0002423	4.441e-05	0.00013882	0.00010447	0	0.00026569	5.015e-05	9.264e-05	0.00066519	0	0.00016393	0.00035024	0.00039343	5.667e-05	0.00048791	9.74e-05	7.502e-05	0.00011358	0.00051588
>SD_Ssd-01501	0.00010835	4.899e-05	0.00013733	0.00070904	0.00046119	0.00054622	0.00017213	0.00032616	0.00025083	8.199e-05	0.00016201	0.00011602	0.0001604	5.42e-05	0.00014588	0.00013718	0.00029983	0.00019467	0.00021343	0	0.00024622	0.00049575	0.00084775	0.000171	0.00023569	0.00012115	0.00044413	0.00022212	0.00047012	0.00043529	0.00019927	0.00020059	9.264e-05	0.00014782	0.00018164	0.00016393	0.00035024	0	0.00022668	0.00017742	0.0002922	7.502e-05	0.00022716	0.00022109
>SD_Ssd-01502	0.00016253	0.00039193	0.00013733	5.065e-05	7.095e-05	6.069e-05	0.00043033	5.436e-05	0.00031354	0	0	0.00017402	0.00328815	0.00016259	0.0003647	0.00022863	5.997e-05	0.00019467	0.00014229	0	0.00090282	0	0	0.0001368	4.714e-05	8.077e-05	0.00031089	0.00022212	5.224e-05	7.255e-05	0.00019927	0.00045133	9.264e-05	0	0	0.00032785	0	0.0006885	0.00039669	0.00031049	0	7.502e-05	0.00034073	0.00088437
>SD_Ssd-01503	0.00010835	0	0.000206	0.00025323	3.548e-05	0.00176003	0.00021516	0.00010872	0	0.00016399	0.00064804	0.00011602	0.00048119	5.42e-05	0.00043764	0.00105172	0	0.00024333	0	0.00023602	8.207e-05	0.00049575	0.00029921	0	0.00018855	0.00012115	0.00022206	0	0.00047012	0	0.00053138	0.00020059	0.00037058	7.391e-05	0.00054491	0.00032785	0.00028019	0.00098357	5.667e-05	8.871e-05	0.0002922	0	0.00017037	7.37e-05
>SD_Ssd-01504	0.00048759	0.00014697	0.00013733	0.0005571	0.00017738	0.00024276	0.0002582	0.00016308	0.00062708	0.00016399	0.00048603	0.00023203	0	0.00021679	0.00051058	0	5.997e-05	9.733e-05	0	0	0.0003283	0	0.00019947	3.42e-05	0.00037711	0.00092881	8.883e-05	0.00063859	0.00010447	7.255e-05	6.642e-05	0.00030089	0.00055586	0	0.00054491	0.00021857	0.00028019	9.836e-05	0	4.436e-05	0	0.00045011	5.679e-05	0.00044218
>SD_Ssd-01505	0.00010835	4.899e-05	0.00034334	5.065e-05	0.00010643	0.0006676	4.303e-05	5.436e-05	0.00018812	8.199e-05	0.00016201	0.00017402	8.02e-05	0	0.00014588	4.573e-05	5.997e-05	9.733e-05	0.00021343	0.00106207	0.0003283	0.00056657	0.00039894	0	9.428e-05	4.038e-05	0.00039972	0.00055529	0.00041789	0.0001451	6.642e-05	0.00015044	0.00018529	0.00036955	9.082e-05	0	0.00035024	0.00088522	0.00011334	0.00017742	0.00185059	0.00015004	0.00034073	0.00066328
>SD_Ssd-01506	0.00032506	9.798e-05	0.000206	0.00070904	3.548e-05	0.00012138	0.0003873	0.00010872	0.00012542	0.00024598	0.00032402	0.00029004	0.00040099	0.00027099	0.00021882	0.00013718	0.00011993	0.000292	7.114e-05	0	0.00041037	0	0.00019947	3.42e-05	0.00023569	8.077e-05	0.00062178	0.00044423	0.00078354	0.0001451	0.00039854	0.00015044	0	7.391e-05	0.00018164	0.00027321	0.00028019	0.00019671	0.00051003	0.00013307	0	0.00015004	0	0.00014739
>SD_Ssd-01507	0.00130025	0	6.867e-05	0.00035452	0.00021286	0.00036414	0.00017213	0.0002718	6.271e-05	0.00057396	8.1e-05	0.00017402	0.00048119	0.00043358	0.00021882	9.145e-05	0	0.00038933	0	0	0	0	0.0001496	0	0	8.077e-05	0.00013324	0.00024988	0.00036565	0.00058038	6.642e-05	0.00045133	0.00018529	0.00066519	9.082e-05	0.00043713	0.00035024	0.00029507	0.00011334	0.00013307	0	0.00030008	0.00022716	0.00022109
>SD_Ssd-01508	5.418e-05	0.00014697	0.00013733	0	0.00021286	6.069e-05	0.00017213	0.00010872	0	0.00057396	8.1e-05	0.00255235	8.02e-05	0.0001084	0	0	5.997e-05	9.733e-05	0.0006403	0.00118008	0.0009849	0.00014164	0.0001496	6.84e-05	0.00051853	0.00012115	0	0.00016659	5.224e-05	7.255e-05	6.642e-05	0.0001003	9.264e-05	0	0.00108982	0.00010928	0.00098067	0	0.00017001	0	0	0	0	0.00036849
>SD_Ssd-01509	5.418e-05	0.00024495	0.00013733	5.065e-05	7.095e-05	0.00133519	0.0003873	0.00043488	0.00025083	8.199e-05	0.00016201	5.801e-05	0.0003208	0.00021679	0.00029176	0.00018291	0.00119933	9.733e-05	0	0	0.0009849	0	4.987e-05	0.00030781	0.00028283	0	0	0	5.224e-05	0.00036274	0.00053138	0.00015044	0.00018529	0	0.00063573	0.00021857	0	0.00078686	0	0	0.000487	0	0.00028395	0.00022109
>SD_Ssd-01510	5.418e-05	0.00029394	6.867e-05	0.00050646	0.00035476	0.00054622	4.303e-05	0.00032616	0.00050166	8.199e-05	0	0.00017402	0.00040099	0.00016259	0.00029176	9.145e-05	0.0001799	9.733e-05	0	0.00035402	0.00016415	7.082e-05	4.987e-05	6.84e-05	4.714e-05	0.00012115	0.00031089	0.00013882	0.00015671	0.00043529	0.00046496	0.00030089	0.00046322	7.391e-05	9.082e-05	0.00032785	0.00042029	0.00049179	0.00011334	8.871e-05	0.0003896	0.00075019	0	0.00073697
>SD_Ssd-01511	0.00048759	4.899e-05	0.00103001	0.00025323	0.0001419	0.00030345	0.00043033	0.00016308	0.00018812	0.00016399	0.00064804	0.00029004	0.0001604	0	0.00014588	9.145e-05	0	0	0.00014229	0.00011801	0.00016415	0.00021246	0.0001496	3.42e-05	0.00042425	0.00016153	0.00017765	0.00016659	0.00041789	0.00036274	6.642e-05	0.00015044	0	0.00036955	0.00045409	5.464e-05	0.00042029	0.00078686	0.00039669	0.00022178	0.0001948	0.00022506	5.679e-05	0.00014739
>SD_Ssd-01512	0.00059595	9.798e-05	6.867e-05	0.0005571	0.00010643	0.00054622	8.607e-05	0.00032616	0.00012542	8.199e-05	8.1e-05	5.801e-05	8.02e-05	5.42e-05	0.00029176	0.00027436	0.0001799	4.867e-05	0.00014229	0.00023602	8.207e-05	0.00014164	4.987e-05	0.00027361	9.428e-05	0.00032306	0.00026648	5.553e-05	0.00052236	0.00050784	0.00053138	0.00025074	9.264e-05	0.00014782	0.00045409	0.00010928	0.00035024	0.00029507	0	0.00026613	0.0005844	0.00022506	0.00011358	0.00036849
>SD_Ssd-01513	5.418e-05	4.899e-05	0.00034334	5.065e-05	0.00010643	0	4.303e-05	0	0.00250831	0	0	0	0.00056139	0.0001084	0	4.573e-05	5.997e-05	0.00034067	0	0.00011801	0	7.082e-05	0.00034907	3.42e-05	9.428e-05	0	0.00022206	0.00038871	0	0	0.00205912	0.0001003	0	0	0.00018164	0.00010928	0.0001401	0	0.00022668	0.00075405	0	0.00022506	0	0.00044218
>SD_Ssd-01514	0.00032506	0.00029394	6.867e-05	0.00075969	3.548e-05	0.00084967	8.607e-05	0.0002718	6.271e-05	0.00024598	0.00040502	0.00023203	0	0.00032519	0.00014588	0.00013718	0.00041976	0.000292	0	0.00011801	8.207e-05	7.082e-05	0	0.0001026	9.428e-05	0.00028268	0.00057737	0.00036094	0.00015671	0.00021764	6.642e-05	0.0001003	0.00037058	0.00022173	0.00036327	0.00010928	0.00049033	0.00019671	0.00034002	8.871e-05	0	0	0	0.00022109
>SD_Ssd-01515	0	0.00205761	0	5.065e-05	7.095e-05	6.069e-05	0	0.00010872	0.00018812	0.00024598	8.1e-05	0.00017402	0	0	0.00072939	0	0	4.867e-05	0.00035572	0	0.00024622	0	0	3.42e-05	4.714e-05	0.0011711	0.00057737	0.00011106	0	0	0	0.0001003	0.00046322	0.00029564	0	0.00054642	0.00063043	0	5.667e-05	0.00026613	0	0.00015004	0	0.00036849
>SD_Ssd-01516	0	0	0	0.00010129	0	0.00188141	0.0001291	5.436e-05	0.00018812	0	0	0.0014502	0.00096239	0.00065037	0.00021882	0.00027436	5.997e-05	0.00034067	0	0	0	7.082e-05	4.987e-05	0.0001368	4.714e-05	0	4.441e-05	0.00077741	5.224e-05	7.255e-05	0.00073065	0.0001003	9.264e-05	0	0	0.00010928	0	0.00029507	5.667e-05	0	0	0	5.679e-05	0.00022109
>SD_Ssd-01517	0.00010835	4.899e-05	0.000618	0.00010129	0.00060309	6.069e-05	0.00034426	5.436e-05	0.00043895	0.00016399	0.00024301	0.00017402	0.00048119	0.0001084	0.00014588	4.573e-05	0.0001799	0.00024333	0.00014229	0.00011801	0.00049245	7.082e-05	0.00024934	3.42e-05	0.00018855	4.038e-05	0.00013324	0.00019435	0	0.0001451	0.00019927	0.00035104	0.00074115	0	0	0.00010928	0.00042029	0.00118029	0.00051003	0.00013307	0.0001948	0	0.00022716	0.00014739
>SD_Ssd-01518	5.418e-05	0.00019596	6.867e-05	0.00045581	3.548e-05	6.069e-05	4.303e-05	5.436e-05	6.271e-05	0.00040997	0	0.00040606	0	0.00016259	0.0003647	0	0.00041976	0	0	0.00011801	0.00016415	0.00042493	4.987e-05	0.00023941	0.00018855	0.00068651	0.00013324	0.00111059	0	0.0001451	0	0.00025074	0.00027793	0.00081301	0.00018164	5.464e-05	7.005e-05	0	0	0.00044356	0	0.00022506	0	0
>SD_Ssd-01519	0.00065012	9.798e-05	0.00048067	0.00136743	3.548e-05	0	0.0001291	0.00032616	0.00018812	0.00016399	0.00032402	0.00052207	0.0001604	0.00037938	0.00014588	0	5.997e-05	4.867e-05	7.114e-05	0	8.207e-05	7.082e-05	0	3.42e-05	0.00037711	0.00020191	0.00017765	0.00030541	0.00047012	0	6.642e-05	0.00025074	0.00037058	0	0.00018164	5.464e-05	0.00035024	9.836e-05	0.00068004	4.436e-05	0	0.00015004	0	0
>SD_Ssd-01520	0.00032506	0.00019596	0.00048067	0.00045581	0.00049667	0.00012138	0.00021516	0	6.271e-05	0.00049196	0.00032402	0.00011602	0.00040099	0.00027099	0.00029176	0.00018291	0.00059966	0	0	0	0	0	0	0.00027361	0.00014142	8.077e-05	0.00031089	0.00013882	5.224e-05	0.0001451	0.00019927	0.00025074	0.00018529	7.391e-05	0.00145309	0.00043713	0	0	0.00034002	8.871e-05	0	0	0	0
>SD_Ssd-01521	0.00032506	4.899e-05	0.000206	0.00015194	0.00010643	0.00030345	0.0002582	0.0002718	0.00037625	0.00057396	0.00032402	0.00017402	8.02e-05	5.42e-05	0.00058352	0	0.00029983	0	0	0.00035402	8.207e-05	0	0.0001496	6.84e-05	0.00023569	0.00028268	0.00026648	0.00036094	5.224e-05	0.00021764	6.642e-05	0.00015044	0.00074115	7.391e-05	0.00036327	0.00032785	0.00021014	0	0.00017001	0.00017742	9.74e-05	0.00060015	5.679e-05	0.00029479
>SD_Ssd-01522	0.00010835	0.00063688	0.00013733	0.00010129	0.0001419	0.00018207	0.00043033	0.0002718	6.271e-05	0.00024598	0.00064804	0.00011602	0.00040099	0.00032519	7.294e-05	4.573e-05	0.00041976	0.00019467	0.00014229	0	0.00049245	0	0.00024934	0.0001026	0.00032997	0	0.00013324	5.553e-05	0.00010447	7.255e-05	0.00026569	0.00055163	0.00018529	0	0.00018164	0.00038249	0.00021014	0.00049179	0	0.00022178	0	0.00015004	0.00022716	0.00022109
>SD_Ssd-01523	5.418e-05	0	0	0.00015194	3.548e-05	0.00030345	0.00021516	5.436e-05	0.00018812	0.00024598	0.00016201	0.00127618	0.00048119	0.00016259	7.294e-05	4.573e-05	0.0001799	4.867e-05	0.00028458	0.00011801	0	7.082e-05	0.00034907	0.00027361	4.714e-05	0.00048459	0.00031089	0.00019435	0	0	0.00019927	0.0001003	0.00027793	0.00036955	0.00027245	0.00021857	0	0.00059014	0.00022668	0	0	0.00022506	0.00045431	0.00029479
>SD_Ssd-01524	5.418e-05	9.798e-05	6.867e-05	0	0	0.00048553	0.0002582	5.436e-05	6.271e-05	8.199e-05	8.1e-05	0.00023203	0	0.00016259	0.00065646	9.145e-05	0.0005397	4.867e-05	0.00014229	0	0	0.00021246	0.00049868	0	0.00014142	0.00012115	4.441e-05	0.00080518	0	0.00029019	0.00033212	0.00020059	0.00064851	0.00044346	0.00018164	0.00027321	0.00070048	0.00019671	0.00028335	0	0	7.502e-05	0	7.37e-05
>SD_Ssd-01525	0.00016253	0	0.00171668	0.00010129	0.00024833	0.00012138	4.303e-05	0.00016308	0.00018812	0	0.00032402	0.00174024	8.02e-05	5.42e-05	0.00058352	4.573e-05	0.00011993	0	0.00014229	0.00011801	0.00016415	7.082e-05	0	0.0001026	4.714e-05	0.00044421	0	0	0.00015671	0.00036274	0.00019927	5.015e-05	0.00037058	0	0	0.00010928	0.00063043	0.00039343	0.00011334	0.00013307	9.74e-05	7.502e-05	0	0
>SD_Ssd-01526	0.00054177	4.899e-05	6.867e-05	0.00030387	0.0001419	6.069e-05	0.00021516	0.00038052	6.271e-05	0.00016399	8.1e-05	0.00011602	0.0001604	0.0001084	7.294e-05	0.00013718	0.00041976	4.867e-05	0.00021343	0.00035402	8.207e-05	0.00014164	9.974e-05	0.00023941	0.00018855	0.00016153	0.00039972	5.553e-05	0.00026118	0.00036274	0.00019927	0.00015044	0.00027793	7.391e-05	9.082e-05	0.00010928	0.00028019	0.00039343	5.667e-05	0.00022178	0.0002922	0.00022506	0.00028395	0.00058958
>SD_Ssd-01527	0.00010835	0.00019596	6.867e-05	0.00010129	0.00010643	0.00030345	0.00017213	5.436e-05	0.00012542	0	8.1e-05	0.00017402	0.0001604	0.00016259	7.294e-05	0.00013718	0.00041976	4.867e-05	0.00028458	0.00035402	0.00041037	0.00028329	0.0001496	0.00037621	0.00032997	0.00012115	0.00026648	0.00019435	5.224e-05	7.255e-05	0.00033212	0.00020059	0.00046322	7.391e-05	0	0.00010928	0	0.00078686	0.00017001	8.871e-05	0.0001948	0.00037509	0.00045431	0.00029479
>SD_Ssd-01528	0.00021671	0.00014697	0.00048067	0.00045581	0.00010643	0.00030345	8.607e-05	0.0002718	0	8.199e-05	0.00024301	0.00011602	0.0002406	5.42e-05	0.00014588	0.00018291	5.997e-05	9.733e-05	7.114e-05	0.00059004	0.00016415	0.00021246	0	0.0001026	0.00023569	0.00016153	0.00039972	0.00011106	0.00031341	0.00043529	0.00013285	0.00035104	9.264e-05	0.00022173	9.082e-05	0.00010928	0.00042029	0.00039343	0.00051003	0.00017742	9.74e-05	7.502e-05	0.00011358	7.37e-05
>SD_Ssd-01529	0.00021671	0.00024495	0.000206	0.00040517	0.0001419	0.00024276	0.00047336	0.00032616	0.00012542	0.00016399	8.1e-05	0.00011602	0.0002406	5.42e-05	7.294e-05	4.573e-05	0.00023987	0	0.00014229	0.00011801	0.00016415	0.00021246	0.0001496	0.0001368	0.00014142	0.00016153	0.00044413	5.553e-05	0.00031341	0.00036274	0.00019927	0.0001003	0.00018529	0.00014782	0.00036327	0.00010928	0.00035024	0.00039343	0.00028335	8.871e-05	0.0001948	0.00015004	0.00022716	0.00014739
>SD_Ssd-01530	0.00043342	0.00014697	0.00013733	0.00116485	7.095e-05	0.00036414	4.303e-05	0.00010872	6.271e-05	0.00016399	0.00024301	0.00023203	0.0001604	0	0.0003647	0.00013718	5.997e-05	4.867e-05	7.114e-05	0.00023602	8.207e-05	0.00021246	4.987e-05	0.00023941	4.714e-05	0.0002423	0	0.00024988	0	0.00036274	0.00066423	0.00015044	9.264e-05	0.00029564	0.00081736	5.464e-05	7.005e-05	0	0.00045336	8.871e-05	9.74e-05	0	0	7.37e-05
>SD_Ssd-01531	0.00027089	0.00014697	0	0.00010129	0.00078047	0.00012138	0.00021516	0.00016308	0.00018812	0.00016399	8.1e-05	0.00029004	0.00048119	0.0001084	0	0.00013718	0.00011993	0.00024333	7.114e-05	0.00047203	0.00016415	0	0	6.84e-05	0.00023569	0.00012115	0.00026648	0.00013882	0.00010447	0.0001451	0.00013285	0.0001003	0.00037058	0	9.082e-05	0.00081963	0.00028019	0	0	4.436e-05	0	0.00022506	5.679e-05	0.00044218
>SD_Ssd-01532	0.00016253	0.00029394	0.00027467	5.065e-05	7.095e-05	0.00024276	0.00021516	0.00016308	0.00012542	8.199e-05	0	5.801e-05	0.0001604	0.00016259	7.294e-05	0.00013718	0.00011993	4.867e-05	7.114e-05	0	8.207e-05	0.00042493	4.987e-05	0.00023941	0.00014142	0.0002423	0.00013324	0.00013882	0.00057459	0.00043529	0.00026569	0.00025074	0.00018529	7.391e-05	0.00018164	0	0.00035024	0.00019671	0.00034002	0.00022178	0.0001948	7.502e-05	0.00022716	0.00051588
>SD_Ssd-01533	0.00043342	4.899e-05	6.867e-05	0.00020258	0.00024833	6.069e-05	4.303e-05	0.00032616	0.00037625	0.00024598	0	0.00017402	8.02e-05	0.00032519	7.294e-05	0.00027436	0.00011993	0.00019467	7.114e-05	0.00011801	0.0003283	7.082e-05	0.0001496	0.0001368	0.00042425	0.00016153	0.00017765	0.00027765	0.00010447	0.00029019	0.00053138	0.00040118	9.264e-05	7.391e-05	9.082e-05	0.00016393	7.005e-05	9.836e-05	5.667e-05	0.00013307	9.74e-05	7.502e-05	5.679e-05	7.37e-05
>SD_Ssd-01534	0.00032506	4.899e-05	0.000206	0.00015194	0.0001419	0.00048553	4.303e-05	0.00043488	0.00037625	0	0.00040502	0	0.0001604	0.00021679	0.00014588	0.00018291	0.0001799	0.00019467	0	0.00047203	0.00024622	7.082e-05	9.974e-05	3.42e-05	0.00018855	4.038e-05	0.00017765	0.00030541	0.00015671	0.00021764	0.00019927	0.00020059	0.00018529	0.00014782	0.00027245	0.00010928	0.00035024	0.00029507	5.667e-05	0	9.74e-05	7.502e-05	0.00028395	0.00014739
>SD_Ssd-01535	0.00108354	4.899e-05	0.00013733	0.00025323	3.548e-05	0	8.607e-05	0.00010872	0.00012542	0.00032798	8.1e-05	0.00017402	0.00040099	5.42e-05	0	0	0.0001799	0.000146	0.00021343	0.00082606	0.00016415	0	0.00034907	0	4.714e-05	4.038e-05	8.883e-05	0.00019435	0.00020894	0	6.642e-05	5.015e-05	9.264e-05	0	0.00036327	5.464e-05	0	0	5.667e-05	0.00057662	0	0.00082521	0	0.00081067
>SD_Ssd-01536	0	9.798e-05	0	0	7.095e-05	0	0	0	0	8.199e-05	0	0.00237833	8.02e-05	0.0001084	7.294e-05	4.573e-05	5.997e-05	0	0.00021343	0	0	7.082e-05	0	6.84e-05	0.00014142	4.038e-05	4.441e-05	0	0	0.0001451	0	5.015e-05	0.00074115	0.00036955	9.082e-05	0.00081963	0	9.836e-05	0	0	0	0.00022506	0	0.00243201
>SD_Ssd-01537	0.00010835	0.00014697	0.00027467	0.00040517	0.00031928	0.00012138	0.0001291	0	0.00018812	0.00016399	0	0.00023203	0.0001604	0.0001084	0.0003647	0.00013718	0.0001799	9.733e-05	0.00014229	0	0.00024622	0.00049575	4.987e-05	0.0001026	9.428e-05	0.0002423	8.883e-05	8.329e-05	0	0	0.00019927	0	0.00018529	0.00036955	0.00018164	0.00038249	0.0001401	0.00019671	0.00017001	4.436e-05	0	7.502e-05	0.00039752	0.00081067
>SD_Ssd-01538	0	0	6.867e-05	0	0.00024833	0	4.303e-05	5.436e-05	0.00050166	0	0.00040502	5.801e-05	0.0001604	0.00016259	0	0	5.997e-05	0.000292	7.114e-05	0	0.00024622	0	4.987e-05	0	4.714e-05	0.00032306	0.00022206	0	0.00010447	7.255e-05	0.00013285	0	0.00027793	0.00022173	0	0.00273209	0	0	0.00017001	0.00013307	0	0.00015004	0.00017037	0.00036849
>SD_Ssd-01539	5.418e-05	0.00048991	0.000206	5.065e-05	0.00042571	0.00048553	0.00021516	0.00010872	0	8.199e-05	0.00040502	0.00017402	0.0003208	5.42e-05	7.294e-05	0.00027436	0.00011993	9.733e-05	0	0	0.00024622	7.082e-05	4.987e-05	0.0001026	0.00018855	0.00012115	0.00017765	5.553e-05	0	7.255e-05	0.00013285	0.00015044	0.00101908	0.00014782	0	0.00032785	7.005e-05	0.00039343	0.00011334	0.00017742	0.0002922	0	0	0.00029479
>SD_Ssd-01540	0	0	0	0	0.00035476	6.069e-05	0.0003873	0	6.271e-05	0	0	0	0.00184457	0.00016259	0	0	0	0.00214133	0	0	8.207e-05	0	9.974e-05	3.42e-05	0.00023569	4.038e-05	0	0	0	0	0	0	0	0	0	0	0	0.001377	0	0	0	0	0.00073826	0
>SD_Ssd-01541	0.00027089	0.00014697	0.00013733	0.00020258	3.548e-05	0.00012138	0	0.00038052	0.00043895	0.00016399	8.1e-05	0.00011602	0	0.0001084	0	0.00041154	0	4.867e-05	7.114e-05	0.00035402	0.00016415	7.082e-05	0.00024934	0.00034201	4.714e-05	0.00016153	0.00031089	8.329e-05	0.00026118	0.00021764	0.00039854	5.015e-05	9.264e-05	7.391e-05	9.082e-05	0.00016393	7.005e-05	0.00019671	5.667e-05	0.00017742	0.0007792	7.502e-05	0.00017037	7.37e-05
>SD_Ssd-01542	0.00010835	0	0.000618	0.00030387	3.548e-05	0.00097105	0.0001291	0.00016308	0.00050166	0	0.00016201	0.00011602	0.0001604	0	0.00014588	0.00082308	0	0	0	0	8.207e-05	7.082e-05	9.974e-05	3.42e-05	0.00037711	0	4.441e-05	0	0	0.00079803	0.00039854	0.00015044	0	0.00014782	9.082e-05	0	0.0001401	0.00039343	0.00022668	8.871e-05	0.0001948	7.502e-05	0	0
>SD_Ssd-01543	0.00016253	4.899e-05	6.867e-05	0.00015194	0.00021286	0.00048553	4.303e-05	5.436e-05	6.271e-05	0.00024598	0.00016201	0.00092813	8.02e-05	0.00016259	0.00014588	0	0.0001799	0.000146	0.00014229	0	0	0.00014164	0.00034907	0.000171	0.00028283	0	0.00013324	0.00019435	0	7.255e-05	6.642e-05	0.00020059	9.264e-05	0.00022173	0	0.00021857	0	0.00019671	0.00028335	0.00022178	0	0.00030008	0.00011358	0.00022109
>SD_Ssd-01544	5.418e-05	4.899e-05	0	0.00035452	7.095e-05	0.00030345	0.0001291	0.00021744	0	8.199e-05	0	5.801e-05	0.0002406	5.42e-05	0.00014588	9.145e-05	0.0001799	0	0.00021343	0.00023602	0.00024622	7.082e-05	0	0.00027361	0.00014142	0.0002423	0.00031089	0.00013882	0.00026118	0.00079803	0.00026569	0.00020059	9.264e-05	7.391e-05	0	5.464e-05	0.00035024	0.00039343	5.667e-05	0.00017742	0.0003896	0.00022506	5.679e-05	7.37e-05
>SD_Ssd-01545	0.00021671	4.899e-05	0	0.00040517	0.0001419	0.00018207	0.0002582	0.00016308	0.00012542	0	8.1e-05	0.00052207	0.0001604	0.00021679	0.0003647	4.573e-05	5.997e-05	9.733e-05	0.00035572	0.00011801	0.00016415	0.00014164	0.0001496	0.00023941	0	4.038e-05	0.00022206	0.00011106	0.00026118	7.255e-05	0	0.0001003	0	7.391e-05	9.082e-05	0.00027321	0.00021014	0	0.00028335	0.00013307	0.0001948	0.00022506	5.679e-05	0.00036849
>SD_Ssd-01546	0.00021671	0.00024495	0.000206	0.0005571	0.00017738	0.00012138	0.0002582	0.00043488	6.271e-05	8.199e-05	0	0.00023203	0.0002406	5.42e-05	7.294e-05	9.145e-05	0.0003598	4.867e-05	7.114e-05	0	0.00016415	7.082e-05	4.987e-05	6.84e-05	0.00023569	0.0002423	0.00013324	0.00013882	0.00036565	0.00021764	0.00013285	0.0001003	9.264e-05	7.391e-05	0.00018164	0	0.00021014	0.00029507	0.00028335	4.436e-05	9.74e-05	7.502e-05	0	0
>SD_Ssd-01547	0.00032506	9.798e-05	0.000206	0.00015194	0.00031928	0.00036414	0.00021516	0	6.271e-05	0.00040997	0.00048603	5.801e-05	0.0001604	0.0001084	7.294e-05	9.145e-05	0.00023987	0	0	0.00011801	0.00041037	0	0.00024934	3.42e-05	0.00023569	4.038e-05	0.00031089	5.553e-05	5.224e-05	7.255e-05	0.00013285	0.00030089	9.264e-05	0	9.082e-05	0	0.00028019	0.00019671	5.667e-05	0.0003992	0	0.00022506	0	0.00036849
>SD_Ssd-01548	0.00016253	0.00058789	0.00013733	0	0.00039024	0.00048553	0.00034426	5.436e-05	0.00018812	0.00024598	8.1e-05	0.00011602	0.0001604	0	0.00029176	4.573e-05	5.997e-05	0.00024333	0.00028458	0	8.207e-05	0	9.974e-05	0	4.714e-05	0.00028268	4.441e-05	8.329e-05	0.00015671	7.255e-05	6.642e-05	0.0001003	0.00018529	0.00014782	0.00018164	0.00049178	0.00021014	0.00019671	0	8.871e-05	0	0.00015004	0.00017037	0
>SD_Ssd-01549	5.418e-05	4.899e-05	6.867e-05	0.00035452	0.0001419	0.00024276	8.607e-05	0.00016308	0	8.199e-05	0	0.00029004	0.0002406	0.00037938	0.0003647	0	0	0	0	0	0	0	4.987e-05	0	4.714e-05	0.00040383	0	0.00049976	0	7.255e-05	0.00013285	0.0001003	0.00018529	7.391e-05	0	0.00016393	0.00070048	0	0.00090672	0.00031049	0	0	0	0.00014739
>SD_Ssd-01550	0.00016253	9.798e-05	0	5.065e-05	0.00046119	0.00030345	8.607e-05	0	0.00025083	0.00024598	8.1e-05	0.00023203	0.00040099	0.00037938	0.00029176	9.145e-05	0.00023987	0	7.114e-05	0	0.00016415	0.00021246	4.987e-05	0	0.00032997	4.038e-05	0	0	5.224e-05	7.255e-05	6.642e-05	0.00025074	0	0.00022173	0.00027245	0.00027321	0.00028019	0.00049179	0.00039669	4.436e-05	0	0	0	0.00066328
>SD_Ssd-01551	0.00037924	9.798e-05	0.00027467	0.00050646	3.548e-05	0.00030345	4.303e-05	0.00016308	0.00050166	0.00024598	0	5.801e-05	0.0001604	5.42e-05	7.294e-05	0.00013718	0.00041976	9.733e-05	7.114e-05	0.00023602	0	0	0.0001496	0	4.714e-05	0.00012115	8.883e-05	2.776e-05	0.00015671	0.00029019	0.00026569	0.00025074	0.00018529	7.391e-05	9.082e-05	0.00016393	0.0001401	0.00039343	0.00039669	4.436e-05	9.74e-05	0.00037509	5.679e-05	0
>SD_Ssd-01552	5.418e-05	4.899e-05	0.000412	0.00015194	0.00021286	0.00030345	0.0001291	0.00048924	0.00025083	8.199e-05	0	0	8.02e-05	0.00016259	0.0003647	0.00013718	0.00011993	0	0	0.00011801	8.207e-05	0.00028329	9.974e-05	0.000171	0	0.00012115	0.00017765	5.553e-05	0.00010447	0.00029019	0.00019927	0.0001003	0	0	0.00018164	5.464e-05	0.00028019	0.00029507	0.00045336	0.00022178	0.000487	7.502e-05	5.679e-05	0.00014739
>SD_Ssd-01553	0	0.00019596	0.00048067	5.065e-05	0	0.00042483	0.00017213	0.0002718	6.271e-05	0	0.00040502	0.00034805	0	0	0.00102115	4.573e-05	0.00023987	9.733e-05	7.114e-05	0	0	7.082e-05	0	3.42e-05	4.714e-05	0.00016153	0.00022206	0.00016659	0.00010447	0	0.00026569	0.00015044	9.264e-05	0.00022173	0	0.00027321	0.00028019	9.836e-05	0	0.00035485	0.0001948	7.502e-05	0.00017037	0
>SD_Ssd-01554	0.00043342	4.899e-05	0.00054934	0.0005571	7.095e-05	6.069e-05	4.303e-05	5.436e-05	0.00037625	8.199e-05	0	0.00011602	0	0	0	0.00036581	0.00011993	4.867e-05	0.00021343	0	0.00024622	0.00014164	0.00029921	6.84e-05	0	0.00012115	8.883e-05	5.553e-05	5.224e-05	0	6.642e-05	5.015e-05	0.00027793	0.00192166	9.082e-05	5.464e-05	0	0	0	0.00013307	0	0	0	0.00029479
>SD_Ssd-01555	5.418e-05	0.00019596	0.00013733	0.00030387	0.00010643	6.069e-05	4.303e-05	0.00032616	0.00012542	0.00032798	0	0.00029004	0.0001604	0.00027099	0.00029176	0.00018291	0.00083953	0	0	0	0	0	0	6.84e-05	9.428e-05	0.00012115	4.441e-05	5.553e-05	0.00010447	7.255e-05	0.00046496	0.00045133	9.264e-05	0.00036955	0.00018164	0.00016393	0.0001401	0.00019671	0.00034002	8.871e-05	0	0	0	0
>SD_Ssd-01556	0.00010835	0.00034294	6.867e-05	0	7.095e-05	0.00018207	0.00017213	5.436e-05	0	0	0	0.00017402	0.00040099	0.00037938	0.00021882	0	0.0001799	0.00024333	0.00021343	0	0	7.082e-05	0.00019947	0.0001026	0.00028283	0.0002423	4.441e-05	8.329e-05	0.00031341	0	0.00026569	0.00015044	0.00027793	0.00014782	0.00045409	0.00038249	0	9.836e-05	5.667e-05	0	9.74e-05	7.502e-05	0.00034073	0.00014739
>SD_Ssd-01557	0.00032506	9.798e-05	0.00013733	0.00065839	0.00017738	0.00084967	0.0001291	0	0.00012542	8.199e-05	0	0.00023203	0	0	0	9.145e-05	0.00011993	0	0	0.00035402	0	0	0.00019947	3.42e-05	0.00014142	4.038e-05	8.883e-05	2.776e-05	0.00052236	0	0	0.00015044	0	7.391e-05	0	0	0.0001401	9.836e-05	0.00062337	8.871e-05	0.0002922	0.00060015	0	0
>SD_Ssd-01558	0	0	0.000206	0.00010129	0.00010643	0	0	0.00016308	0.00018812	0	0	0.00023203	0	5.42e-05	0	4.573e-05	5.997e-05	0.00038933	0.00035572	0	0.00073867	0.00014164	4.987e-05	3.42e-05	4.714e-05	0.0002423	0	8.329e-05	0.00010447	0.00036274	0.00059781	0.00020059	0	7.391e-05	0	0.00043713	0	0.00019671	0.00022668	0.00048791	0	7.502e-05	0	7.37e-05
>SD_Ssd-01559	0.00010835	4.899e-05	0.00013733	0.00020258	7.095e-05	0.00018207	0.0001291	0.00021744	0	8.199e-05	8.1e-05	5.801e-05	0	0.00037938	7.294e-05	0	0.00023987	9.733e-05	0.00014229	0	0.00016415	0	4.987e-05	0.0001026	0.00014142	0.00032306	0.00057737	0.00022212	0.00010447	0	0.00013285	0	0.00018529	0.00014782	9.082e-05	0.00021857	0.00042029	0	5.667e-05	0.00017742	0	0	5.679e-05	0.00014739
>SD_Ssd-01560	0.00016253	0	0.000618	0.00025323	7.095e-05	0.00024276	8.607e-05	5.436e-05	0.00037625	8.199e-05	8.1e-05	0.00011602	0	5.42e-05	0.0003647	4.573e-05	5.997e-05	4.867e-05	0	0.00035402	0	7.082e-05	0.0001496	3.42e-05	0.00056566	0	0.00022206	0	0.00015671	7.255e-05	6.642e-05	0.00020059	0	0.00036955	0	0.00021857	0	0.00029507	0.00022668	0.00013307	0.0001948	0.00015004	5.679e-05	0.00014739
>SD_Ssd-01561	0.00016253	4.899e-05	0.00013733	5.065e-05	0.0001419	6.069e-05	0	5.436e-05	0.00012542	0.00032798	0.00016201	0.00023203	8.02e-05	5.42e-05	0.00029176	9.145e-05	0.00059966	0.000146	0.00014229	0.00011801	0	7.082e-05	4.987e-05	0	0.00028283	8.077e-05	0	0.00013882	0.00015671	7.255e-05	0.00066423	0.00020059	9.264e-05	0.00044346	9.082e-05	0.00016393	0.00021014	9.836e-05	0.00011334	4.436e-05	0	7.502e-05	0.00017037	0
>SD_Ssd-01562	5.418e-05	0	0.000206	0	7.095e-05	0.00060691	0.00021516	0.00010872	0.00018812	0.00016399	0	0.00011602	0.0002406	0	0.00029176	0	0.0001799	0.000438	0.00028458	0	0.0003283	0.00021246	0.00024934	0	0.00032997	0	8.883e-05	2.776e-05	0.00026118	7.255e-05	0.00026569	5.015e-05	0.00055586	7.391e-05	9.082e-05	0.00010928	0	0.00019671	5.667e-05	0	0.0001948	0	0.00017037	0
>SD_Ssd-01563	0.00048759	0	0.00013733	0	0	0	0.00086066	0	0.00094062	0	0.00016201	0	0.0003208	0	0	0.00018291	0.00011993	0	0	0	8.207e-05	7.082e-05	0.00074802	0.0001368	0	0	4.441e-05	2.776e-05	0.00020894	0	0.00039854	0.0001003	0	0	0	0.00021857	0.0001401	0	0	8.871e-05	0	7.502e-05	0	0
>SD_Ssd-01564	0.00016253	0.00014697	0.00048067	0.00010129	0	0.00024276	0	0.00010872	0.0008152	0	0.00024301	0	0.0001604	0	0.00014588	4.573e-05	5.997e-05	0.00038933	0	0	8.207e-05	0	0.00044881	0.0001026	0.00028283	0	0	0	0	0	0	0.00035104	0	0	0.00027245	0	0.00028019	0.00039343	0.00039669	4.436e-05	9.74e-05	7.502e-05	0.00017037	0
>SD_Ssd-27605	0.00021671	4.899e-05	0.000206	0.00040517	3.548e-05	0.00048553	4.303e-05	0.00010872	0	0	0	5.801e-05	0	5.42e-05	0.00109409	4.573e-05	0.0001799	0.000146	0	0.00023602	0	0.00021246	9.974e-05	6.84e-05	0	0	4.441e-05	0	0.00010447	0.00021764	0.00026569	0.00045133	0.00037058	0	9.082e-05	0.00010928	0	9.836e-05	0.00011334	0.00026613	9.74e-05	0	0.00011358	0
>SD_Ssd-13209	5.418e-05	0	6.867e-05	0.00081033	3.548e-05	0	0.0001291	0	6.271e-05	8.199e-05	0.00024301	0.0006961	0.0001604	5.42e-05	7.294e-05	0.00077736	0.0001799	0.00019467	0	0	8.207e-05	7.082e-05	0	0.0001026	9.428e-05	0	4.441e-05	2.776e-05	0.00015671	0	0.00046496	0	0	0.00044346	0	5.464e-05	0	0.00019671	0	0	9.74e-05	0	0	7.37e-05
>SD_Ssd-21355	0	0	0.00027467	0.00020258	0.00010643	0.00018207	0	0	0.00012542	0.00016399	0	0.00011602	0.00040099	0	0.00014588	0.00018291	5.997e-05	0.000292	0	0	0	0.00021246	0.00024934	0	4.714e-05	8.077e-05	0.0003553	2.776e-05	0.00031341	0.00036274	6.642e-05	0.0001003	0.00018529	0.00036955	0	0	0	0.00019671	0.00028335	4.436e-05	0	0.00037509	0.00017037	0.00014739
>SD_Ssd-21928	0.00016253	4.899e-05	6.867e-05	0.00081033	0	0.00012138	4.303e-05	0	0.00012542	0.00024598	8.1e-05	0.00011602	8.02e-05	0.00032519	0.00014588	4.573e-05	5.997e-05	9.733e-05	0	0.00011801	0	0.00049575	4.987e-05	0	9.428e-05	4.038e-05	8.883e-05	2.776e-05	5.224e-05	7.255e-05	0.00019927	0.00015044	0.00018529	0.00022173	0.00045409	0	0.0001401	0	0.00034002	8.871e-05	0.0002922	0.00045011	0	0
>SD_Ssd-14023	0.00010835	0.00024495	0.00034334	0.00050646	0	0.00024276	8.607e-05	0	0.00012542	0.00016399	0.00064804	0.00011602	0	0.0001084	0.00021882	9.145e-05	5.997e-05	0.000146	0	0	0	0	9.974e-05	0	4.714e-05	0	0	0.00030541	0.00010447	0	0.00019927	0.0001003	0	0.00022173	0	0.00010928	0	0.00029507	0.00011334	0.00013307	0	7.502e-05	0.00011358	0.00036849
>SD_Ssd-13570	0	0	0.00034334	0.00015194	3.548e-05	0.00109243	8.607e-05	0.00016308	6.271e-05	0	0	0.00011602	0	0	0.00014588	0	0.0003598	0	0	0	0.00016415	0	0.00019947	0	0.00032997	4.038e-05	0.00031089	0.00011106	0.00010447	0	0	0.00035104	9.264e-05	0	0.00027245	5.464e-05	0.0001401	0.00019671	5.667e-05	8.871e-05	9.74e-05	7.502e-05	0	0
>SD_Ssd-23465	0.00021671	0.00024495	0.00013733	0.00040517	3.548e-05	0.00018207	0.00017213	0.00010872	0.00031354	0.00016399	0	5.801e-05	0	0.00016259	0	0.00013718	0.00023987	0.00034067	0.00014229	0.00011801	0	7.082e-05	4.987e-05	6.84e-05	9.428e-05	0.00016153	0.00013324	0.00016659	0.00015671	0	6.642e-05	0.0001003	9.264e-05	0.00014782	9.082e-05	0	7.005e-05	0	0	0	0.0001948	7.502e-05	5.679e-05	0
>SD_Ssd-13073	0.00010835	0	0.000206	0.00025323	3.548e-05	0.00042483	4.303e-05	0	0.00012542	8.199e-05	8.1e-05	5.801e-05	8.02e-05	5.42e-05	0	4.573e-05	5.997e-05	9.733e-05	0.00021343	0.00047203	0.0003283	7.082e-05	4.987e-05	3.42e-05	0.00014142	0.00012115	0.00017765	8.329e-05	0.00047012	0	0	0.00020059	0	0.00014782	0.00018164	5.464e-05	7.005e-05	0.00019671	5.667e-05	8.871e-05	0	0.00030008	0	0.00036849
>SD_Ssd-23491	0.00010835	0.0005389	0.00048067	0	0.00017738	6.069e-05	4.303e-05	0	0.00012542	0	0.00040502	5.801e-05	8.02e-05	5.42e-05	0.00021882	0	0	9.733e-05	0	0.00023602	0.00016415	0	0.00034907	0	0.00018855	8.077e-05	0.00013324	0	5.224e-05	0	0.00046496	0.00030089	9.264e-05	0	0	0.00010928	0.00021014	0	0.00011334	0.00022178	0	7.502e-05	0	0
>SD_Ssd-21556	0.00016253	9.798e-05	6.867e-05	5.065e-05	0	0.00012138	8.607e-05	0.00016308	6.271e-05	8.199e-05	0	5.801e-05	8.02e-05	0.0001084	7.294e-05	4.573e-05	0.00155913	9.733e-05	0	0.00011801	0.00016415	0	4.987e-05	6.84e-05	9.428e-05	0.00020191	0.00031089	8.329e-05	5.224e-05	7.255e-05	6.642e-05	0.00030089	9.264e-05	7.391e-05	9.082e-05	0	0	0	0	4.436e-05	9.74e-05	7.502e-05	5.679e-05	0
>SD_Ssd-13750	0.00010835	0.00019596	0.00013733	0.00020258	3.548e-05	0.00012138	0.0001291	5.436e-05	0	8.199e-05	0	0.00017402	0.0001604	0.00016259	0.0003647	0.00013718	5.997e-05	9.733e-05	0.00035572	0.00023602	8.207e-05	0	9.974e-05	0	0.00018855	0	4.441e-05	0.00013882	5.224e-05	7.255e-05	6.642e-05	0.0001003	0.00018529	7.391e-05	9.082e-05	0	0.00063043	0	0.00022668	4.436e-05	0	0	5.679e-05	0.00022109
>SD_Ssd-14368	0.00027089	0	0.00013733	0.00040517	0.00010643	0.00018207	0.00030123	0.00032616	0	0.00016399	8.1e-05	5.801e-05	0.0003208	0.00016259	0.00043764	9.145e-05	0	0	0	0	0.00016415	0	4.987e-05	0.0001026	4.714e-05	4.038e-05	8.883e-05	0.00013882	5.224e-05	0.00021764	0.00019927	0	0	0	0	0	7.005e-05	0.00029507	0.00028335	0	9.74e-05	0	0	7.37e-05
>SD_Ssd-16961	0.00010835	0.00014697	0	5.065e-05	0.00017738	0.00018207	0	0	6.271e-05	0.00016399	0	0.00011602	0	0.00032519	0.00021882	9.145e-05	5.997e-05	4.867e-05	7.114e-05	0	0	0.00035411	0.00034907	0	4.714e-05	8.077e-05	4.441e-05	0.00024988	5.224e-05	0	6.642e-05	5.015e-05	0	0.00014782	0.00027245	0.00027321	0.0001401	0.00019671	0.00011334	4.436e-05	9.74e-05	0.00015004	0.00022716	7.37e-05
>SD_Ssd-17224	0	4.899e-05	0	0.00010129	0.00017738	0.00018207	0.00030123	5.436e-05	0.00012542	0.00032798	0.00024301	0.00017402	0.0003208	0.00016259	0.0003647	4.573e-05	0	9.733e-05	7.114e-05	0	0.0003283	0.00014164	0	0	0.00023569	0.00016153	0	2.776e-05	0	0	0	0.0001003	0.00018529	0	0.00027245	0.00010928	0	9.836e-05	5.667e-05	0.00022178	9.74e-05	7.502e-05	0	0.00036849
>SD_Ssd-21804	0.00016253	4.899e-05	0	0.00030387	0.00010643	0.00018207	0.00017213	0.00021744	6.271e-05	0	8.1e-05	0	0.00064159	5.42e-05	0	9.145e-05	0	9.733e-05	0	0	0	0	4.987e-05	0	0	0	0.00022206	2.776e-05	0.00031341	0.00036274	6.642e-05	0.00015044	0	0.00014782	0.00027245	0	0	0.00059014	0.00011334	4.436e-05	0.0002922	0.00045011	0	0.00014739
>SD_Ssd-14859	0.00016253	0.00014697	6.867e-05	0.00015194	0	0.00036414	0.00017213	0	0	0.00065595	0.00016201	5.801e-05	0	0.00016259	0.00014588	9.145e-05	0.00011993	0	0	0	8.207e-05	7.082e-05	4.987e-05	0.0001026	4.714e-05	0.00012115	0.00031089	2.776e-05	0.00010447	0.0001451	0.00013285	0.0001003	0	0	9.082e-05	5.464e-05	7.005e-05	9.836e-05	5.667e-05	0	0.0002922	0.00015004	0.00039752	7.37e-05
>SD_Ssd-11803	5.418e-05	0	6.867e-05	0.00010129	7.095e-05	6.069e-05	0.00021516	0.0002718	0.00012542	0	0	0.00011602	8.02e-05	0	0	4.573e-05	0.00029983	0	7.114e-05	0.00023602	8.207e-05	7.082e-05	0.00019947	3.42e-05	0.00014142	8.077e-05	0.00026648	8.329e-05	0.00020894	0.00036274	6.642e-05	0	0	7.391e-05	0	0	7.005e-05	9.836e-05	0.00034002	0.00031049	9.74e-05	7.502e-05	0	0.00014739
>SD_Ssd-14477	0	0.00019596	6.867e-05	0	7.095e-05	6.069e-05	8.607e-05	0	0.00012542	0.00032798	0	5.801e-05	0.0002406	0	0	0.00022863	5.997e-05	0.00034067	0	0	8.207e-05	0	4.987e-05	0.0001026	0	0	0	0	0	0.00021764	0.00033212	0.00035104	0.00037058	0.00014782	0.00054491	0.00010928	0	0	5.667e-05	0	0	0.00037509	0.00034073	0.00014739
>SD_Ssd-21599	0	0.00014697	6.867e-05	0.00010129	0.0001419	0.00024276	4.303e-05	0.00032616	0	0.00016399	0.00024301	0.00017402	0	0.00016259	0.00014588	4.573e-05	5.997e-05	0.000146	0.00014229	0	0.00024622	0	0.00029921	3.42e-05	4.714e-05	4.038e-05	4.441e-05	0	0.00010447	7.255e-05	6.642e-05	0.00025074	0.00037058	0.00022173	0	0.00010928	0	0.00019671	0.00011334	0	0	0.00022506	0.00011358	0
>SD_Ssd-21747	0	0.00029394	0.00048067	5.065e-05	7.095e-05	6.069e-05	8.607e-05	0.00010872	0.00012542	0	0.00016201	0	0.00040099	0.00021679	7.294e-05	9.145e-05	0.00059966	0	7.114e-05	0	8.207e-05	7.082e-05	4.987e-05	0.00020521	0.00018855	0	4.441e-05	2.776e-05	0	0	0	0.00030089	0	0	0	0	0	0.00019671	0	0	0	0	0.0005111	0
>SD_Ssd-21768	0.00010835	4.899e-05	0	0.0005571	7.095e-05	0.00018207	0	0.00010872	0	0.00024598	8.1e-05	0.00017402	0	0.0001084	0.00014588	4.573e-05	0	0	0	0.00011801	8.207e-05	7.082e-05	0	3.42e-05	9.428e-05	0.0002423	0.00017765	0.00016659	0	0.00065293	6.642e-05	5.015e-05	9.264e-05	0.00014782	0.00018164	0.00016393	0	0	0.00011334	4.436e-05	9.74e-05	0.00015004	0	0
>SD_Ssd-19568	0.00010835	9.798e-05	0.000206	0.00025323	3.548e-05	0	0.00017213	0.0002718	0	8.199e-05	8.1e-05	5.801e-05	8.02e-05	0	0	0	5.997e-05	4.867e-05	0.00014229	0.00011801	0	7.082e-05	9.974e-05	0.0001026	0	0	0.00026648	0.00013882	0.00036565	0.0001451	0	0.00020059	0	7.391e-05	0.00018164	0.00010928	7.005e-05	0	0.00011334	4.436e-05	0	0	0.00017037	0.00044218
>SD_Ssd-20192	0	0.00034294	0	0.00020258	7.095e-05	0.00018207	0.0001291	0	0.00031354	0.00016399	0.00032402	0.00023203	8.02e-05	0	0	9.145e-05	0.0001799	4.867e-05	0.00014229	0.00011801	8.207e-05	0.00049575	0.00019947	3.42e-05	0.00014142	4.038e-05	0.00013324	0	0	0	0	5.015e-05	0	0.00014782	0	5.464e-05	0	0	0.00022668	0.00013307	0	7.502e-05	0	0.00014739
>SD_Ssd-16603	5.418e-05	0	0	0.00015194	7.095e-05	0.00012138	0	0.00010872	0.00012542	0	0	5.801e-05	0.00056139	0.00016259	0	0	0.00011993	0.00034067	7.114e-05	0	8.207e-05	0.00021246	4.987e-05	0.0001368	0.00014142	0	8.883e-05	0	0	0.00021764	0.00013285	5.015e-05	0	0.00014782	0.00072655	0.00043713	0	0	0	8.871e-05	0	0.00015004	0	7.37e-05
>SD_Ssd-23594	0.00010835	4.899e-05	0	0.00015194	0	0.00012138	8.607e-05	5.436e-05	0.00025083	0.00032798	0	0	8.02e-05	0	7.294e-05	0	0.00011993	0.000292	0	0	8.207e-05	7.082e-05	4.987e-05	6.84e-05	0.00014142	8.077e-05	0.00013324	0.00019435	0.00020894	7.255e-05	0.00013285	0.00020059	0	0.00014782	9.082e-05	0	0	9.836e-05	0.00022668	0.00013307	0	7.502e-05	0	0.00014739
>SD_Ssd-19760	0	0.00039193	0	0	0.00031928	0.00018207	0.00021516	5.436e-05	0	0.00032798	0	0	0.0002406	0.0001084	0	0.00013718	5.997e-05	0.00024333	0	0	0	7.082e-05	4.987e-05	0	4.714e-05	0	0	2.776e-05	5.224e-05	7.255e-05	0	0.00015044	0.00037058	7.391e-05	0.00018164	5.464e-05	0	9.836e-05	0	4.436e-05	0	7.502e-05	0.00045431	0
>SD_Ssd-21365	0	4.899e-05	6.867e-05	0	0.0001419	0	0	0	0.00131686	8.199e-05	0	0.00023203	0	0	0	0	0.00023987	0	0	0	0.00016415	0	4.987e-05	0.0001368	4.714e-05	8.077e-05	0	2.776e-05	0	7.255e-05	0.00026569	0	0	0	0	0.00027321	0.0001401	0	5.667e-05	0.00035485	0	0.00015004	0	0.00014739
>SD_Ssd-21662	0	0.00117578	0	5.065e-05	0.00024833	0	4.303e-05	0	0	0.00016399	8.1e-05	0.00011602	0.00040099	0	0	0	0.00041976	0	0	0	0	0	0	0.00020521	0	8.077e-05	0	0	0	0	0.00039854	5.015e-05	0	0	0	0.00027321	0	0	0.00011334	0	0	0	0	0
>SD_Ssd-11531	0.00016253	0	0.00034334	0.00010129	7.095e-05	0.00024276	0	0.00032616	0	0	0	0	0	0.0001084	7.294e-05	0	5.997e-05	9.733e-05	7.114e-05	0	8.207e-05	0.00021246	0	0.0001026	0	4.038e-05	0.00013324	0	5.224e-05	0.0001451	0.00039854	5.015e-05	0	0	0.00027245	0	7.005e-05	0.00019671	0.00017001	0.00022178	0.0005844	7.502e-05	0	0
>SD_Ssd-21989	0	4.899e-05	6.867e-05	0.00015194	0.00010643	0.00012138	0.00021516	0.00016308	0	0	8.1e-05	0	8.02e-05	5.42e-05	0.00014588	0	0	9.733e-05	0	0.00011801	8.207e-05	0.00021246	0.00024934	0.0001026	4.714e-05	8.077e-05	0.00026648	0.00013882	5.224e-05	0	0.00013285	0	0	0.00014782	0	0	0	0	5.667e-05	0	0	0.00022506	0.00034073	0.00022109
>SD_Ssd-25996	0	0.00024495	0.000206	0	0.00056762	6.069e-05	0.00017213	5.436e-05	0.00025083	0	0	5.801e-05	0.0001604	0	0.00014588	9.145e-05	5.997e-05	4.867e-05	7.114e-05	0	8.207e-05	0	4.987e-05	6.84e-05	9.428e-05	4.038e-05	4.441e-05	2.776e-05	0	0	0	5.015e-05	9.264e-05	7.391e-05	0.00018164	0.00021857	0.0001401	9.836e-05	0.00011334	0	9.74e-05	7.502e-05	0	7.37e-05
>SD_Ssd-22624	0.00021671	0	0.00034334	0	0.0001419	0	0	0.00021744	0	0	8.1e-05	5.801e-05	8.02e-05	0	7.294e-05	0	0.00023987	4.867e-05	0.00014229	0	0	7.082e-05	4.987e-05	0	0.00014142	0	4.441e-05	0	0.00010447	7.255e-05	0.00013285	0.00015044	0	0.00029564	0.00036327	0.00027321	0.00042029	9.836e-05	5.667e-05	0.00017742	0	0	5.679e-05	7.37e-05
>SD_Ssd-11519	5.418e-05	0.00014697	0.000206	0.00015194	3.548e-05	0	0	0.00021744	6.271e-05	0.00016399	8.1e-05	0	8.02e-05	0.00016259	0	9.145e-05	5.997e-05	9.733e-05	0	0.00023602	0	7.082e-05	0	6.84e-05	4.714e-05	0.00016153	0.00026648	0	0	7.255e-05	0.00026569	5.015e-05	0	0	0	0.00010928	0.0001401	9.836e-05	0.00011334	4.436e-05	0.0005844	0.00022506	5.679e-05	0
>SD_Ssd-13072	0.00010835	9.798e-05	6.867e-05	0.00025323	7.095e-05	0.00012138	8.607e-05	5.436e-05	0.00018812	8.199e-05	0	0	0.0001604	5.42e-05	7.294e-05	4.573e-05	0	4.867e-05	0	0.00011801	0	7.082e-05	0	0.0001026	0.00014142	4.038e-05	0.00017765	0.00013882	5.224e-05	0.00021764	0.00026569	0	9.264e-05	7.391e-05	0.00018164	0.00010928	0.00021014	9.836e-05	5.667e-05	4.436e-05	0	0	0.00011358	7.37e-05
>SD_Ssd-16279	5.418e-05	4.899e-05	6.867e-05	0.00030387	3.548e-05	0.00024276	0	0	0.00012542	0	0	5.801e-05	0	0	0	0.00054872	5.997e-05	4.867e-05	7.114e-05	0.00011801	0	0	4.987e-05	3.42e-05	0.00014142	8.077e-05	4.441e-05	0.00013882	0	0	0.00013285	5.015e-05	0	0.00022173	9.082e-05	5.464e-05	7.005e-05	9.836e-05	0.0005667	4.436e-05	0	0	0	7.37e-05
>SD_Ssd-21262	0	9.798e-05	0	5.065e-05	3.548e-05	0	0	0.00010872	6.271e-05	0	0	0	8.02e-05	0	7.294e-05	0.00013718	0	0	0	0.00011801	0	0.00014164	0.00019947	3.42e-05	0.00051853	0	0	2.776e-05	0	0	0	0	0	7.391e-05	0	0	0.00217148	0	0	4.436e-05	0.0002922	0	0	0
>SD_Ssd-21421	5.418e-05	9.798e-05	6.867e-05	0	0.0001419	6.069e-05	0	0.00010872	0	0.00016399	0.00016201	5.801e-05	0.0001604	5.42e-05	0.00014588	0.00013718	0.00023987	9.733e-05	7.114e-05	0	8.207e-05	0.00014164	0	6.84e-05	0.00014142	0.00012115	0.00013324	5.553e-05	5.224e-05	0	6.642e-05	0.00030089	0	0	9.082e-05	5.464e-05	0	9.836e-05	0.00011334	4.436e-05	0	0.00015004	0.00022716	7.37e-05
>SD_Ssd-29381	0.00054177	0	6.867e-05	0.00010129	3.548e-05	0	0.0001291	0.00016308	0.00012542	0	8.1e-05	0.00011602	0	0.00016259	7.294e-05	0	0	0	7.114e-05	0	0	0.00035411	0	3.42e-05	4.714e-05	0.00016153	0	5.553e-05	0.00010447	0.00072548	0	0.00015044	0	0.00029564	9.082e-05	0.00010928	0	0	0	8.871e-05	0	0	0	0
>SD_Ssd-21294	0.00032506	4.899e-05	0.00027467	0.00035452	0	0.00012138	4.303e-05	0.00010872	6.271e-05	0.00032798	8.1e-05	5.801e-05	8.02e-05	5.42e-05	7.294e-05	4.573e-05	0	0	7.114e-05	0.00035402	8.207e-05	0.00014164	9.974e-05	0	9.428e-05	0	4.441e-05	0.00011106	5.224e-05	0.0001451	0	0	0	0	0.00027245	0	0.00021014	0	0.00017001	4.436e-05	0	0.00022506	0	0
>SD_Ssd-11508	5.418e-05	0	0.000206	0.00010129	7.095e-05	0.00036414	0.00030123	0	6.271e-05	0	0.00016201	5.801e-05	0.0001604	0.00021679	0	0	0	0	0.00014229	0.00011801	0	7.082e-05	0	6.84e-05	4.714e-05	4.038e-05	0.00013324	2.776e-05	5.224e-05	7.255e-05	0.00026569	0.0001003	0.00018529	0	0	0.00010928	0.00021014	0.00029507	0.00011334	0	9.74e-05	0	5.679e-05	0
>SD_Ssd-18903	0.00016253	0	0.00075534	0.00091162	3.548e-05	6.069e-05	4.303e-05	5.436e-05	0	0	0.00024301	0.00017402	0	5.42e-05	0	0	0	4.867e-05	0	0	8.207e-05	0	0	0	0	0	4.441e-05	0	0	0	0.00079708	5.015e-05	9.264e-05	0	9.082e-05	0	0	0.00029507	0	4.436e-05	0	0	0	0
>SD_Ssd-21339	0	4.899e-05	0.000206	0.00010129	0	0.00024276	0	0	6.271e-05	0	0.00064804	0	8.02e-05	0	0	0.00032009	0	0.00034067	0	0	0	0.00049575	9.974e-05	0	0	4.038e-05	0.00013324	0	0.00020894	7.255e-05	6.642e-05	0	0	0	0.00027245	0	0	9.836e-05	0	0.00017742	0.0001948	0	5.679e-05	7.37e-05
>SD_Ssd-21647	0	0	0	0	3.548e-05	0	0	0	0	0	0	0	0.00056139	0	0	0.00032009	0.0005397	0.00068133	0	0	0.00016415	0	0	0	0.00014142	0	0	0	0	0	0.00019927	0.00015044	9.264e-05	0	9.082e-05	0.00049178	0	0.00019671	0	0	0.0001948	7.502e-05	0	0
>SD_Ssd-18098	0	4.899e-05	0	0.00030387	3.548e-05	0.00012138	4.303e-05	0.00010872	6.271e-05	0	8.1e-05	0	0	5.42e-05	0	4.573e-05	0	0	7.114e-05	0	8.207e-05	7.082e-05	0	6.84e-05	0	8.077e-05	0.00013324	0.00013882	0.00010447	0.00043529	0.00026569	5.015e-05	9.264e-05	7.391e-05	0	0.00016393	7.005e-05	0.00019671	0.00011334	0.00013307	0.0002922	7.502e-05	5.679e-05	7.37e-05
>SD_Ssd-21633	0.00054177	0	0.000412	5.065e-05	7.095e-05	6.069e-05	0	0.00016308	0	0	0.00048603	5.801e-05	0.0001604	0	0	9.145e-05	5.997e-05	0	7.114e-05	0	0	0	0.00029921	0.0001026	4.714e-05	0	0	5.553e-05	0.00026118	0	6.642e-05	5.015e-05	0	0	9.082e-05	0	0	0	0.00028335	0	9.74e-05	0	0.00011358	0
>SD_Ssd-21964	5.418e-05	4.899e-05	6.867e-05	5.065e-05	3.548e-05	6.069e-05	0.00017213	0.00016308	6.271e-05	0	8.1e-05	0	0	0.00016259	7.294e-05	0	0.00029983	0.00019467	7.114e-05	0	0.00057452	0	4.987e-05	0	4.714e-05	4.038e-05	0.00053295	2.776e-05	0	0.0001451	0.00013285	5.015e-05	0	0	9.082e-05	0	0	0	5.667e-05	4.436e-05	9.74e-05	7.502e-05	5.679e-05	7.37e-05
>SD_Ssd-21789	0.00097519	0	6.867e-05	0.00050646	0	0	0	0	0.00018812	0.00032798	0.00016201	0	0	5.42e-05	0	4.573e-05	0	0	0	0	8.207e-05	7.082e-05	4.987e-05	0	0	0.00016153	4.441e-05	0	5.224e-05	0	0.00013285	0	0	0.00036955	9.082e-05	0.00010928	7.005e-05	0	5.667e-05	4.436e-05	0	7.502e-05	0	0
>SD_Ssd-29207	5.418e-05	9.798e-05	6.867e-05	0.00010129	0	0.00012138	0	0.00010872	0.00012542	0	0	0.00034805	8.02e-05	0.0001084	7.294e-05	0	0.00011993	0.00019467	0	0.00011801	0.00016415	0.00021246	9.974e-05	3.42e-05	4.714e-05	4.038e-05	0.0003553	0	5.224e-05	0.00021764	0.00013285	0	0	0.00014782	0.00018164	5.464e-05	0.0001401	0	0.00011334	0	0	0	5.679e-05	0
>SD_Ssd-12575	0	0	0.00013733	0.00015194	0	0.00030345	8.607e-05	0.00021744	0	0	8.1e-05	5.801e-05	8.02e-05	5.42e-05	0.00014588	0.00013718	0	0	0	0	8.207e-05	0.00035411	0	0	0.00014142	8.077e-05	0.00017765	2.776e-05	0.00020894	7.255e-05	6.642e-05	5.015e-05	0	7.391e-05	0	5.464e-05	0	0.00029507	0.00017001	0	9.74e-05	0.00022506	0	7.37e-05
>SD_Ssd-21718	5.418e-05	0	0	0.00010129	3.548e-05	0.00018207	0	0.00010872	0.00025083	0.00016399	0.00024301	0	0	0	7.294e-05	9.145e-05	0.00011993	0.000146	0	0	0	7.082e-05	0.00024934	0	4.714e-05	0.00016153	4.441e-05	0	0.00010447	0.0001451	0	0.0001003	0	0.00029564	0.00018164	0	0	0	0.00017001	0.00013307	0.0001948	0.00015004	0	7.37e-05
>SD_Ssd-22186	5.418e-05	4.899e-05	0.000206	0.00045581	7.095e-05	6.069e-05	0	5.436e-05	0.00037625	0	0.00032402	0.00017402	0	0.0001084	0	4.573e-05	5.997e-05	4.867e-05	0	0.00011801	0.00024622	7.082e-05	9.974e-05	0	0	4.038e-05	4.441e-05	2.776e-05	0	0.0001451	6.642e-05	5.015e-05	0.00018529	0	9.082e-05	0.00010928	7.005e-05	0.00019671	0.00011334	0	0	7.502e-05	0	0
>SD_Ssd-21855	0.00021671	4.899e-05	0	0.00015194	0	0.00030345	4.303e-05	0	0	0	0	0	8.02e-05	0	7.294e-05	4.573e-05	5.997e-05	0.000146	7.114e-05	0	0	0.00014164	0	6.84e-05	4.714e-05	4.038e-05	0	2.776e-05	0	0.0001451	0.00013285	0.0001003	0	0	9.082e-05	5.464e-05	0	9.836e-05	0	8.871e-05	9.74e-05	0.00015004	0.00096542	0
>SD_Ssd-25808	5.418e-05	4.899e-05	0	0.00015194	7.095e-05	0	4.303e-05	0.00010872	6.271e-05	0.00016399	8.1e-05	0	0.0001604	5.42e-05	0.00014588	4.573e-05	5.997e-05	4.867e-05	0.00021343	0.00011801	8.207e-05	0	4.987e-05	3.42e-05	4.714e-05	0.00012115	0	0.00011106	0	0.0001451	0.00026569	0.0001003	9.264e-05	0.00014782	9.082e-05	0	7.005e-05	0.00019671	0.00022668	4.436e-05	0	0	0.00011358	7.37e-05
>SD_Ssd-21751	0.00016253	9.798e-05	0	0.00025323	7.095e-05	0	0.0001291	0.00016308	6.271e-05	0	8.1e-05	0	0	0	0.0003647	4.573e-05	0	0.000146	0	0	0	0.00014164	0.0001496	3.42e-05	4.714e-05	0	4.441e-05	5.553e-05	5.224e-05	0	0	0.0001003	0	0.00029564	0	0.00010928	0.0001401	9.836e-05	0	0.00017742	0	7.502e-05	5.679e-05	0.00014739
>SD_Ssd-21770	0.00021671	0.00014697	0.00013733	0.00040517	3.548e-05	0.00024276	8.607e-05	5.436e-05	6.271e-05	0	0	0.00011602	0	5.42e-05	0.00014588	4.573e-05	0	0.00019467	0	0.00011801	0	0	9.974e-05	0	9.428e-05	4.038e-05	4.441e-05	2.776e-05	0.00015671	0	0	0	0	0.00014782	9.082e-05	0.00021857	7.005e-05	0	5.667e-05	4.436e-05	0	0.00015004	0	0
>SD_Ssd-21845	0.00016253	0	0.00013733	0.00045581	3.548e-05	0.00012138	4.303e-05	0	6.271e-05	0.00016399	8.1e-05	0	0.0001604	0.0001084	0	9.145e-05	0	0.00034067	0	0	8.207e-05	0	9.974e-05	3.42e-05	0	4.038e-05	0	2.776e-05	0.00020894	0	0.00019927	0.00015044	0	7.391e-05	0.00027245	0	0	9.836e-05	5.667e-05	0	0	7.502e-05	5.679e-05	0
>SD_Ssd-21957	0.00010835	4.899e-05	0.00013733	0	7.095e-05	6.069e-05	4.303e-05	0.00016308	0.00018812	8.199e-05	8.1e-05	5.801e-05	8.02e-05	0.0001084	0.00021882	9.145e-05	5.997e-05	9.733e-05	0	0.00023602	8.207e-05	7.082e-05	0	6.84e-05	9.428e-05	4.038e-05	0.00013324	2.776e-05	0	0	0.00019927	0.0001003	0.00027793	0	0	5.464e-05	7.005e-05	9.836e-05	0.00022668	0	0	7.502e-05	5.679e-05	0
>SD_Ssd-12824	0.00016253	0	0	0.00015194	7.095e-05	0.00036414	4.303e-05	0	6.271e-05	8.199e-05	0	0	8.02e-05	5.42e-05	0	0.00018291	0.00011993	0	0	0	0	0	0	3.42e-05	9.428e-05	8.077e-05	8.883e-05	0.00024988	0	7.255e-05	0	0.00015044	0	0.00022173	9.082e-05	5.464e-05	0.00028019	0	0	4.436e-05	0	7.502e-05	0	7.37e-05
>SD_Ssd-13802	0.00010835	9.798e-05	0.00013733	0.00040517	3.548e-05	0	4.303e-05	0	0.00025083	8.199e-05	0.00024301	0.00011602	0.0001604	0.0001084	0	0.00013718	5.997e-05	0	0	0	8.207e-05	0	9.974e-05	0	9.428e-05	8.077e-05	0	5.553e-05	5.224e-05	0	6.642e-05	0.00015044	9.264e-05	0	9.082e-05	0	0	0	0	0.00022178	0	7.502e-05	0	7.37e-05
>SD_Ssd-23477	0.00037924	9.798e-05	6.867e-05	0	3.548e-05	0.00012138	0	0	0	0	0	0	0.0002406	0.00016259	0.00014588	0	5.997e-05	4.867e-05	0	0.00011801	8.207e-05	0	0.0001496	3.42e-05	9.428e-05	0.00016153	0	0	0.00010447	0.00029019	0	0.0001003	9.264e-05	0	0	0.00010928	7.005e-05	0	5.667e-05	0	0	0.00022506	0.00022716	0.00014739
>SD_Ssd-20544	0	0	0.000206	0.00020258	7.095e-05	6.069e-05	4.303e-05	5.436e-05	6.271e-05	8.199e-05	0	5.801e-05	8.02e-05	5.42e-05	7.294e-05	0	5.997e-05	4.867e-05	0	0.00011801	0.00016415	7.082e-05	0	0	0.00014142	8.077e-05	0.00013324	8.329e-05	0.00015671	7.255e-05	6.642e-05	0.0001003	0	0	0	5.464e-05	0.00021014	0.00019671	0	0.00013307	0.0001948	7.502e-05	5.679e-05	7.37e-05
>SD_Ssd-21936	0.00027089	4.899e-05	0.00034334	0.00015194	3.548e-05	6.069e-05	4.303e-05	0	6.271e-05	0	0.00016201	5.801e-05	8.02e-05	0.00016259	7.294e-05	9.145e-05	0	0.00024333	0	0	0	0	0	6.84e-05	0.00014142	4.038e-05	0	0.00011106	0.00026118	7.255e-05	0	5.015e-05	0.00018529	0	0	5.464e-05	0	9.836e-05	0	8.871e-05	0	0	0	0
>SD_Ssd-22157	0	0.00019596	6.867e-05	0	0.00017738	0.00012138	0.00021516	0	6.271e-05	0	0	0.00023203	0	0.0001084	7.294e-05	4.573e-05	0	4.867e-05	0	0	0	0	0.00019947	3.42e-05	0.00023569	0	0.00013324	0	5.224e-05	7.255e-05	6.642e-05	0	9.264e-05	0.00014782	9.082e-05	0.00010928	0	0	0	8.871e-05	0	0.00015004	5.679e-05	0.00014739
>SD_Ssd-26020	0	0	0	0	0	0	0	0	0	0	0	0	0	0	0	0	0	0.00024333	0.0006403	0.00047203	0.0003283	0.00035411	0.00019947	0	0	0	0	0	0	0	0	0	0	7.391e-05	0	0	0	0	0	0	0.0005844	0.00067517	0.00028395	0.00029479
>SD_Ssd-29126	0.00021671	9.798e-05	0	0.00020258	0	0.00024276	4.303e-05	5.436e-05	0	0	0	5.801e-05	0	0	0	0	0.00023987	9.733e-05	0	0.00011801	0.00016415	0	4.987e-05	0	4.714e-05	8.077e-05	4.441e-05	5.553e-05	0.00020894	0	0.00013285	0.00020059	9.264e-05	0	0.00018164	5.464e-05	0.0001401	0	5.667e-05	8.871e-05	0	0	0.00022716	0
>SD_Ssd-21693	0.00021671	0.00024495	6.867e-05	5.065e-05	0	0	4.303e-05	0	6.271e-05	0	8.1e-05	0.00023203	0.0002406	5.42e-05	7.294e-05	0	0.00011993	9.733e-05	7.114e-05	0	8.207e-05	0.00021246	9.974e-05	0	4.714e-05	0	4.441e-05	0	0.00015671	0.0001451	6.642e-05	0.00020059	0	0	0	0.00016393	0.00021014	0	5.667e-05	0	0	0	0.00011358	0
>SD_Ssd-12546	5.418e-05	0	0.00013733	0	7.095e-05	6.069e-05	8.607e-05	0	0	8.199e-05	8.1e-05	0	8.02e-05	0.0001084	0	4.573e-05	5.997e-05	0	0	0.00023602	0.00016415	0	4.987e-05	0.0001026	0	0	0.00017765	0.00016659	5.224e-05	7.255e-05	6.642e-05	0.0001003	0	0	0.00018164	0	7.005e-05	0.00029507	0.00011334	8.871e-05	0	0	0.00022716	0.00014739
>SD_Ssd-16578	0	0	0.00027467	0.00035452	0	0.00097105	8.607e-05	0	0	0	0.00024301	0.00017402	8.02e-05	0	0	0.00013718	0	0	0	0	0	0	0	0	9.428e-05	0	4.441e-05	0	0	7.255e-05	0	5.015e-05	0	7.391e-05	0	5.464e-05	7.005e-05	0.00019671	5.667e-05	0	0	0.00022506	5.679e-05	0
>SD_Ssd-19572	0	4.899e-05	6.867e-05	0	7.095e-05	0.00012138	4.303e-05	0.00010872	6.271e-05	0	8.1e-05	0	8.02e-05	5.42e-05	0	0	5.997e-05	9.733e-05	7.114e-05	0	0	7.082e-05	0	6.84e-05	4.714e-05	8.077e-05	0.00013324	8.329e-05	0.00020894	0	0.00046496	0	0.00018529	0	0	0.00021857	0	0	5.667e-05	8.871e-05	0.0002922	0	0	0.00014739
>SD_Ssd-22697	0	4.899e-05	0	0	0	0.00012138	4.303e-05	0.00010872	0	8.199e-05	0	0	8.02e-05	0	0	4.573e-05	5.997e-05	9.733e-05	0	0	8.207e-05	0	4.987e-05	6.84e-05	4.714e-05	0.00012115	4.441e-05	0	5.224e-05	7.255e-05	6.642e-05	0.0001003	9.264e-05	0.00029564	0	0.0006557	0	0	0.00011334	4.436e-05	0	0.00037509	0	0.00022109
>SD_Ssd-22839	5.418e-05	0.00019596	6.867e-05	0.00015194	3.548e-05	0	0.0002582	0.00010872	0	0.00016399	8.1e-05	5.801e-05	0	5.42e-05	7.294e-05	9.145e-05	0	0.000146	7.114e-05	0	8.207e-05	7.082e-05	0	0	0	0	0.00017765	0.00011106	0	7.255e-05	6.642e-05	0	0	0.00029564	0	5.464e-05	0	0	5.667e-05	4.436e-05	0.0001948	7.502e-05	5.679e-05	7.37e-05
>SD_Ssd-21409	0	9.798e-05	0	0	0	0	4.303e-05	5.436e-05	6.271e-05	0	8.1e-05	5.801e-05	0.0002406	5.42e-05	0	0	0	0	0	0.00035402	8.207e-05	0	0	3.42e-05	9.428e-05	0.00020191	4.441e-05	0.00016659	0.00015671	0.0001451	0	5.015e-05	0	7.391e-05	9.082e-05	0.00021857	0	0.00019671	0.00034002	0.00013307	0	0	0	0
>SD_Ssd-21749	0	4.899e-05	0	0	0.0001419	0	0	0	0	0	0	0.00011602	0	0	7.294e-05	4.573e-05	0.0001799	0.00019467	0	0	0	0.00042493	4.987e-05	0	4.714e-05	4.038e-05	0.00017765	0	0.00020894	0.0001451	0.00019927	5.015e-05	0.00018529	0.00022173	9.082e-05	5.464e-05	0.0001401	9.836e-05	0.00011334	0	9.74e-05	0	5.679e-05	0
>SD_Ssd-26605	0.00027089	0.00014697	0	0.00010129	7.095e-05	0	8.607e-05	0	0.00012542	0	0	0.00017402	8.02e-05	0.0001084	0	4.573e-05	0	0.000146	0	0	0	0	0	3.42e-05	0	0	8.883e-05	0.00019435	5.224e-05	0.0001451	0	5.015e-05	0	0	0	0	0.0001401	0	0.00011334	4.436e-05	0	0.00060015	0	0
>SD_Ssd-21397	0	0	0	0.00015194	3.548e-05	0	0	0	0.00175582	0	8.1e-05	0	0	0	0	0	5.997e-05	0.000146	0	0.00023602	0	0	0	0	0.00018855	4.038e-05	0	0.00016659	0	7.255e-05	0	0	0	0	0	0	0	0	5.667e-05	0	0	0	0	0
>SD_Ssd-29953	0.00010835	9.798e-05	0.00013733	0	0	6.069e-05	0	0	0	0.00016399	0	0.00029004	0	0	7.294e-05	0	0	0	7.114e-05	0	0	0	0	0	4.714e-05	0	0.00017765	2.776e-05	0	0	0	0.00075222	0	0.00029564	0	0	0	0	5.667e-05	8.871e-05	0	0.00060015	0	0
>SD_Ssd-12820	0	0.00019596	6.867e-05	5.065e-05	0.0001419	6.069e-05	0.00030123	0	6.271e-05	0.00024598	0	0	8.02e-05	0	0.00014588	4.573e-05	0.00011993	0	0	0	8.207e-05	0.00021246	0	0	9.428e-05	0	0	2.776e-05	0	0.0001451	0.00019927	5.015e-05	0	0	0	5.464e-05	7.005e-05	0	0.00017001	0	0	7.502e-05	5.679e-05	0.00022109
>SD_Ssd-20586	0.00037924	0	0.00013733	5.065e-05	0	6.069e-05	0	0	6.271e-05	8.199e-05	0	0.00011602	0	5.42e-05	0.00051058	9.145e-05	5.997e-05	0	0.00014229	0	8.207e-05	0	4.987e-05	0	0	4.038e-05	4.441e-05	0.00024988	5.224e-05	0	6.642e-05	0	9.264e-05	0	9.082e-05	0	0.0001401	0	0.00011334	4.436e-05	0	0	0	7.37e-05
>SD_Ssd-21651	5.418e-05	0	6.867e-05	0	7.095e-05	6.069e-05	0	5.436e-05	0.00012542	0	0	0	0.0001604	5.42e-05	7.294e-05	9.145e-05	0.00011993	0	7.114e-05	0	0	0.00014164	4.987e-05	3.42e-05	0.00014142	0.00012115	4.441e-05	0.00016659	5.224e-05	7.255e-05	0.00013285	5.015e-05	0.00018529	7.391e-05	0	0.00010928	7.005e-05	0	0.00011334	8.871e-05	0	0.00015004	0	0
>SD_Ssd-22052	0.00010835	0	6.867e-05	0.00010129	0.00028381	0	4.303e-05	0.00021744	0	0	0	0	8.02e-05	0.0001084	0.00014588	9.145e-05	0.00023987	9.733e-05	0	0	8.207e-05	0	4.987e-05	0	0.00023569	4.038e-05	0	2.776e-05	5.224e-05	0	0	0.0001003	0	0	0.00027245	5.464e-05	0	0	5.667e-05	0	0	0	0.00017037	0
>SD_Ssd-31906	5.418e-05	4.899e-05	0.000618	0.00025323	0	0	0	5.436e-05	6.271e-05	0.00024598	0.00032402	0.00011602	0.0001604	5.42e-05	0	0	0	0	0.00014229	0	0.00049245	0	4.987e-05	0	4.714e-05	0	0	0	0	0	0	5.015e-05	0.00046322	0	0	5.464e-05	7.005e-05	9.836e-05	0	4.436e-05	0	0	0	0
>SD_Ssd-21285	0	0	6.867e-05	5.065e-05	3.548e-05	6.069e-05	0	0	0.00018812	8.199e-05	8.1e-05	0	0	0	0	0	0	0.000292	0	0	0	0.00063739	0.00034907	0	4.714e-05	0	0	0	0.00010447	0.0001451	0.00026569	5.015e-05	9.264e-05	0.00014782	0	0	0	0	0	0	9.74e-05	0.00022506	5.679e-05	0
>SD_Ssd-21648	0	0	0	0.00020258	0	0.00018207	8.607e-05	0	0	0.00016399	0.00032402	0.00023203	0	0	0.00014588	0.00013718	0.00011993	0	0	0.00011801	0	0.00014164	0	0	0	0	0	5.553e-05	0	7.255e-05	0.00046496	0.00015044	0.00018529	0	9.082e-05	0	0	0.00019671	5.667e-05	0	0	0	5.679e-05	0
>SD_Ssd-15462	5.418e-05	9.798e-05	0	0.00010129	0.00010643	0	8.607e-05	0	6.271e-05	8.199e-05	0	5.801e-05	0.0001604	5.42e-05	7.294e-05	4.573e-05	0	4.867e-05	7.114e-05	0.00011801	0	7.082e-05	4.987e-05	3.42e-05	0.00023569	0	0.00022206	8.329e-05	0.00010447	0	0	5.015e-05	9.264e-05	7.391e-05	0	0	0	0	0	8.871e-05	0	0	5.679e-05	0.00022109
>SD_Ssd-21981	0.00032506	0	0.00013733	0.00010129	3.548e-05	6.069e-05	0	0.00010872	0	8.199e-05	0	0	0	5.42e-05	7.294e-05	4.573e-05	0	4.867e-05	0	0	0	0	4.987e-05	0.000171	4.714e-05	0	0	0.00019435	0.00010447	7.255e-05	0	0	0	0	0.00018164	5.464e-05	7.005e-05	0	0.00017001	4.436e-05	0	0	0.00011358	0.00014739
>SD_Ssd-18728	0.00010835	4.899e-05	0	0.00020258	0.00010643	0	0.0001291	5.436e-05	0	0.00016399	0	0.00011602	0.0001604	5.42e-05	0	4.573e-05	0	0	7.114e-05	0	0	0.00014164	0	0	4.714e-05	0.00016153	8.883e-05	0.00013882	5.224e-05	0.0001451	6.642e-05	0	0	0	9.082e-05	5.464e-05	0	9.836e-05	0	4.436e-05	0	0	0.00011358	0
>SD_Ssd-21692	5.418e-05	4.899e-05	6.867e-05	0.00010129	0.00017738	0	4.303e-05	0	0	8.199e-05	0	0	0	0.0001084	0	0	5.997e-05	0	0.00014229	0.00035402	0	7.082e-05	0	0.000171	0	8.077e-05	0.00013324	8.329e-05	0	0	6.642e-05	0	0	0.00022173	0	5.464e-05	7.005e-05	0	5.667e-05	0	0	7.502e-05	0	0.00036849
>SD_Ssd-21971	0	0	6.867e-05	5.065e-05	0	0.0006676	4.303e-05	5.436e-05	0.00012542	0	0	5.801e-05	0	0	0.00021882	0	0	0	0	0.00011801	8.207e-05	0	9.974e-05	0	0	4.038e-05	8.883e-05	2.776e-05	0	7.255e-05	0	0.0001003	0.00018529	7.391e-05	0	0	0.0001401	9.836e-05	0.00017001	4.436e-05	0	0	0	0.00029479
>SD_Ssd-22107	0	0	6.867e-05	0	0.00053214	0	0	0	0	0	0	0.00011602	8.02e-05	0	0	0	0	4.867e-05	7.114e-05	0	0	0.00084986	4.987e-05	3.42e-05	0	0	4.441e-05	0	0	0	0	0	9.264e-05	0	0	5.464e-05	0	0	0	4.436e-05	0.0001948	0	0.00017037	0.00014739
>SD_Ssd-34177	0	9.798e-05	0.000206	5.065e-05	7.095e-05	0	4.303e-05	0	0.00012542	0	8.1e-05	0	8.02e-05	5.42e-05	0	4.573e-05	0.00029983	0	0	0	0	0	0	3.42e-05	0.00014142	0.00016153	0.00013324	0.00011106	0	0	0	5.015e-05	9.264e-05	0.00029564	0	0	0	0.00039343	5.667e-05	0	0	0	0	0
>SD_Ssd-21839	0	0	6.867e-05	5.065e-05	3.548e-05	0	0.0002582	0	0	0	8.1e-05	0.00011602	0	0	0	4.573e-05	0	9.733e-05	0	0	8.207e-05	0	9.974e-05	0	0	4.038e-05	0	8.329e-05	5.224e-05	0	6.642e-05	5.015e-05	0	0.00014782	0	0.00016393	7.005e-05	0.00039343	0.00045336	4.436e-05	0	0	5.679e-05	0
>SD_Ssd-13577	0	0	6.867e-05	5.065e-05	0.0001419	0.00012138	0.0001291	0	0	8.199e-05	8.1e-05	0	8.02e-05	5.42e-05	0.00014588	4.573e-05	0.0001799	0	0	0.00011801	0	0	0.00019947	0	9.428e-05	0	0	0	5.224e-05	0	0.00013285	5.015e-05	0	0	0	0	0	9.836e-05	5.667e-05	4.436e-05	0	0	0.00039752	0.00014739
>SD_Ssd-21952	5.418e-05	4.899e-05	0	0.00010129	0	0	4.303e-05	0	0	0	0.00048603	0.00029004	0	0	7.294e-05	0	0.00011993	0	7.114e-05	0	0	0	9.974e-05	0	0.00032997	8.077e-05	0	5.553e-05	0.00010447	0	6.642e-05	5.015e-05	9.264e-05	0	0	0	0	0	0.00011334	8.871e-05	0	0	0	7.37e-05
>SD_Ssd-22455	0	9.798e-05	0	5.065e-05	0	0	4.303e-05	0.00010872	6.271e-05	0	0	0	8.02e-05	0.0001084	7.294e-05	9.145e-05	5.997e-05	0	0	0	8.207e-05	7.082e-05	0	0.0001026	4.714e-05	4.038e-05	8.883e-05	0	0.00015671	0.0001451	6.642e-05	0	0.00018529	0	0	0	0.0001401	9.836e-05	0	4.436e-05	0.0002922	7.502e-05	0.00017037	7.37e-05
>SD_Ssd-26436	0	0	0	5.065e-05	0	6.069e-05	0	0	0	0.00016399	0	0	8.02e-05	0	0	0	0	0	0	0.00023602	0	0	0	0.000171	0	0	0	8.329e-05	0.00010447	0.00021764	6.642e-05	5.015e-05	0	0.00022173	9.082e-05	0.00016393	0.00042029	9.836e-05	0.00017001	4.436e-05	0	0.00015004	0	7.37e-05
>SD_Ssd-26869	0	9.798e-05	0.00013733	0.00010129	3.548e-05	0.00018207	8.607e-05	0	6.271e-05	8.199e-05	0	0.00011602	0	0	0	9.145e-05	0.00023987	0	7.114e-05	0	0.00024622	0.00014164	0	0	4.714e-05	8.077e-05	0	0	5.224e-05	7.255e-05	0.00013285	0	0	0.00014782	0	0	0	0	5.667e-05	0	9.74e-05	7.502e-05	5.679e-05	0.00014739
>SD_Ssd-21596	0	0	6.867e-05	5.065e-05	0	0	8.607e-05	0	0.00012542	8.199e-05	0.00024301	0.00029004	0	5.42e-05	7.294e-05	0	0	4.867e-05	0	0	8.207e-05	0	0.00024934	3.42e-05	4.714e-05	0	8.883e-05	5.553e-05	5.224e-05	7.255e-05	0	0	0	7.391e-05	0	0.00010928	0	0	5.667e-05	0	9.74e-05	0.00015004	5.679e-05	0.00014739
>SD_Ssd-22339	0.00021671	0	0	5.065e-05	0	0.00012138	8.607e-05	5.436e-05	6.271e-05	0	8.1e-05	0.00011602	0	5.42e-05	0	0.00032009	0.00011993	0	0	0	0	7.082e-05	0.00019947	6.84e-05	0	0	4.441e-05	0	5.224e-05	7.255e-05	0.00013285	5.015e-05	0	0.00014782	0	0	0	9.836e-05	0.00011334	0	0	0	0	0
>SD_Ssd-12935	0	9.798e-05	0	0.00010129	3.548e-05	0	0	0	0	0	8.1e-05	0	0	0	0.00021882	4.573e-05	0	0	7.114e-05	0.00011801	0	0	0	0	0.00018855	0.00020191	0	0.00011106	0	0	0	5.015e-05	0.00037058	0.00036955	9.082e-05	0	0	0	5.667e-05	0	0	0.00015004	0	0.00014739
>SD_Ssd-21162	5.418e-05	4.899e-05	6.867e-05	0.00010129	3.548e-05	0	0	0	0.00012542	0	8.1e-05	0.00052207	8.02e-05	0	0	4.573e-05	5.997e-05	4.867e-05	0	0	0.00024622	7.082e-05	0.00019947	0	4.714e-05	8.077e-05	0	2.776e-05	0	7.255e-05	0	5.015e-05	0	0	0	0	7.005e-05	0.00019671	0	0	9.74e-05	0	0	7.37e-05
>SD_Ssd-21899	5.418e-05	0	6.867e-05	0.00025323	0	6.069e-05	0.0001291	5.436e-05	0	0	8.1e-05	0.00011602	8.02e-05	0	0	0	0	4.867e-05	0	0.00011801	0	0	4.987e-05	0.0001368	4.714e-05	4.038e-05	0.00013324	0	0	0	0	0.00015044	0	0	0	0	7.005e-05	9.836e-05	0.00017001	0	0	0	0	0.00036849
>SD_Ssd-22813	0.00010835	0	0.00013733	5.065e-05	7.095e-05	0	0.0001291	0	6.271e-05	0	0.00016201	0.00017402	0.0002406	0	0	0	0	4.867e-05	7.114e-05	0	0	0	9.974e-05	0	4.714e-05	4.038e-05	0.00017765	0.00013882	5.224e-05	0	0	5.015e-05	0	0	0.00018164	5.464e-05	0	0	5.667e-05	4.436e-05	0	0	0	0
>SD_Ssd-30244	0	9.798e-05	6.867e-05	0	3.548e-05	0	0	0.00010872	6.271e-05	0	0	0.00052207	8.02e-05	5.42e-05	7.294e-05	4.573e-05	0	4.867e-05	0	0	0	7.082e-05	0.0001496	0	9.428e-05	0	0	0	0	0	0.00013285	0.0001003	0	7.391e-05	0.00027245	0	0	9.836e-05	0.00011334	0	9.74e-05	0	0.00011358	0
>SD_Ssd-23934	0	0	0	0	0	0.00042483	4.303e-05	0	0	0	0.00016201	0	0	0	7.294e-05	4.573e-05	0	4.867e-05	0	0.00070805	8.207e-05	0	0	0	0	4.038e-05	0	8.329e-05	5.224e-05	0	6.642e-05	0.00040118	0	0.00014782	9.082e-05	0	7.005e-05	0	0	0	9.74e-05	7.502e-05	0	0
>SD_Ssd-12708	0	0	0.000206	0.00040517	0.00010643	0.00048553	8.607e-05	0	0	0	0	0	0	0	7.294e-05	0	0	0	0	0.00011801	0	7.082e-05	4.987e-05	6.84e-05	0	4.038e-05	0	5.553e-05	5.224e-05	0	0.00019927	0	0	0	0	0	0	0	0.00011334	0	0	0	0	0
>SD_Ssd-14358	0.00010835	0	0	5.065e-05	0	6.069e-05	4.303e-05	0	0	8.199e-05	0	5.801e-05	0.0002406	5.42e-05	0.00014588	0.00013718	5.997e-05	4.867e-05	7.114e-05	0	8.207e-05	0	0	3.42e-05	0.00014142	0	0	0	0	7.255e-05	0	0.0001003	0	0	0	5.464e-05	0	9.836e-05	5.667e-05	0	0.000487	7.502e-05	5.679e-05	0.00014739
>SD_Ssd-19713	0	0	0	0	0	6.069e-05	0	0	0	0	0.00162009	0	0	0	0.00021882	0	0	0	0.00014229	0	0	0	0	0.00020521	0.00028283	0	0	0	0	0	0	0	0	0	0	0	0	0	0	0	0	0	0	7.37e-05
>SD_Ssd-21538	5.418e-05	0.00024495	0	0	3.548e-05	0.00012138	0	5.436e-05	0.00012542	0.00040997	0.00032402	0	8.02e-05	0	0	4.573e-05	0	0.00019467	0	0	0.00016415	0	0	3.42e-05	9.428e-05	0	0	0	5.224e-05	0	0	0.00015044	0	0	9.082e-05	5.464e-05	0	0	0	4.436e-05	0	0	0	0
>SD_Ssd-29821	0	0	0	5.065e-05	7.095e-05	6.069e-05	4.303e-05	5.436e-05	6.271e-05	8.199e-05	0.00016201	0.00011602	8.02e-05	0.00016259	7.294e-05	0	0	0	7.114e-05	0	8.207e-05	7.082e-05	9.974e-05	3.42e-05	4.714e-05	4.038e-05	8.883e-05	0	5.224e-05	0	6.642e-05	0	0	0	0	0	0	0	5.667e-05	0.00017742	9.74e-05	0	5.679e-05	0.00014739
>SD_Ssd-12520	0	4.899e-05	0	0	0.00010643	0.00036414	4.303e-05	0	0	8.199e-05	0	5.801e-05	0	5.42e-05	7.294e-05	0	5.997e-05	0	0.00014229	0.00011801	0.00016415	0	0.0001496	0	9.428e-05	8.077e-05	4.441e-05	0	0	0	0	0	0	0.00014782	0	5.464e-05	0	0.00019671	0.00011334	0	0	7.502e-05	0	0
>SD_Ssd-13087	0.00010835	4.899e-05	6.867e-05	5.065e-05	0	0.00018207	8.607e-05	5.436e-05	6.271e-05	0	8.1e-05	0	0	5.42e-05	0.00043764	4.573e-05	0	0	0	0.00023602	0	0	0	0	0.00037711	0	4.441e-05	0	0	0	0	0	0	0	0	0	0	0.00019671	0	0	9.74e-05	7.502e-05	0	7.37e-05
>SD_Ssd-20040	0	0	0	5.065e-05	3.548e-05	0.00012138	0	0.00010872	0	0	8.1e-05	5.801e-05	8.02e-05	0	0	4.573e-05	5.997e-05	0	0.00014229	0	8.207e-05	0	4.987e-05	0	9.428e-05	0.00012115	4.441e-05	0	0.00010447	7.255e-05	0.00026569	0	0	7.391e-05	9.082e-05	0	0	9.836e-05	0.00011334	8.871e-05	0	7.502e-05	5.679e-05	0
>SD_Ssd-21271	5.418e-05	0	0	5.065e-05	3.548e-05	6.069e-05	4.303e-05	0.00016308	6.271e-05	0	8.1e-05	0.00011602	0.0001604	0	0	9.145e-05	0	4.867e-05	0	0	8.207e-05	0	4.987e-05	0	9.428e-05	0	0	8.329e-05	0.00015671	0.0001451	0	0.0001003	9.264e-05	0	9.082e-05	5.464e-05	7.005e-05	0	0	8.871e-05	0	0	0	0
>SD_Ssd-22013	0	0	0	0.00010129	0	6.069e-05	0	0	6.271e-05	8.199e-05	0	0	0	5.42e-05	0	0.00013718	5.997e-05	0.00024333	7.114e-05	0	0	0.00021246	4.987e-05	0	9.428e-05	0.00012115	0	5.553e-05	5.224e-05	0	0.00013285	0.00015044	0	0	0	0	0	9.836e-05	5.667e-05	0	0.0001948	0	0	0
>SD_Ssd-24243	0	0	0	0	0	0	0	0	0	0	0	0	0	0	0	0	0	0.00024333	7.114e-05	0	0.00073867	0.00021246	0.00034907	0	0	0	0	0	0	0	0	0	0	0	0	0	0	0	0	0	0.0001948	7.502e-05	0.00028395	0.00029479
>SD_Ssd-21429	0	0	6.867e-05	0.00025323	3.548e-05	6.069e-05	0	0	0	0	0.00016201	0.00046406	8.02e-05	0	7.294e-05	4.573e-05	0	0	0.00014229	0.00023602	0	0	0	0	0	0.0002423	0	0	0	0	0	0	0	7.391e-05	0	0.00010928	0	0	0	4.436e-05	0	0	5.679e-05	0
>SD_Ssd-21665	5.418e-05	4.899e-05	0	0	0	0	8.607e-05	0	0.00012542	0.00016399	0	0	8.02e-05	0	0	0	5.997e-05	9.733e-05	0	0	0.00041037	0.00014164	0	3.42e-05	4.714e-05	0	0	0.00016659	0	0	0	0.0001003	9.264e-05	7.391e-05	0	0	0	0	0.00022668	0	0	7.502e-05	0	0
>SD_Ssd-22219	0	0	6.867e-05	0	7.095e-05	6.069e-05	4.303e-05	0.00010872	0.00012542	0.00016399	0	5.801e-05	8.02e-05	0.00021679	0.00029176	0	0	4.867e-05	0	0	8.207e-05	0	0	0	4.714e-05	0	0	0.00011106	0	7.255e-05	0	0	0	0	9.082e-05	0	0	0.00019671	5.667e-05	0.00013307	0	0	0	0
>SD_Ssd-21955	0	4.899e-05	0.00013733	0	0	0.00012138	8.607e-05	0.00010872	6.271e-05	0	8.1e-05	0	0	5.42e-05	0	0.00013718	0	4.867e-05	7.114e-05	0	8.207e-05	0	4.987e-05	3.42e-05	4.714e-05	4.038e-05	0	5.553e-05	0	0.0001451	6.642e-05	5.015e-05	0	0	9.082e-05	5.464e-05	0	9.836e-05	0	0	0.0002922	0	0	7.37e-05
>SD_Ssd-21592	0	4.899e-05	0	0	0	0	0	0	6.271e-05	0	0	0.00023203	0	5.42e-05	0	0	0	0	0	0	0	0.00014164	0	3.42e-05	0	0	0.00022206	5.553e-05	0	0	0	0	0.00129702	0	0	0	0	0	0	4.436e-05	0	0	0	0.00014739
>SD_Ssd-21640	0.00016253	4.899e-05	0	0	0	6.069e-05	0	0	0.00018812	0	0.00016201	0	0	0	0	9.145e-05	0	0	0	0.00011801	0.00024622	0	0	0	0	4.038e-05	0	0	0	0	0.00013285	5.015e-05	9.264e-05	0	0	5.464e-05	0	0	0.00011334	0.00035485	0	0	0	0.00014739
>SD_Ssd-32671	0	4.899e-05	0	0.00020258	0.0001419	6.069e-05	0	0.00010872	0	0	0	0	8.02e-05	5.42e-05	0	9.145e-05	0	4.867e-05	7.114e-05	0.00011801	0	0	0	0	4.714e-05	4.038e-05	8.883e-05	8.329e-05	0	7.255e-05	0	5.015e-05	9.264e-05	0	0	0	7.005e-05	0	0	4.436e-05	0.0001948	0	5.679e-05	0
>SD_Ssd-12524	0.00010835	0	0	5.065e-05	0	6.069e-05	4.303e-05	0	0	0	0	0	0.0001604	5.42e-05	0	0	0	0	0	0.00023602	0	0	0	0.0001026	4.714e-05	0	0.00013324	8.329e-05	0.00020894	7.255e-05	0	0	9.264e-05	0	0	0	7.005e-05	9.836e-05	5.667e-05	0	0.0001948	0	5.679e-05	7.37e-05
>SD_Ssd-13289	5.418e-05	0	0	0.00010129	3.548e-05	6.069e-05	0	5.436e-05	0	8.199e-05	0.00016201	0	0	5.42e-05	0	4.573e-05	0.00011993	0	0	0.00023602	0	0	0	0	4.714e-05	0.00044421	4.441e-05	0	0	0	0	0.0001003	9.264e-05	0	0	5.464e-05	0	0	0	4.436e-05	0	0	0	0
>SD_Ssd-21381	0	0	6.867e-05	0	3.548e-05	0.00018207	0	0	0	0	8.1e-05	5.801e-05	0	5.42e-05	0.00021882	0	0	4.867e-05	0	0.00035402	0	0.00021246	4.987e-05	3.42e-05	0	4.038e-05	0	0.00013882	0	0.00021764	6.642e-05	0	0	7.391e-05	9.082e-05	0	7.005e-05	0	0	0	0	0	0	0
>SD_Ssd-22102	0.00010835	0	0	0	3.548e-05	0	0	0.00010872	0	0	8.1e-05	0.00011602	0	0	0	4.573e-05	0	0	0	0.00011801	0	0.00014164	0.00024934	0	4.714e-05	0	0	2.776e-05	5.224e-05	7.255e-05	0	0	0	0.00051737	0	0.00010928	0	0	0	0	0	7.502e-05	5.679e-05	7.37e-05
>SD_Ssd-22883	0.00010835	0	6.867e-05	0	0	6.069e-05	0	5.436e-05	0.00012542	0	8.1e-05	0	0.00040099	0	0	4.573e-05	0	0	0	0	0.00016415	0	0	0	0	0	0	2.776e-05	5.224e-05	0	6.642e-05	0.00020059	0.00018529	0	9.082e-05	0	0	9.836e-05	0.00011334	4.436e-05	0	0.00022506	0	0
>SD_Ssd-27730	5.418e-05	0.00029394	0	0	0	0	0	0	6.271e-05	0	0	5.801e-05	0	0	0.00014588	0	0	0	0	0	0	0	0	0	4.714e-05	8.077e-05	0.00026648	2.776e-05	0	0	0	5.015e-05	9.264e-05	0	0	5.464e-05	0	0	0	4.436e-05	0	0	0	0.00058958
>SD_Ssd-32852	0	4.899e-05	0.00013733	0.00015194	0	6.069e-05	0	5.436e-05	6.271e-05	0	0	5.801e-05	8.02e-05	0	0	0.00013718	0	0.000146	0	0	0.00016415	0	0	0	0	8.077e-05	0.00013324	5.553e-05	0	0	0	0.00015044	0	0	0	0	0.0001401	0	0	0	0	0	0.00011358	0
>SD_Ssd-21347	0	0	6.867e-05	0	7.095e-05	0.00036414	4.303e-05	5.436e-05	6.271e-05	0	0.00024301	0	0	0	0	0	0.00023987	9.733e-05	0	0	0	0	4.987e-05	6.84e-05	9.428e-05	4.038e-05	4.441e-05	0	0.00010447	0	0	0	0	7.391e-05	0	0	7.005e-05	0	0	0	0	0	0	0
>SD_Ssd-22133	0	0	0.00048067	0	3.548e-05	0	0	0	6.271e-05	0	0.00032402	0	0	0	0	0	0	4.867e-05	0	0	0	0	4.987e-05	3.42e-05	0.00032997	0	0	0	0	7.255e-05	0.00019927	5.015e-05	0	0	0	0	0	0	5.667e-05	0	9.74e-05	0	0	0.00014739
>SD_Ssd-27156	0.00010835	4.899e-05	6.867e-05	0	3.548e-05	0	0.0001291	0	6.271e-05	8.199e-05	0	5.801e-05	0	0	7.294e-05	4.573e-05	5.997e-05	0	0	0	0.00016415	0	9.974e-05	0	0.00014142	4.038e-05	0	0	0	7.255e-05	0	0	0	0	0	5.464e-05	7.005e-05	0	0.00017001	4.436e-05	0	0.00022506	0	0
>SD_Ssd-31890	5.418e-05	9.798e-05	0	5.065e-05	0	0	0	0	0	0	0	0	8.02e-05	5.42e-05	7.294e-05	0	0	4.867e-05	0	0.00011801	8.207e-05	0	9.974e-05	6.84e-05	9.428e-05	8.077e-05	0	2.776e-05	0	0.0001451	0.00013285	5.015e-05	0	0	0	0	0.0001401	0	0	0.00013307	9.74e-05	7.502e-05	0	7.37e-05
>SD_Ssd-11569	0	0	0	5.065e-05	3.548e-05	6.069e-05	0	0.00010872	0	0	0.00016201	5.801e-05	0	0	0	0	0	4.867e-05	0	0.00011801	0	0.00014164	4.987e-05	0.0001026	9.428e-05	4.038e-05	8.883e-05	8.329e-05	0	0.0001451	6.642e-05	0	0	0	0	0	0	9.836e-05	5.667e-05	4.436e-05	9.74e-05	0	0	0
>SD_Ssd-11751	0	4.899e-05	0	0	0	6.069e-05	0	0.00016308	0.00012542	8.199e-05	0	5.801e-05	0	0	7.294e-05	4.573e-05	0.00011993	0	0	0	0	0	0	0.0001026	0	0.00012115	0	5.553e-05	5.224e-05	0.0001451	0.00013285	0	0	0	9.082e-05	0	7.005e-05	0.00019671	0	0	0	0	5.679e-05	0
>SD_Ssd-23497	5.418e-05	0	6.867e-05	0	3.548e-05	6.069e-05	0	5.436e-05	6.271e-05	0	0	0.00011602	0	5.42e-05	7.294e-05	0	0.00011993	0	0	0.00011801	0	0	0	0	0	4.038e-05	8.883e-05	8.329e-05	0	0.0001451	6.642e-05	0	9.264e-05	0	9.082e-05	0	7.005e-05	0	5.667e-05	0.00017742	0	0	5.679e-05	0
>SD_Ssd-21578	0	4.899e-05	0	5.065e-05	3.548e-05	0.00012138	8.607e-05	0	6.271e-05	0	0.00016201	5.801e-05	0	0	0	9.145e-05	0	9.733e-05	0	0	8.207e-05	0	4.987e-05	0	4.714e-05	0	0	0	5.224e-05	7.255e-05	6.642e-05	5.015e-05	0	7.391e-05	0	0.00016393	0	9.836e-05	0	0	0	7.502e-05	0.00011358	0
>SD_Ssd-21635	0	0	6.867e-05	0	0	6.069e-05	0.00017213	0	0	0	0.00016201	5.801e-05	0	0	0.00014588	0	0	9.733e-05	7.114e-05	0	0	0	4.987e-05	0	0	0.00012115	0	8.329e-05	0.00010447	0	0.00013285	5.015e-05	0	0	0	0	0	9.836e-05	0	0	0	7.502e-05	0.00011358	0
>SD_Ssd-22268	5.418e-05	4.899e-05	6.867e-05	5.065e-05	3.548e-05	6.069e-05	0	0	6.271e-05	8.199e-05	0	0.00011602	0	5.42e-05	0	0	0	0	0	0	8.207e-05	0.00014164	0	0	0	0	8.883e-05	0	0.00020894	0.0001451	0	0	0	0	9.082e-05	0.00010928	7.005e-05	9.836e-05	0	4.436e-05	0	0.00015004	0	0
>SD_Ssd-22863	5.418e-05	0	6.867e-05	5.065e-05	3.548e-05	0.00018207	0	0	0	0	8.1e-05	5.801e-05	8.02e-05	5.42e-05	0	0	5.997e-05	4.867e-05	0	0	0	0	0.0001496	0	0	4.038e-05	0	5.553e-05	0.00036565	0	0	0	0	0	0	0	0	9.836e-05	5.667e-05	4.436e-05	0	0	5.679e-05	0
>SD_Ssd-25616	5.418e-05	0.00014697	0	5.065e-05	0.00010643	0	0	0.00010872	0	0	0	0	8.02e-05	0	0.00014588	0	0.00011993	0	0	0	8.207e-05	0	0	0	0	0.00020191	4.441e-05	0	0	0	0	0	9.264e-05	7.391e-05	0	0.00021857	0	9.836e-05	0	0	0	7.502e-05	0	0
>SD_Ssd-12326	5.418e-05	0	0	0.00015194	0.00010643	0	4.303e-05	0	6.271e-05	0	0	0	8.02e-05	0	0.00014588	0	0	9.733e-05	0	0	0	7.082e-05	9.974e-05	3.42e-05	0	0	8.883e-05	2.776e-05	0	0.0001451	6.642e-05	0	0	7.391e-05	0	0	0	0	0	4.436e-05	0	7.502e-05	5.679e-05	7.37e-05
>SD_Ssd-16225	0	4.899e-05	0	0.00010129	7.095e-05	0	4.303e-05	0	0	8.199e-05	0	5.801e-05	0	0.0001084	0	0	0	0	0.00014229	0	8.207e-05	0	4.987e-05	3.42e-05	0	0.00016153	0	0	0.00010447	0	0	0	0	0	9.082e-05	0	0.0001401	9.836e-05	0	0	9.74e-05	7.502e-05	5.679e-05	7.37e-05
>SD_Ssd-16286	0	0	0.00027467	0	0	0	8.607e-05	0	0	0	8.1e-05	0.00011602	0	0	7.294e-05	4.573e-05	5.997e-05	0	0	0	8.207e-05	0.00049575	4.987e-05	0.0001026	0	0	0	0	0	0	0	0	0.00037058	0	0	0	0	0	0	0	0	7.502e-05	0	0
>SD_Ssd-13993	0	0.00014697	6.867e-05	0	7.095e-05	0	4.303e-05	0	0.00012542	8.199e-05	0	0	8.02e-05	0	0	0.00018291	0	0	0	0.00011801	0.00016415	0	4.987e-05	3.42e-05	0	0	4.441e-05	0	0	0.0001451	0	5.015e-05	0	0.00022173	0	0	7.005e-05	0	0	0	0	0	0	0
>SD_Ssd-21886	0	0	0	0	0	6.069e-05	4.303e-05	0	0	0	0.00056703	0	0	0	0.00029176	4.573e-05	5.997e-05	9.733e-05	7.114e-05	0	0	0	9.974e-05	0	0	8.077e-05	4.441e-05	2.776e-05	5.224e-05	0	0	0	0	0	0.00018164	0	0	0	5.667e-05	0	0	0	0	0
>SD_Ssd-22021	0	4.899e-05	6.867e-05	0	0	0	4.303e-05	5.436e-05	0	0	8.1e-05	0.00011602	0	0	7.294e-05	0	0	0	0	0	8.207e-05	0	0	6.84e-05	0	8.077e-05	4.441e-05	5.553e-05	0	7.255e-05	6.642e-05	0	9.264e-05	0.00029564	0	5.464e-05	7.005e-05	0	0	0	0	0.00015004	0	7.37e-05
>SD_Ssd-22046	0	0	0	5.065e-05	0	0	0	5.436e-05	0	0.00016399	0	0	0	0	0	0	5.997e-05	0	0	0	0	0	0	0	0	0.00032306	0	0.00027765	0	0.0001451	0	0	0	7.391e-05	0	0	0	0	0	0	0	0.00015004	0	0
>SD_Ssd-22334	0	0	0	0.00025323	0	0	0	0	0.00012542	0	0	0	0	0	0	0	0	0	0	0	0	0	0	3.42e-05	0	0	4.441e-05	0	0.00010447	0	6.642e-05	0	0.00018529	0.00036955	0	0.00021857	0	0	5.667e-05	0	0	7.502e-05	0.00017037	0
>SD_Ssd-25580	0	0	0	0	7.095e-05	0	4.303e-05	0	0	8.199e-05	0	5.801e-05	0	0	7.294e-05	4.573e-05	0	9.733e-05	0	0.00011801	0.00016415	0	0	0	9.428e-05	0	0	0	0	0	0	0.00025074	0.00027793	0.00014782	0	5.464e-05	0	0	5.667e-05	0	9.74e-05	0	5.679e-05	0
>SD_Ssd-26122	0	0	6.867e-05	5.065e-05	0	6.069e-05	0	0	0	0	0	0	0	5.42e-05	0	0.00018291	0.00029983	0	0	0	0	0	9.974e-05	0	0	0	0	0	5.224e-05	7.255e-05	0	0.00015044	0	0	0	5.464e-05	0	0	0.00028335	0	9.74e-05	7.502e-05	0	0
>SD_Ssd-11601	5.418e-05	0	0.00013733	5.065e-05	0	0	0	5.436e-05	6.271e-05	0	0	0	8.02e-05	0	0	0	5.997e-05	0	0	0	8.207e-05	0	4.987e-05	3.42e-05	4.714e-05	0	4.441e-05	2.776e-05	5.224e-05	0	0.00013285	5.015e-05	0	0	0	0	7.005e-05	0	0	0.00017742	9.74e-05	7.502e-05	5.679e-05	7.37e-05
>SD_Ssd-14069	0	4.899e-05	0.00013733	0	0.0001419	0	4.303e-05	0	0	0	0	0	8.02e-05	0.0001084	0	0	0	0	7.114e-05	0	0	0	0	6.84e-05	0	0	0	2.776e-05	5.224e-05	0	6.642e-05	0	0	0	0	0	0	9.836e-05	5.667e-05	0	0	0	0.00045431	0
>SD_Ssd-23078	0	0	0.00013733	5.065e-05	0.00010643	6.069e-05	4.303e-05	0	0	0.00016399	0	5.801e-05	0	0	0	4.573e-05	0.0001799	0.000146	0	0	0.00016415	0	4.987e-05	0	0	4.038e-05	0	0	5.224e-05	0	6.642e-05	0	9.264e-05	0	0	0	0	0	0	8.871e-05	0	0	0	0
>SD_Ssd-23626	0	0	0	0	0	6.069e-05	0	0	0	0	0	0	0	0	0	0	0	9.733e-05	0.00028458	0.00035402	0.0003283	0	0.0001496	0	0	4.038e-05	0	0	0	0	0	0	0	0	0	0	0	0	0	0	9.74e-05	0.00015004	0.00022716	0.00014739
>SD_Ssd-26706	5.418e-05	4.899e-05	6.867e-05	0	0	0	0	5.436e-05	0	8.199e-05	0	5.801e-05	0	0	0.00014588	0	0	0	0	0	0	0	0	0	0.00037711	0	0	0	0	0	6.642e-05	0.00025074	0	0	0	0	0.0001401	0	0.00011334	4.436e-05	0	0	0	0
>SD_Ssd-13099	5.418e-05	4.899e-05	6.867e-05	5.065e-05	0	0	0	0	6.271e-05	0	8.1e-05	5.801e-05	0	5.42e-05	7.294e-05	9.145e-05	0	4.867e-05	0	0	0	0	0	0	4.714e-05	0	0.00017765	0	0.00015671	7.255e-05	0.00013285	0	9.264e-05	0	0	0	7.005e-05	0	0	0	0	0	0	7.37e-05
>SD_Ssd-15968	0	4.899e-05	0	0	3.548e-05	6.069e-05	4.303e-05	5.436e-05	6.271e-05	0	8.1e-05	0	0	0	0	4.573e-05	0	0	0	0	0	7.082e-05	4.987e-05	3.42e-05	0	0	0.0003553	5.553e-05	0	0	0	5.015e-05	0	0	0	0	0	0	5.667e-05	0	9.74e-05	0	5.679e-05	7.37e-05
>SD_Ssd-21337	5.418e-05	0	0.00034334	0	0	0	4.303e-05	0	6.271e-05	0	8.1e-05	0	0	0	0	4.573e-05	0	0	0	0	0	0	0	0	0	4.038e-05	0.00013324	0.00019435	0	7.255e-05	6.642e-05	0	0	0	0	0	7.005e-05	0	0	0	0	0.00015004	0	0
>SD_Ssd-23379	0	0	0	0	3.548e-05	0	4.303e-05	0	6.271e-05	0	0	0	8.02e-05	0	0	4.573e-05	5.997e-05	0	0	0	0	0	0	0	0.00014142	8.077e-05	4.441e-05	8.329e-05	0	0.0001451	6.642e-05	5.015e-05	0	0.00014782	0	0.00010928	0	0	0	8.871e-05	0	0	0	7.37e-05
>SD_Ssd-29120	0	0	0	0.00010129	0	0.00012138	0	0	6.271e-05	0	0	0	0	0	0	4.573e-05	0	9.733e-05	0	0	0	0	0.0001496	0	0	4.038e-05	4.441e-05	0	5.224e-05	0	0.00033212	0	0	0.00029564	0	5.464e-05	0	0	0.00011334	0	0	0	0	0
>SD_Ssd-35819	5.418e-05	0	0	5.065e-05	0	0	4.303e-05	5.436e-05	0	0	0	0	0	5.42e-05	0	9.145e-05	0	9.733e-05	0	0	0.00016415	0	4.987e-05	0	0	8.077e-05	0	0	0.00010447	7.255e-05	0	5.015e-05	0	0.00014782	9.082e-05	0	0	9.836e-05	5.667e-05	4.436e-05	0	0.00015004	0	0
>SD_Ssd-13200	0.00010835	0	0	0	0	6.069e-05	0	0	0	0	8.1e-05	0	0	0	0.00021882	4.573e-05	0	0	0	0	0.00016415	0	0	3.42e-05	0	0	0	0.00013882	0	0	0	5.015e-05	0	0	9.082e-05	0	0	0.00029507	0	8.871e-05	9.74e-05	7.502e-05	0	0
>SD_Ssd-14190	5.418e-05	0	0	5.065e-05	0	0	8.607e-05	0	0	0	0	0	8.02e-05	0	7.294e-05	4.573e-05	0	4.867e-05	7.114e-05	0.00011801	8.207e-05	0	0	3.42e-05	0	0	0.00013324	5.553e-05	5.224e-05	0	0	5.015e-05	0	0	9.082e-05	0	0	0	5.667e-05	4.436e-05	0	7.502e-05	5.679e-05	7.37e-05
>SD_Ssd-19699	0.00016253	4.899e-05	0	0.00030387	0	0	0	0	0	0	0	0	0.0002406	0.00021679	0	4.573e-05	5.997e-05	0	0	0	0	0	0	0	0	0	4.441e-05	0	0	7.255e-05	0	0.0001003	0	0	0	0	0	0	0	4.436e-05	0	7.502e-05	0	0
>SD_Ssd-26987	0	9.798e-05	6.867e-05	0	0	0	0	0.00010872	0	0.00016399	0	5.801e-05	0.0001604	0	0.00021882	0	0	0	0	0	0	0	0	0.0001026	0	0	0	0	0	0	6.642e-05	0.00035104	0	0	0	0	0	0	0	0	0	0	0	7.37e-05
>SD_Ssd-12513	0	0	0	0	0	6.069e-05	4.303e-05	0	0	0	0	5.801e-05	0	0	0	0.00036581	5.997e-05	0	0	0	0	7.082e-05	0	3.42e-05	9.428e-05	0	8.883e-05	0	0	0	0	5.015e-05	0	0	9.082e-05	5.464e-05	0	0	0	0	0	0.00022506	0	0
>SD_Ssd-13075	0	0	0	0	0	0	8.607e-05	0	0	0	8.1e-05	0	0	0	0	4.573e-05	5.997e-05	4.867e-05	0	0.00035402	0	0	4.987e-05	0	0	4.038e-05	0	0	5.224e-05	0	6.642e-05	0	9.264e-05	0	0	0.00038249	0	0	0	0	0	0	0.00017037	0
>SD_Ssd-16333	5.418e-05	0	6.867e-05	5.065e-05	0.0001419	0	4.303e-05	0	0	0	0	0	0	0.0001084	7.294e-05	9.145e-05	0	0	7.114e-05	0	8.207e-05	0	4.987e-05	0	0	4.038e-05	4.441e-05	5.553e-05	5.224e-05	0	6.642e-05	5.015e-05	0	0	0	0	0	0	0	0	0	0	5.679e-05	0
>SD_Ssd-21762	5.418e-05	0.00029394	0	0	0	0	0	0	0	8.199e-05	0	5.801e-05	0	0	0.00021882	0	0	0	0	0.00011801	8.207e-05	0	0	0	0	0.00012115	0	8.329e-05	0	0	0	0	0.00027793	0	0	0	0	9.836e-05	0	0	0	0	0	0
>SD_Ssd-21773	0	0	0	0	0	0.00024276	0	0	0	0	8.1e-05	5.801e-05	0	0	7.294e-05	0.00027436	0	0	0	0	0	0.00014164	0.0001496	0	0	0	0	0	5.224e-05	0	0	0	9.264e-05	0	0	0	0.0001401	0	0	0	0.0001948	0	0	0
>SD_Ssd-21831	0.00021671	0	0	0.00015194	0	0	0	0	0.00031354	0.00024598	0	0	0	5.42e-05	0	0	0	4.867e-05	0	0	0	0	0	3.42e-05	0	0	0	2.776e-05	0	0	0.00019927	0	0	7.391e-05	0	0	0	0	0	0	9.74e-05	0	0	0
>SD_Ssd-22211	0	4.899e-05	0	0.00010129	0	0.00018207	8.607e-05	5.436e-05	0	0	0	0	0	0	0	0	0.0001799	0	0	0	0	7.082e-05	0	3.42e-05	4.714e-05	0	0	8.329e-05	0	7.255e-05	0	0	0	0	9.082e-05	0	0.0001401	0	5.667e-05	0	0	0	5.679e-05	0
>SD_Ssd-22826	0	0	0	0	0	0	0	0	0	0	0	0	0	0	0	0	0	9.733e-05	7.114e-05	0.00035402	0.00024622	7.082e-05	0.00029921	0	0	0	0	0	0	0	0	0	0	0	0	0	0	0	0	0	9.74e-05	7.502e-05	0.00017037	0.00022109
>SD_Ssd-25526	0.00016253	0	0	0.00010129	0	6.069e-05	0	0	0	8.199e-05	0	0	0	0	7.294e-05	4.573e-05	5.997e-05	0	0	0	0	0	0	3.42e-05	0	0	0	5.553e-05	0.00015671	0	0	5.015e-05	0	0.00014782	0	5.464e-05	7.005e-05	0.00019671	0	4.436e-05	0	0	0	0
>SD_Ssd-26291	0.00021671	0	0.00013733	0.00015194	0	0	0	0	0	0	0	0	0	0.0001084	0	0	5.997e-05	0	0	0	0	0	0	3.42e-05	4.714e-05	0	0	5.553e-05	0	0.0001451	0	0	0	0.00022173	9.082e-05	0	0	0	0	0	0	0	5.679e-05	7.37e-05
>SD_Ssd-30270	0	9.798e-05	0	0	0	0	0	5.436e-05	0.00025083	0	0	0	0	0	0	0	0	0.00048667	0	0	0	0	9.974e-05	3.42e-05	0	0	0	0	0	0	0	0	0	0	0	0	0	0	0	0	0	0	0	0.00029479
>SD_Ssd-31909	5.418e-05	0	0	0	3.548e-05	0	0	0.00016308	0	0	0.00024301	0	0	0	0.00014588	0	0	0	0	0	0	0	4.987e-05	3.42e-05	0	0	0	2.776e-05	0.00015671	0.0001451	0	0	0	0	0	0	0	9.836e-05	5.667e-05	4.436e-05	0	0	0.00017037	0
>SD_Ssd-21505	5.418e-05	0	6.867e-05	0	3.548e-05	0	0	0	6.271e-05	8.199e-05	0.00040502	0	0	0	0	4.573e-05	0	4.867e-05	0	0	0	0	9.974e-05	0	4.714e-05	0	0	2.776e-05	0	0	0.00013285	5.015e-05	0	0	9.082e-05	5.464e-05	0	0	5.667e-05	0	0	0	5.679e-05	0
>SD_Ssd-21687	0	0	0	0	0	0.00018207	8.607e-05	0	0	0	0	0	0	0.00032519	0	4.573e-05	0.00023987	0	0	0	0	0	0	0	0.00018855	0	0	0	0	0	0.00013285	5.015e-05	0	0	0	0	0	0	0	0	0	0	0	0
>SD_Ssd-21723	0.00016253	0.00014697	0	0.00020258	3.548e-05	6.069e-05	0	0	0	8.199e-05	0	0	0	5.42e-05	0	0	0	0	0	0	0	7.082e-05	4.987e-05	0	0	0	0	0.00011106	0	0	0	5.015e-05	0	7.391e-05	0	0	0	0	0	0	0	0	5.679e-05	0
>SD_Ssd-21779	0.00010835	4.899e-05	0	0.00015194	0	0	0	0	0	0	8.1e-05	0	0	0	0	0	0	0	0	0	0	0.00056657	0	0	0	8.077e-05	0	0	0	0	6.642e-05	0	0.00018529	0	9.082e-05	0	0	0	5.667e-05	4.436e-05	0	0	0	0
>SD_Ssd-25529	0	0	0	0	3.548e-05	6.069e-05	0	0	0	0.00016399	8.1e-05	0	8.02e-05	0	0	4.573e-05	5.997e-05	4.867e-05	7.114e-05	0	0	0	0	3.42e-05	0	0	0	0	0	0	0	0	9.264e-05	0	0	0.00010928	0	9.836e-05	0	4.436e-05	0	0	0.00034073	7.37e-05
>SD_Ssd-15319	5.418e-05	4.899e-05	0	0	0.00021286	0	0	0	0	8.199e-05	0	0	0.0001604	0	0	0	0	0	0	0	0	0	9.974e-05	0	9.428e-05	0	0	5.553e-05	5.224e-05	0	0	5.015e-05	0	0	0	0	0	0	0	0	0	0	5.679e-05	0.00014739
>SD_Ssd-21932	0	0	0	5.065e-05	0.00010643	0	4.303e-05	0	0	0	0	0	0	0	0	0	0.00011993	0	0	0.00011801	0	0	0.00019947	3.42e-05	4.714e-05	0	0	5.553e-05	0	0	0	0	0	0.00014782	9.082e-05	0	7.005e-05	0	5.667e-05	0	0	7.502e-05	0	0
>SD_Ssd-30610	0	0	0	0	0	0	0	0	0	0	0	0	0	0	0	0	0	4.867e-05	0.00021343	0	8.207e-05	0.00014164	0.00024934	0	0	0	0	0	0	0	0	0	0	0	0	0	0	0	0	0	0.0001948	0.00015004	0.00011358	0.00029479
>SD_Ssd-31506	0	9.798e-05	0	0	7.095e-05	6.069e-05	8.607e-05	0	0	0.00016399	0	5.801e-05	0	0	0	0	0	9.733e-05	0	0	0	0.00028329	4.987e-05	0.0001026	0	0	0	0	0	0	0	5.015e-05	0	0	0	0	0	0	0	4.436e-05	0	0	0	0
>SD_Ssd-37680	5.418e-05	4.899e-05	0	0.00020258	0	0	0	0	0	0	0	0.00011602	0	0	0	0	5.997e-05	0	0	0	0	0	0	0.0001026	0	4.038e-05	0	0.00013882	0	0	0.00013285	0	0	0	0	0	0	0	0	4.436e-05	0	7.502e-05	0	0
>SD_Ssd-16404	0	4.899e-05	0	0	3.548e-05	0	0	0	0	0	0	0.00011602	0	0	0.00021882	0	0.00011993	0	0	0	8.207e-05	0	0	0	4.714e-05	0	4.441e-05	2.776e-05	0	0	0	5.015e-05	0	7.391e-05	9.082e-05	5.464e-05	0	0	0	0	0	7.502e-05	0.00011358	7.37e-05
>SD_Ssd-21727	0	0	0.000206	0	0	0.00030345	0	0	0	0	0	0	8.02e-05	5.42e-05	0.00058352	0	0	0	0	0	8.207e-05	0	0	0	0	0	0	0	0	7.255e-05	0	5.015e-05	0	0	0	0	0	0	0	0	0	0	0	0
>SD_Ssd-22059	0	4.899e-05	6.867e-05	0	3.548e-05	0.00012138	0	0	0	0	0.00056703	0	8.02e-05	0	0	0	0	0	0	0.00011801	0	0	4.987e-05	0	0	0	0	0	0	0	0	0	0	0	9.082e-05	0.00016393	0	9.836e-05	0	4.436e-05	0	0	0	0
>SD_Ssd-22095	0.00010835	0	0	0	3.548e-05	0.00012138	0.0001291	0	0	0	0	0	0	0	7.294e-05	0	0	4.867e-05	0	0	0	0	4.987e-05	0	9.428e-05	0	0	5.553e-05	5.224e-05	0	0	0	0	7.391e-05	0	0	7.005e-05	9.836e-05	5.667e-05	0	0	0	0	7.37e-05
>SD_Ssd-29904	0	0	6.867e-05	5.065e-05	0	0	0	0	0	0	0	0	0	0.0001084	7.294e-05	4.573e-05	5.997e-05	0	0	0	0	0	0	3.42e-05	0.00032997	0	4.441e-05	5.553e-05	0	0.0001451	0	0	0	0	0	5.464e-05	0	0	0	0	0	0	0	0
>SD_Ssd-12806	0.00010835	4.899e-05	0	5.065e-05	0	0	0	5.436e-05	0	0	0	5.801e-05	8.02e-05	0	0	0	0	0	0.00014229	0	0	0	0	0	9.428e-05	4.038e-05	0	0	0	0	6.642e-05	0.0001003	9.264e-05	0	9.082e-05	0	0	9.836e-05	5.667e-05	0	0	7.502e-05	0	0
>SD_Ssd-13342	5.418e-05	0	0	0.00010129	0	6.069e-05	0.00021516	0	0	0.00016399	0	0	0	0	7.294e-05	0	0	0	0	0	0	0	9.974e-05	0	0	0	0	0	5.224e-05	0	0	5.015e-05	0	0	0	0	0	0.00019671	5.667e-05	0	9.74e-05	0	0	0
>SD_Ssd-18853	0	0	6.867e-05	5.065e-05	0	0	4.303e-05	0	0	0.00016399	0	0	0	0	0	0	5.997e-05	0	0	0	0	0	0	3.42e-05	4.714e-05	0	0	0.00022212	0	0	0	0.0001003	0	0	9.082e-05	0	7.005e-05	0	0	0	0	0	0	0
>SD_Ssd-19944	0	0	0.000206	0	0	0	0	0	0	0.00024598	8.1e-05	5.801e-05	0	0	0	0	0	0	0	0	0	7.082e-05	4.987e-05	0	0.00018855	4.038e-05	0	0	0	0	0	5.015e-05	0	0.00014782	0	0	0	0	0	0	0	0.00015004	0	0
>SD_Ssd-22076	0.00010835	4.899e-05	0	0	0	6.069e-05	8.607e-05	0	0	0	0	5.801e-05	8.02e-05	5.42e-05	0	0	5.997e-05	0	0	0.00023602	8.207e-05	0	0	0	0	4.038e-05	0	2.776e-05	0	0	0	5.015e-05	0	0	0	0	0.0001401	0	5.667e-05	4.436e-05	0	0	0	0
>SD_Ssd-22898	0	0	6.867e-05	5.065e-05	3.548e-05	0	4.303e-05	0	0	0	0.00016201	0	0	0	0	0.00013718	0.00011993	4.867e-05	7.114e-05	0	0	0	4.987e-05	0	9.428e-05	0	0	0	0	7.255e-05	0	5.015e-05	9.264e-05	0	0	0	0	0	0	0	0	0	0	7.37e-05
>SD_Ssd-25943	0	0	0	0	0	0	4.303e-05	5.436e-05	0.00012542	0	0	0	0	5.42e-05	0	0	5.997e-05	0	0	0	0.00016415	0	0	3.42e-05	0	0.00012115	4.441e-05	2.776e-05	5.224e-05	0	0	0	0	0	0	5.464e-05	0.0001401	0	0	8.871e-05	0	0	0	0
>SD_Ssd-31774	5.418e-05	4.899e-05	0	5.065e-05	0	0	0	5.436e-05	0	0	0	0	0	0	7.294e-05	0	0	0	7.114e-05	0	0	7.082e-05	4.987e-05	3.42e-05	0	8.077e-05	0	2.776e-05	0	0	0	0	0	7.391e-05	0	5.464e-05	0	9.836e-05	5.667e-05	8.871e-05	0	0	0.00011358	0
>SD_Ssd-13113	0	0	0	0	3.548e-05	0.00030345	8.607e-05	0	0	0	0	5.801e-05	0	0	7.294e-05	0	0	4.867e-05	7.114e-05	0	0	0	0	0	4.714e-05	0	8.883e-05	0	0	0	0	0	0	0	0	0	0	9.836e-05	0	0	0	0.00022506	0	0
>SD_Ssd-21306	0.00010835	0	0	0	0	0	0	0	0	8.199e-05	0	5.801e-05	0	0	0	0	0	0	0	0	0	0	0	0	9.428e-05	0	4.441e-05	5.553e-05	5.224e-05	0	0	5.015e-05	0.00037058	0	0	0	0	0	0	0.00017742	0	0	0	0
>SD_Ssd-21850	0	9.798e-05	0	0	0	0.00024276	0	0.00010872	6.271e-05	0	0	5.801e-05	0.0001604	0	7.294e-05	0	0	0	0	0	0	0	0	0	0	0	0	0	0	7.255e-05	0	0	0	0	0	0.00010928	0.0001401	0	0	0	9.74e-05	0	0	0
>SD_Ssd-22662	0	0	0	0.00010129	0.00010643	0	4.303e-05	0	6.271e-05	8.199e-05	0	0.00011602	8.02e-05	0	0	0	0	4.867e-05	7.114e-05	0	0	0	0	0	0	0	0	2.776e-05	0	0	6.642e-05	5.015e-05	0	0	0	0	0	0	0	8.871e-05	0	0	5.679e-05	0
>SD_Ssd-22892	0	0	0	0	3.548e-05	0	8.607e-05	0.00010872	6.271e-05	0	0	5.801e-05	0	0.0001084	7.294e-05	0	0	0	0	0	0	7.082e-05	0	0	0	0	8.883e-05	2.776e-05	0	0	0.00019927	0	0	0	0	5.464e-05	0	0	0	0	0	7.502e-05	0	0
>SD_Ssd-23156	5.418e-05	4.899e-05	6.867e-05	0	0	0	4.303e-05	0	0	0.00016399	0	5.801e-05	0	0	7.294e-05	0	5.997e-05	0	0	0.00023602	0	0	0	3.42e-05	4.714e-05	0	0	0	0	0	6.642e-05	0	0	0	9.082e-05	5.464e-05	0.00021014	0	0	0	0	0	0	0
>SD_Ssd-24381	0	0	0	0	0	0	4.303e-05	5.436e-05	6.271e-05	8.199e-05	0	0	0	0	7.294e-05	0	5.997e-05	0	0	0	0	0	0	0.0001026	0	0	8.883e-05	5.553e-05	0	7.255e-05	0	0	0	0	9.082e-05	0	7.005e-05	9.836e-05	0	4.436e-05	0	0	5.679e-05	0
>SD_Ssd-27338	0	4.899e-05	0	0	7.095e-05	0	0	5.436e-05	0	0.00024598	0	0	0	0.0001084	7.294e-05	0	0	4.867e-05	0	0	8.207e-05	0	0	0	0	0	0	2.776e-05	0	0	0	0	0	7.391e-05	0	0.00010928	0	0	5.667e-05	0	0	0	5.679e-05	7.37e-05
>SD_Ssd-37085	0	4.899e-05	0	0	7.095e-05	0	0	0	0	0	8.1e-05	0	0	0	0.00014588	0.00022863	0.00011993	9.733e-05	7.114e-05	0	8.207e-05	0	0	0	0	0	0	0	0	7.255e-05	0	0	0	0	0	0	0	0	0	0	0	0	0	7.37e-05
>SD_Ssd-14010	0	0	0	0.00010129	0	0	0.00017213	0	0	8.199e-05	0	0.00011602	0	5.42e-05	0	0	0	0	0	0	0	0	4.987e-05	0	0	4.038e-05	0	0	0	0	0	0	0	0	0	0	7.005e-05	9.836e-05	0	4.436e-05	0	0	0.00017037	0
>SD_Ssd-14848	0	0	6.867e-05	0	0.0001419	0	0	0	0	0	0	0	0	0	0	4.573e-05	0.00011993	4.867e-05	0	0	0	0	4.987e-05	0	9.428e-05	0	0	0	0	7.255e-05	0	5.015e-05	0	7.391e-05	9.082e-05	0	0	0	0	0	9.74e-05	0	0	7.37e-05
>SD_Ssd-18187	0	4.899e-05	0	0	0	0	0	0.00010872	0	0	8.1e-05	0	8.02e-05	5.42e-05	0	0	5.997e-05	0	0	0	0	0	4.987e-05	6.84e-05	0	0	8.883e-05	0	0.00015671	0	6.642e-05	5.015e-05	0	0	0	0	0	0	0	0	0	0	5.679e-05	0
>SD_Ssd-21636	0.00027089	4.899e-05	0	0.00010129	0	0	0	0	0.00012542	8.199e-05	0	0	0	0	0	0	0	9.733e-05	0	0	8.207e-05	0	4.987e-05	0	0	0	0	0	0	0	6.642e-05	0	0	0	9.082e-05	0	7.005e-05	0	0	0	0	0	0	0
>SD_Ssd-21800	0	4.899e-05	6.867e-05	5.065e-05	0	0.00012138	0	0	0.00012542	0	0	0	0	0	0	0	0	0	0	0	0	0	9.974e-05	0	4.714e-05	4.038e-05	0	2.776e-05	5.224e-05	0	6.642e-05	0	0	0	0	0	0	0	0.00011334	0	0	0	5.679e-05	7.37e-05
>SD_Ssd-22192	0.00010835	4.899e-05	6.867e-05	0	0	0	4.303e-05	5.436e-05	0	8.199e-05	8.1e-05	5.801e-05	8.02e-05	0	7.294e-05	0	0	0	0	0	0	0	0	0	4.714e-05	0	4.441e-05	0	0.00015671	0	0	0	0	0	0	0	7.005e-05	0	5.667e-05	0	0	0	0	0
>SD_Ssd-22229	5.418e-05	0	0	0	3.548e-05	6.069e-05	8.607e-05	0.00016308	0	0	0	5.801e-05	0	5.42e-05	7.294e-05	0	0	0	0	0	0	0	4.987e-05	0	0	0	4.441e-05	0	5.224e-05	0	0	0	0	0	0	0	0.0001401	9.836e-05	0	0	0	7.502e-05	0	0
>SD_Ssd-22287	0	0	0.00013733	0	0	6.069e-05	0.0001291	0	0	0.00016399	0	0	8.02e-05	0	0.00021882	0	0	0	0	0	0.00016415	0	0	0	4.714e-05	0	0	0	0	0	0	0	0	0	0	0	0	0.00019671	0	0	0	0	0	7.37e-05
>SD_Ssd-23846	0	0	0	0	3.548e-05	0	0	0	0	0	0	0	0	0	0	0	0	0	0	0	0	0	0	0	0	0.00068651	0	0	0	0	0	0	0	0	0	0	0	0	0	0	0	0	0	0
>SD_Ssd-28017	5.418e-05	4.899e-05	6.867e-05	0	0	0	0	0	0.00012542	8.199e-05	0	0	0	5.42e-05	0	0	0.00011993	0	0	0	0	0	0	0	0.00014142	0	8.883e-05	0	5.224e-05	0	0	5.015e-05	0	0	0	5.464e-05	0	0	0	4.436e-05	0	0	0	0
>SD_Ssd-12979	0	0	0	0	0	0	0	0	0	0	8.1e-05	0	0.0001604	0	0	0.00018291	0	0	0	0	8.207e-05	0	0.0001496	0	0	0	0	0	0	0	0	0	0	0	0	0	0	9.836e-05	5.667e-05	0	0.0003896	0	0	0
>SD_Ssd-14995	0	0	0	0	0	6.069e-05	0	0	0	0	0	5.801e-05	0	0	0	0	0	4.867e-05	0	0	8.207e-05	0	0	0	0	8.077e-05	0	2.776e-05	0	0	6.642e-05	5.015e-05	0	7.391e-05	0	5.464e-05	0	0	0.00017001	4.436e-05	0	7.502e-05	5.679e-05	0
>SD_Ssd-19567	0	0	0	0.00015194	0	6.069e-05	0	0.00010872	0	0	0	0	0	0	0	0	0	4.867e-05	0	0	8.207e-05	7.082e-05	4.987e-05	3.42e-05	0.00014142	0	4.441e-05	0	0	0	6.642e-05	0	0	0	0	0	0	0	5.667e-05	0	0	0	0	0
>SD_Ssd-21242	5.418e-05	0	0	0	3.548e-05	0	4.303e-05	0	0	0	0.00016201	0	0	0	0	4.573e-05	5.997e-05	0	0	0	0	0	0	3.42e-05	9.428e-05	0	0	0	0	0	0	5.015e-05	0.00018529	0	9.082e-05	5.464e-05	0	0.00019671	0	0	0	0	0	0
>SD_Ssd-21453	0	0	6.867e-05	5.065e-05	0	0	4.303e-05	0	0	0	0	5.801e-05	0	0.0001084	0.00014588	0	0	0	0	0	0	0	0	0	4.714e-05	0.00012115	0	5.553e-05	0	0	0	0	0	0	9.082e-05	5.464e-05	0	0	5.667e-05	0	0	0	0	0
>SD_Ssd-21609	0	0	0	5.065e-05	0	0	8.607e-05	0	0	0	0	0	8.02e-05	0	0	0	5.997e-05	4.867e-05	0	0	8.207e-05	0	0	0	9.428e-05	0	0	0	0.00015671	0	0	0.0001003	0	0	0	0	0	9.836e-05	0	4.436e-05	0	0	0	7.37e-05
>SD_Ssd-21759	0	0	0	0	0.00028381	0	0	0	6.271e-05	0	0	0.00011602	0	5.42e-05	0	0	0	4.867e-05	0	0	0	0	0	0	0	0	0	0	0	0	0	0	0	7.391e-05	9.082e-05	0	7.005e-05	0	5.667e-05	0	0	0	0	0
>SD_Ssd-22354	5.418e-05	4.899e-05	6.867e-05	5.065e-05	7.095e-05	6.069e-05	0	0	0	0	8.1e-05	5.801e-05	0	0	7.294e-05	4.573e-05	0	0	0	0	8.207e-05	0	4.987e-05	0	0	0	0	2.776e-05	5.224e-05	7.255e-05	0	0	9.264e-05	0	0	0	0	0	0	0	0	0	0	0
>SD_Ssd-22840	0	0	0	5.065e-05	0	0	0.0001291	0	0.00012542	0	8.1e-05	0	0	0	0	0	0.00011993	4.867e-05	0	0	0	0	0	0	0	0	0	5.553e-05	0	0	0	0	9.264e-05	0	0	5.464e-05	7.005e-05	9.836e-05	0	4.436e-05	0	0	0	0
>SD_Ssd-23042	0	0	0	0.00015194	0	0	8.607e-05	0	0	0	0	5.801e-05	0	0	7.294e-05	0	0	9.733e-05	0	0	0	0	0	0	4.714e-05	0	8.883e-05	5.553e-05	0.00010447	0	0	0	0	0	0	0	0	0	0	0	0	0	0	7.37e-05
>SD_Ssd-23051	0	0	0	0	3.548e-05	0.00012138	0	0	0	8.199e-05	0	0	0.0001604	5.42e-05	0	0	5.997e-05	4.867e-05	7.114e-05	0	0	0	4.987e-05	0	0	0	0	0	0	0	0.00026569	5.015e-05	0	0	9.082e-05	0	0	0	0	0	0	0	0	0
>SD_Ssd-23736	0.00010835	0	0	0	3.548e-05	0	0	0	0.00025083	0	8.1e-05	0.00011602	0	0	0	0	5.997e-05	9.733e-05	0	0	0	0	0	0	0	0	0	0	0	0	0	0	0	0	0	0	0	0	0	4.436e-05	0.0001948	7.502e-05	0	0
>SD_Ssd-27557	5.418e-05	0	6.867e-05	5.065e-05	0	6.069e-05	4.303e-05	0	6.271e-05	0	0	0	0	0	7.294e-05	4.573e-05	0	0	0	0	0	0	0	0	0	0	8.883e-05	2.776e-05	0	7.255e-05	0.00013285	0	0	0	0	5.464e-05	7.005e-05	0	0	4.436e-05	0	0	0	0
>SD_Ssd-27648	0	0	6.867e-05	0.00015194	0	0	0	5.436e-05	0	8.199e-05	0.00016201	5.801e-05	8.02e-05	0	0	0	0	4.867e-05	0	0	0	7.082e-05	0	0	0	0	0	5.553e-05	5.224e-05	0	0	0	0	0	9.082e-05	5.464e-05	0	0	0	0	0	0	0	0
>SD_Ssd-31487	5.418e-05	4.899e-05	6.867e-05	0	0	0.00024276	0	0	0	0	0	0	0	0	0	0	5.997e-05	4.867e-05	0	0	0	0	0	0	0	0	0	0	0	7.255e-05	6.642e-05	0.0001003	9.264e-05	0	0	0	0	0	5.667e-05	4.436e-05	0	0	5.679e-05	0
>SD_Ssd-11551	0	0	0	0	0	0	0	0.00010872	0	0	0	0	0	5.42e-05	0	0.00013718	0	0	7.114e-05	0	0	7.082e-05	0	0	0	0	4.441e-05	0	5.224e-05	0	0	0	0	0	9.082e-05	0	0.0001401	9.836e-05	5.667e-05	4.436e-05	0	0	0	0
>SD_Ssd-13348	0	0	0	0	0	6.069e-05	4.303e-05	0.00010872	0	8.199e-05	0	0	0	0.0001084	0	0	0	0	0	0	0	0	0	0	0	0	0	0	0	0.0001451	0	0	0	0	9.082e-05	0	0	9.836e-05	5.667e-05	4.436e-05	9.74e-05	0	0.00011358	0
>SD_Ssd-25657	0	0	0	0	0	0	0	0	0	0	0.00016201	5.801e-05	0	0	0	0	0	0	0	0.00011801	0	0	0.0001496	0	0	4.038e-05	4.441e-05	0.00016659	0	0	0	0	0	0	0	0	0	0	0	0	0	0	0	7.37e-05
>SD_Ssd-37584	0	0	0	0.00010129	0	0	0	0	0	0	0	0	8.02e-05	0	0.00014588	0	0	0	0	0	0	0	9.974e-05	0	0	8.077e-05	4.441e-05	0	0	7.255e-05	0	0	0	0	9.082e-05	0	0	9.836e-05	5.667e-05	0	0	0	0.00011358	0
>SD_Ssd-12312	0	9.798e-05	0	0	0	0	0	0	0.00043895	0	8.1e-05	0	0	0	7.294e-05	0	0	0	7.114e-05	0	0	7.082e-05	4.987e-05	0	0	0	0	0	0	0	0	0	0	0	0	0	0	0	0	0	9.74e-05	0	0	0
>SD_Ssd-12783	5.418e-05	0	0	0	3.548e-05	0	4.303e-05	0	0.00012542	0	0.00016201	0	0	0	0	0	5.997e-05	0	0	0	0	0	0	3.42e-05	0	4.038e-05	0	2.776e-05	0	0	0	5.015e-05	0	0	0	0	0	0.00019671	5.667e-05	0	0	0	0	0
>SD_Ssd-12841	0	0	0	0	0	6.069e-05	8.607e-05	0	6.271e-05	0	0	0	0	0	0	4.573e-05	5.997e-05	0	0	0	0	0	4.987e-05	3.42e-05	4.714e-05	0	4.441e-05	0	0.00010447	7.255e-05	0	0.0001003	0	0	0	0	0	0	0	0	0	0	0	0
>SD_Ssd-13272	0	4.899e-05	0	0	0	0	8.607e-05	0	0	0	0	0	0	0	0	4.573e-05	0	0	0	0	8.207e-05	0	0	0	4.714e-05	4.038e-05	4.441e-05	0	5.224e-05	7.255e-05	0	0	0	0	0.00018164	0.00010928	0	0	0	0	0	0	0	7.37e-05
>SD_Ssd-15049	0	0	0	0	7.095e-05	0.00048553	0	0	0	0	0	0	0	0	0	0	0	0	0	0	0	0	9.974e-05	0	4.714e-05	0	0	0	0	0	0	0	0	0	0	0	0	9.836e-05	0	0	0	7.502e-05	0	0
>SD_Ssd-20989	0	4.899e-05	0	0	0	6.069e-05	0	0	0	0	0	5.801e-05	0	0.0001084	0	0	0	0	0	0	0	0	4.987e-05	6.84e-05	9.428e-05	0	0	0	0	0	6.642e-05	0	0	7.391e-05	0	5.464e-05	7.005e-05	0	0	0	0	7.502e-05	0	0
>SD_Ssd-21321	0	0	0	0	0	0	0	0	0	0.00016399	0	0	0	0	7.294e-05	0	0	0	0	0	0	0	0	0	0	0	0	0	0	0	0	0	0	0	0	0	0	0	0	0	0	0.00090023	0	0
>SD_Ssd-21515	0	0	0	0.00015194	0	0.00018207	4.303e-05	0	0	0	0	0	0	0	0	9.145e-05	5.997e-05	0	0	0	0	0	0	3.42e-05	0	4.038e-05	0	0	0	0	0	0	0.00018529	0	0	0	0	0	0	0	9.74e-05	0	0	0
>SD_Ssd-21679	0	0	0	0	0	0	0	0	0	0	0	0	0.00080199	0	0	4.573e-05	0	0	0	0	0	0	0	0	0	0	0	0	0	0	0	0	0	0	0	0	0	0	0	0	0.0001948	0	0.00011358	0
>SD_Ssd-21877	0	9.798e-05	0	0.00010129	0	0	0	0	6.271e-05	0	0	5.801e-05	0	0	0	0	5.997e-05	0	0	0	0	0	0	0	0	0	0.00013324	2.776e-05	0	0	0	0	9.264e-05	0.00014782	0	0	0	0	0	0	0	0	0	7.37e-05
>SD_Ssd-22051	5.418e-05	0	0	0	0.00017738	0	0	0	0	0	0	0	8.02e-05	5.42e-05	0	9.145e-05	0	4.867e-05	0	0	0	0	0	0	0	0	0	0	0	7.255e-05	0	0	9.264e-05	0	9.082e-05	0	0	9.836e-05	0	0	0	0	0	0
>SD_Ssd-22062	0	0	0	0	0	0	4.303e-05	0	0	0.00024598	8.1e-05	0	0	5.42e-05	7.294e-05	0	0	0	0	0	0	0	0	0	4.714e-05	0	0	2.776e-05	0	0	0	0	9.264e-05	0	0	0	0.00028019	0	0	0	0	7.502e-05	0	0
>SD_Ssd-22962	0	0	0	5.065e-05	0	0	0	0	0	0.00016399	0	0	0	0	7.294e-05	0	0	4.867e-05	0	0	0	0	4.987e-05	0	0	4.038e-05	0.00013324	0	0	0	0	0	0	0	0	0	0	0	5.667e-05	4.436e-05	0	0.00022506	0	0
>SD_Ssd-24252	0	0	0	0	0	0	4.303e-05	5.436e-05	0	0	0	0	8.02e-05	5.42e-05	0	4.573e-05	0	0	0	0	0	0	4.987e-05	3.42e-05	0	0	8.883e-05	0	0	0	0	0	0	0	0	5.464e-05	0	0	0	0	0.0002922	7.502e-05	5.679e-05	0
>SD_Ssd-29819	5.418e-05	0	0	0	0	0	0	0	0	8.199e-05	0	0	0.0001604	0	0.00029176	0	0	0	7.114e-05	0	0	0	0	0	0	0	0	8.329e-05	0	7.255e-05	0	0	0	0	0	0	0	0	0	0	0	7.502e-05	0	7.37e-05
>SD_Ssd-12101	0	0	0	5.065e-05	0	0	4.303e-05	5.436e-05	0	0	8.1e-05	0	0	0	0	4.573e-05	0	0	7.114e-05	0	0	7.082e-05	0	0	0	0	0	0	0	7.255e-05	0	0	9.264e-05	0	0	0	0	9.836e-05	5.667e-05	4.436e-05	9.74e-05	0	0	7.37e-05
>SD_Ssd-12983	0	0	0	0	0	0.00012138	4.303e-05	5.436e-05	0	0	0	0.00011602	0	0	7.294e-05	4.573e-05	0	4.867e-05	7.114e-05	0	8.207e-05	0	0	0	0	0	0	0	0	0	0	5.015e-05	9.264e-05	0	0	0	7.005e-05	0	0	0	0	0	0	0
>SD_Ssd-13398	0	0	6.867e-05	5.065e-05	3.548e-05	0.00012138	0	5.436e-05	0	0	0	0	0	0	0	0	5.997e-05	0	0	0	0	7.082e-05	9.974e-05	0	0	0	0	0	0	7.255e-05	0	5.015e-05	0	0	0	0	0	0	0	0	9.74e-05	0	0	7.37e-05
>SD_Ssd-15009	0	0	0	0	3.548e-05	6.069e-05	4.303e-05	5.436e-05	0	0	8.1e-05	5.801e-05	0	0	7.294e-05	0	0	0	0	0	0	0	0	0	0	0	8.883e-05	2.776e-05	0	0	6.642e-05	0	0	0	0.00018164	0	0	0	5.667e-05	0	0	0	0	0
>SD_Ssd-15331	0	0	0	5.065e-05	3.548e-05	6.069e-05	4.303e-05	0	0	8.199e-05	0	0	0	0	7.294e-05	0	0	0.000146	0	0	8.207e-05	0	0	0	4.714e-05	0	0	0	0	0	0	0	0	0	0	5.464e-05	7.005e-05	0	0	0	9.74e-05	0	0	0
>SD_Ssd-16718	0	0	0	5.065e-05	0	0	0	0	0	0	0	0	0	5.42e-05	0	0	0.00011993	0	7.114e-05	0.00011801	0	0	0	3.42e-05	4.714e-05	4.038e-05	0	5.553e-05	5.224e-05	0	0	0	0	0	0	0	0	9.836e-05	0	4.436e-05	0	0	0	0
>SD_Ssd-19748	0	0	6.867e-05	0	0	0	0	0	6.271e-05	0	0	5.801e-05	0	0	0	0	0	0.000146	0	0	0	0	0	0	4.714e-05	0	4.441e-05	0	0	0	6.642e-05	0	0	7.391e-05	9.082e-05	5.464e-05	0	0	0	0	0	0.00015004	0	0
>SD_Ssd-21222	0	0	0	5.065e-05	0	0	4.303e-05	5.436e-05	0	8.199e-05	8.1e-05	0	8.02e-05	0	0	4.573e-05	0.00011993	0	0	0.00011801	0	0	0	0	4.714e-05	0	4.441e-05	2.776e-05	0	0	0	0	0	0	0	0	0	0	0	0	0	0	5.679e-05	0
>SD_Ssd-21406	0	0	0	5.065e-05	3.548e-05	0	0	0	0	0.00016399	0	0	0	0	0	0	5.997e-05	0	0	0	8.207e-05	0	0	0	0	4.038e-05	0	0	0	0	6.642e-05	0	0	7.391e-05	0	0.00016393	0	0	0	8.871e-05	0	0	0	0
>SD_Ssd-21683	0	0	0.00013733	0	0	0	0.0001291	0	6.271e-05	8.199e-05	0	5.801e-05	0	0	0	0	0	0	0	0	0	7.082e-05	4.987e-05	0	0	0	0	2.776e-05	0	0	0	5.015e-05	0	0	0	0	0	0	0	4.436e-05	9.74e-05	0	0	0
>SD_Ssd-21874	0.00016253	0	0	5.065e-05	0	0	0	0	6.271e-05	0	0	0	0	5.42e-05	0	0	0	0	0	0	0	0	0	3.42e-05	0	0	0	0	5.224e-05	0	0	5.015e-05	0	0	0.00036327	0	0	0	0	0	0	0	0	7.37e-05
>SD_Ssd-21919	0	0	0	0	0	0	0	0	0	0	0	0	0	5.42e-05	0	0	0	0	0	0.00011801	0	0.00014164	4.987e-05	0	0	0.00028268	0	0	0	0	0	5.015e-05	0	0	0	0	0	0	0	0	0	0	0	7.37e-05
>SD_Ssd-23213	0	0	0	0	7.095e-05	0	0	0	6.271e-05	0.00016399	0	0	0	5.42e-05	0	0	0	0	0	0	8.207e-05	0	4.987e-05	0	4.714e-05	0	0.00017765	0	0	0	0	0	0	0	0	0	0	0	0	4.436e-05	0	0	0	0
>SD_Ssd-23362	0	0.00019596	0	0	7.095e-05	0	4.303e-05	0	6.271e-05	0	0	0	0	0	0	0	5.997e-05	4.867e-05	0	0	8.207e-05	0	0	3.42e-05	0	0	0	0	0	0	0	0	0	0	0	5.464e-05	7.005e-05	0	0	0	0	0	0	0
>SD_Ssd-24407	0	0	0	5.065e-05	0	0	4.303e-05	5.436e-05	0	8.199e-05	0	0	8.02e-05	0	0	0	0	0	0	0	0	0	0	3.42e-05	4.714e-05	0	0	0	0	0	0	5.015e-05	0	0	0	0	7.005e-05	0	5.667e-05	4.436e-05	0.0001948	0	5.679e-05	0
>SD_Ssd-26649	5.418e-05	4.899e-05	0	0.00010129	0	0	0	0	0	0.00016399	8.1e-05	0	8.02e-05	0	0	0	0	0	0	0	0	0	0	0	0	0	0	2.776e-05	0	0	6.642e-05	0	0	7.391e-05	0	0.00016393	0	0	0	0	0	0	0	0
>SD_Ssd-30345	0	0	0	5.065e-05	3.548e-05	0	8.607e-05	5.436e-05	0	0	0	5.801e-05	0	0	0	0	0	0	7.114e-05	0	0	0	0	3.42e-05	0	0	0	0	5.224e-05	7.255e-05	0	0	0	0	9.082e-05	5.464e-05	0	9.836e-05	0	0	0	0	0	7.37e-05
>SD_Ssd-11741	0	4.899e-05	6.867e-05	5.065e-05	0	6.069e-05	0	0	6.271e-05	0	8.1e-05	0	0	0	7.294e-05	9.145e-05	0	0	0	0	0	0	0	0	0	0	0	0	0	0	0	0	0	0	0	0	0	9.836e-05	0	4.436e-05	9.74e-05	0	5.679e-05	0
>SD_Ssd-11745	5.418e-05	0	0	0	0	0	0	0	0	0	0	0	0	0	0	4.573e-05	0	0	0	0.00011801	0	0	9.974e-05	0	0	0	4.441e-05	0	5.224e-05	7.255e-05	6.642e-05	0	0	0	9.082e-05	0	7.005e-05	0	0	0	9.74e-05	0	0	7.37e-05
>SD_Ssd-13290	0	0	0	0	0	0	0	0	0	0	0	0	0	0	0	0	0	0	0	0	0	0	0	0	0	0	0	0.00016659	5.224e-05	0	0	0	0	0	9.082e-05	0.00027321	0	0	0	0	0	0	0	0
>SD_Ssd-14856	0.00010835	4.899e-05	0	0	0	0	0	5.436e-05	0	0	0	0	0	0	0	0	0	0	0	0	0	0	0	0	4.714e-05	0	4.441e-05	8.329e-05	0	0	6.642e-05	0	9.264e-05	0	0	0	0.0001401	0	0	0	0	0	0	0
>SD_Ssd-19963	0	0	0.00027467	0	0	0	0	0	0	0	0	0	0	0	0	0	5.997e-05	0	0	0	0	0	0	0	9.428e-05	0	0	0	0	0	0	0	0	7.391e-05	0	0	0	0	5.667e-05	0	0	0.00030008	0	0
>SD_Ssd-21314	5.418e-05	0	0	0	0	0	0	0	0	0	0	0.00011602	0	5.42e-05	0	0	0	0	0	0	0	0	0	3.42e-05	0	0	4.441e-05	5.553e-05	0	0	0	0	0	7.391e-05	9.082e-05	0	0	0	0	0.00013307	0	0	0	0
>SD_Ssd-21717	0	0	0	0	0	6.069e-05	0	0	0	0	0	0	0	0	0.00014588	0	5.997e-05	0	0	0	0	0	0	0	4.714e-05	0	0	0	5.224e-05	0	0	0.0001003	0	0	9.082e-05	0	0.0001401	0	5.667e-05	4.436e-05	0	0	0	0
>SD_Ssd-22228	0	0	6.867e-05	0	0	0	0	0	0	8.199e-05	0	0	0	0	0	0	0	0	0	0	0	0	0	3.42e-05	4.714e-05	0	0	0	0	0	6.642e-05	0	0	0	0	0	0	0	5.667e-05	0.00031049	0	0	0	0
>SD_Ssd-23515	0	0	0	0	3.548e-05	0	0	0	0	0	8.1e-05	0	0	0	0	9.145e-05	0	0	0	0	0	7.082e-05	0	0	0	4.038e-05	0.00013324	0	0	7.255e-05	0	5.015e-05	0	0	0	0	0	0	5.667e-05	0	0	0	0	7.37e-05
>SD_Ssd-24869	0	0	0	0	0	0	4.303e-05	0	0	0	0	0	0	0	0.00014588	0	0	4.867e-05	0	0	0	0	9.974e-05	3.42e-05	0	0	0	0	0	7.255e-05	6.642e-05	0	0	0	0	0	7.005e-05	0	0	8.871e-05	0	7.502e-05	0	0
>SD_Ssd-26341	0.00010835	0	0	0	0	0	4.303e-05	0	0	0	0	0	0	0	0	0	0	0	0	0	8.207e-05	0	0	0	4.714e-05	0	0	8.329e-05	0	0	0	0	0	0	0	0	0	0	0.00011334	4.436e-05	0	7.502e-05	0	7.37e-05
>SD_Ssd-27399	0	0	0	0	0	0	4.303e-05	5.436e-05	0	0	8.1e-05	0	0	0	0	0	0	4.867e-05	0	0	0	0	0	0	0	0.00012115	0	0	0	0	0	0	9.264e-05	0	0.00018164	0	7.005e-05	0	0	0	9.74e-05	0	5.679e-05	0
>SD_Ssd-35285	0	0	0	5.065e-05	0	0.00012138	0	0	0	0	8.1e-05	5.801e-05	8.02e-05	0	7.294e-05	0	0	0	0	0	0	0	0	0	4.714e-05	0	0	2.776e-05	0	0	0	0	0	0	0	0	0	0	0	4.436e-05	0	7.502e-05	0	0.00014739
>SD_Ssd-10314	0	0	0.000206	0	0	0	0	0	6.271e-05	0	0	0	0	0	0	0	0	0	0	0	0	0.00028329	0	0	4.714e-05	0	0	0	0	0	6.642e-05	5.015e-05	0	7.391e-05	0	0	0	0	0	0	0	0	0	0
>SD_Ssd-12647	0	0	0	0	0	0	0	0	0	0	0	0	0	0	0	0	0	9.733e-05	0.00014229	0	0	7.082e-05	0	0	0	0	0	0	0	0	0	0	0	0	0	0	0	0	0	0	9.74e-05	7.502e-05	0.00028395	0
>SD_Ssd-12714	0.00010835	0	0	5.065e-05	0	6.069e-05	0	5.436e-05	0	0	0	0	0.0001604	0	0	0	0	0	0	0	0	0	0	0	0	0	0	0	5.224e-05	0.0001451	0	0	0	7.391e-05	9.082e-05	0	0	0	0	0	0	0	0	0
>SD_Ssd-14308	0	0	0	0	0	6.069e-05	4.303e-05	0.00010872	0	0	0	0	0	0	0	0	0	0	0	0.00011801	8.207e-05	0	0	3.42e-05	0	0	0	0	0	0	0	5.015e-05	9.264e-05	0	0	0	0	0	0	4.436e-05	9.74e-05	0	0	7.37e-05
>SD_Ssd-16205	0	0	0	5.065e-05	3.548e-05	0	0	0	0	8.199e-05	0	0	8.02e-05	0	0	0	5.997e-05	4.867e-05	0	0	0	0	0	0	0	0	0	2.776e-05	0	7.255e-05	6.642e-05	0	0	0	0	0.00010928	0	0	0	0	0	0	0	7.37e-05
>SD_Ssd-18652	0	4.899e-05	6.867e-05	0	0	0	4.303e-05	0	0	0	0	5.801e-05	0	0	7.294e-05	0	5.997e-05	0	0	0	0	0	0	0	9.428e-05	0	0	0	0	7.255e-05	0	0	0	0	0	0	0	0	0	8.871e-05	0	7.502e-05	0	0
>SD_Ssd-18705	0	0	0	5.065e-05	3.548e-05	0	0	0	6.271e-05	0	0	5.801e-05	0	5.42e-05	0	4.573e-05	5.997e-05	0	0	0	0	0	9.974e-05	0	4.714e-05	0	0	0	0	0	0	0	0	7.391e-05	0	0	0	0	0	0	0	0	5.679e-05	0
>SD_Ssd-20459	0	0	0	0	0	0.00018207	0	0	0	0	0	0	8.02e-05	0	0	0	0	0	0	0	0	0	4.987e-05	0	4.714e-05	0	0	0	5.224e-05	0	0	0	0	0	9.082e-05	0	0.00021014	0	0	0	0	0	5.679e-05	0
>SD_Ssd-20541	0	4.899e-05	6.867e-05	0	0	0	4.303e-05	0	6.271e-05	8.199e-05	0	0	0	0	0	0	0	0	0	0	0	0	0	3.42e-05	0	4.038e-05	4.441e-05	0	0.00010447	0	0	0	0	7.391e-05	0	0	0	0	0	0	0	7.502e-05	0	0
>SD_Ssd-21259	0	0	0	0	0	0	0	0	0	8.199e-05	0	5.801e-05	0	5.42e-05	7.294e-05	0	0	0	0	0	0	0	0	0	4.714e-05	0	4.441e-05	5.553e-05	0	0	0	5.015e-05	9.264e-05	7.391e-05	0	0	0	0	5.667e-05	0	0	0	0	0
>SD_Ssd-21292	0	0	0	0	0	0.0006676	0	0	0	0	0	0	0	0	0	0	0	0	0	0	0	0	0	3.42e-05	0	0	0	0	0	0	0	0	0	0	0	0	0	0	0	0	0	0	0	0
>SD_Ssd-21860	0	0	0	0	0	0	8.607e-05	0	0	0	0	0.00017402	0	0	0	0	0	0	0.00014229	0	0	7.082e-05	4.987e-05	3.42e-05	0	0	0	0	0	0	0	0	9.264e-05	0	0	0	0	0	0	0	0	7.502e-05	0	0
>SD_Ssd-21909	0	0	0	0	3.548e-05	6.069e-05	0	0	6.271e-05	0	0	0.00029004	0	0	0	0	0	0	0	0	0	7.082e-05	4.987e-05	0	0	0	0	0	0	7.255e-05	0	0	0	0	0	0	7.005e-05	0	0	0	0	0	0	0
>SD_Ssd-21958	5.418e-05	0	0	0	0	0	0	0	0	0	0	0	0	5.42e-05	0	0	0	0	0	0	0	0	0	0	0	0	0	2.776e-05	0	0.0001451	0	5.015e-05	0	0	0	0	0	0.00029507	0	0	0	0	5.679e-05	0.00014739
>SD_Ssd-22064	0	0.00014697	0	0	3.548e-05	0	0	0	0	0	0	5.801e-05	8.02e-05	5.42e-05	0	0	0	4.867e-05	0	0	0	0	0	0	0	0	0	0	0	0	0	0	0.00018529	0	0	5.464e-05	0	0	0	0	0	0	0	7.37e-05
>SD_Ssd-22564	0	0	0	0	7.095e-05	0	0	0	0	8.199e-05	0	0	8.02e-05	0	0	0	0	0	0	0	0	0.00014164	0	0	0	0	4.441e-05	2.776e-05	0	0	0	0	9.264e-05	0	0	5.464e-05	0	0	5.667e-05	0	0	0	5.679e-05	0
>SD_Ssd-22637	0	0	6.867e-05	0	3.548e-05	6.069e-05	0	0	0	0	0	0	0	0	0	0	5.997e-05	0	0	0	0	0	4.987e-05	0	0	0	8.883e-05	2.776e-05	0	0	0	5.015e-05	0	0	0	0	7.005e-05	0	5.667e-05	0	0	7.502e-05	0	0
>SD_Ssd-22979	0	4.899e-05	0	0	0	0	0	0	0	0	0	0.00017402	0	0	7.294e-05	0	0	0	0	0	0	7.082e-05	4.987e-05	0	4.714e-05	4.038e-05	0	2.776e-05	0	0	0	0	0	0	0	0	7.005e-05	0	0	4.436e-05	0	0	0	0
>SD_Ssd-24384	0	0	0	5.065e-05	0	0	4.303e-05	5.436e-05	0	0	0	0	0	0	0	0	0	0	0	0.00011801	0	0	9.974e-05	3.42e-05	0	4.038e-05	0	0	0	7.255e-05	6.642e-05	0	0	0	0	0	0	0	5.667e-05	4.436e-05	0	0	0	0
>SD_Ssd-24511	0	0	0	0	7.095e-05	6.069e-05	0	0	0	0	0	5.801e-05	0	5.42e-05	0	0	0	4.867e-05	0	0	0	0	0	0	4.714e-05	0	4.441e-05	0	0	0	0	0	9.264e-05	0	9.082e-05	5.464e-05	0	9.836e-05	0	0	0	0	0	0
>SD_Ssd-24883	0	0	0	0	0	0	0	0	0	0	0	0	0	0	0	0	0	4.867e-05	7.114e-05	0	0.00016415	0.00021246	9.974e-05	0	0	0	0	0	0	0	0	0	0	0	0	0	0	0	0	0	9.74e-05	0	0.00011358	0
>SD_Ssd-25527	0	0	0	0	3.548e-05	0	0	0	0	0	0	5.801e-05	0	0	7.294e-05	4.573e-05	0.00011993	4.867e-05	0	0	0	7.082e-05	0	0	0	0	0	0	0	0	0	0	0	0	0	5.464e-05	0	9.836e-05	0	0	0	7.502e-05	0	7.37e-05
>SD_Ssd-25734	0	0	0	0	0	0	0	0	0	0	0	5.801e-05	0	5.42e-05	7.294e-05	0	0	0	0	0	0	0	9.974e-05	0	0	8.077e-05	0	0	0	0	6.642e-05	5.015e-05	0	0	0	5.464e-05	0	0	0	4.436e-05	0	0	0	7.37e-05
>SD_Ssd-30252	5.418e-05	0	6.867e-05	0	7.095e-05	0	0	0	0	0	0	0	0	0	0	0	0	0	0	0	8.207e-05	0	0	3.42e-05	0	4.038e-05	0	5.553e-05	0	7.255e-05	0	0	0	0	0	5.464e-05	0	9.836e-05	0	0	0	0	0	0
>SD_Ssd-31504	0	4.899e-05	0	0	0	0	0	0	6.271e-05	8.199e-05	0	0	0	0	0	0	0	4.867e-05	0	0	0	0	4.987e-05	0	0	4.038e-05	0	0	0	0	0	5.015e-05	0	7.391e-05	0	0	0	0	5.667e-05	0	0	0	0.00017037	0
>SD_Ssd-31911	0	0	0	0	3.548e-05	6.069e-05	4.303e-05	5.436e-05	0	0.00016399	0	0	8.02e-05	0	7.294e-05	0	0	0	0	0	0	0	0	0	0	4.038e-05	0	0	0	0	0	0	0.00018529	0	0	0	0	0	5.667e-05	0	0	0	0	0
>SD_Ssd-10075	5.418e-05	0	0	0	0	0	0	5.436e-05	6.271e-05	8.199e-05	0	0	0	0	0	0	0	0	0	0	0	0.00014164	0	0	4.714e-05	0	0	0	5.224e-05	0	0	5.015e-05	0	0	0	0	0	9.836e-05	0	0	9.74e-05	0	0	0
>SD_Ssd-10380	0	0	0	0	0	0	0	5.436e-05	0.00012542	0	0	5.801e-05	0	0	0	0	0	0	0	0	0	0	0	3.42e-05	0	0	0	5.553e-05	5.224e-05	0	0	5.015e-05	0	0	0	5.464e-05	0	0	0	4.436e-05	0	0	0	0
>SD_Ssd-10685	0	0	0	0	0.0001419	0	4.303e-05	0	0	0	0	0	8.02e-05	0	0	4.573e-05	0	0	0	0	0	0	0	0	0	0	0	0	0	0	0	0	0	0	0	5.464e-05	0	0	0.00011334	0	0	0	0	7.37e-05
>SD_Ssd-11520	0	0	0	5.065e-05	0	0	4.303e-05	0	0	0	8.1e-05	0	0	5.42e-05	0	0	0	0	0	0	0	0	4.987e-05	3.42e-05	0	4.038e-05	4.441e-05	0	0	0	0	0.0001003	9.264e-05	0	0	0	0	0	0	0	0	0	0	0
>SD_Ssd-11823	0	0	0	0	0	0.00036414	0	0	0	0	0	0	0	0	0	0	0	4.867e-05	0	0	0	0	0	0	0	0	0	0	0	0	0	5.015e-05	9.264e-05	0	0	0	0	0	0.00011334	0	0	0	0	0
>SD_Ssd-12808	0	4.899e-05	6.867e-05	0	0	0	4.303e-05	0	0	0	8.1e-05	0	8.02e-05	0	0	0	0	0	0	0	8.207e-05	0	0	0	0	0	0	2.776e-05	5.224e-05	0	0	5.015e-05	0	0	9.082e-05	0	0	0	5.667e-05	0	0	0	0	0
>SD_Ssd-13204	0	4.899e-05	6.867e-05	5.065e-05	3.548e-05	0	0	0	0	0	8.1e-05	0	0	0	0	4.573e-05	5.997e-05	0	0	0	0	0	4.987e-05	0	0	0	4.441e-05	0	0	0	0	0	0	0	0	0	7.005e-05	0	0	0	0	0	5.679e-05	0
>SD_Ssd-13765	0.00010835	0	0	0	0	0	0	0	0	0	0	5.801e-05	8.02e-05	0	0	4.573e-05	0	0	0	0	8.207e-05	0	0	0	4.714e-05	0	0	0	0	0	0	0	0	0	0	0	0.0001401	0	0	0	0	0	0.00011358	0
>SD_Ssd-14913	0	4.899e-05	6.867e-05	0	0	0	8.607e-05	0	6.271e-05	0	0	0	0	0	0	4.573e-05	0.00011993	0	0	0	0	7.082e-05	0	0	0	0	0	2.776e-05	0	0	0	0	0	0	0	0	0	0	0	4.436e-05	0	0	0	0
>SD_Ssd-14997	0	4.899e-05	6.867e-05	0	0	0	0	0	0	0	0	0.00011602	0	5.42e-05	0	0	5.997e-05	0	0	0	0	0	0	0	0	0	0	0	0.00010447	0	0	5.015e-05	0	0	0	0	0	0	0	0	0	0.00015004	0	0
>SD_Ssd-18061	0	0	0	0	0	0	4.303e-05	0	0	0	0	0	0.0001604	0	0	4.573e-05	0	4.867e-05	0	0	0	0	0	3.42e-05	9.428e-05	0	0	0	0	0	0	0	0	0	0	5.464e-05	0	0	0	4.436e-05	0	0	0	7.37e-05
>SD_Ssd-18722	0	4.899e-05	0	0	0	0	8.607e-05	5.436e-05	0	0	0	0	0	0	0	0	5.997e-05	0	0	0	0	0	0	6.84e-05	0	4.038e-05	0	0	5.224e-05	0	0.00013285	0	0	0	0	0	0	0	0	0	0	0	0	0
>SD_Ssd-20002	0.00010835	0	0	5.065e-05	0	0	0	5.436e-05	6.271e-05	0	0	0	0	0	0	4.573e-05	0	0	0	0	0	7.082e-05	0	3.42e-05	4.714e-05	0	4.441e-05	0	0	0	0	0	0	0	0	5.464e-05	0	0	0	0	0	0	0	0
>SD_Ssd-21361	0	0	0	0	0	0	0	0	0	0	0	0	0.0002406	0	0	4.573e-05	0	0	0	0	0	7.082e-05	0	0	0	0	4.441e-05	0	0	0	6.642e-05	0	0	0	0.00036327	0	0	0	0	0	0	0	0	0
>SD_Ssd-21485	0	0	0	0	0	0	4.303e-05	0	0	8.199e-05	0	0	0	5.42e-05	7.294e-05	0	0.00011993	9.733e-05	0	0	0	0.00014164	0	0	0	0	0	0	0	0	0	5.015e-05	0	0	0	0	0	0	0	0	0	0	0	0
>SD_Ssd-22132	0	0	0	0	0	0	0	0	0	8.199e-05	0	5.801e-05	0	0	0	4.573e-05	0	0	0	0	0	0.00014164	0	0	0	0	8.883e-05	0	0	0.00021764	0	0	0	0	0	0	0	0	0	0	9.74e-05	0	0	0
>SD_Ssd-22226	0	0	0	0	3.548e-05	0.00012138	4.303e-05	0	0	8.199e-05	0	0	8.02e-05	0	7.294e-05	0	0	0	0	0	0	0	4.987e-05	0	4.714e-05	0	0	0	0	0	0	5.015e-05	0	0	9.082e-05	0	0	0	0	0	0	0	0	0
>SD_Ssd-23528	0	0	0	0	0	0	0	0	0	0	0	0	0	0	0	0	0	0	0	0.00011801	0	0	4.987e-05	0	4.714e-05	0	4.441e-05	0	0	0	0	0	0	0.00022173	0	0	0	0	0	4.436e-05	0	0.00022506	0	0
>SD_Ssd-24810	0	0	0	0	0	0	0	0	0	0	0	0	0	0	0	0	0	9.733e-05	7.114e-05	0.00023602	0	0	4.987e-05	0	0	0	0	0	0	0	0	0	0	0	0	0	0	0	0	0	9.74e-05	0	5.679e-05	0.00022109
>SD_Ssd-26427	0	0	0	0	0	0	0	0	0	0	0	0	0	0	0	0	0	0	0	0.00011801	8.207e-05	0	0.00019947	0	0	0	0	0	0	0	0	0	0	0	0	0	0	0	0	0	9.74e-05	7.502e-05	0.00017037	0
>SD_Ssd-35142	5.418e-05	4.899e-05	0	0	0	0	4.303e-05	0	0	0	0	5.801e-05	0	0	0	4.573e-05	0	4.867e-05	0	0	0	7.082e-05	0	0	0	0	0	0	0	0	6.642e-05	0	0	7.391e-05	0	5.464e-05	0	0	5.667e-05	0	0	0	0	0
>SD_Ssd-13460	0	0	0	0	0	0	0	0	0	0	0	0	0	0	0	0	0	4.867e-05	0	0	0.00024622	0	0	0	4.714e-05	0	4.441e-05	0	5.224e-05	0	0	5.015e-05	0	0	0	0	0	0	0	0	0	0	0	0.00014739
>SD_Ssd-14549	0	0	6.867e-05	5.065e-05	0	0	4.303e-05	0	0	0	0	5.801e-05	0.0001604	0	0	0	0	0	0	0	0	0	4.987e-05	3.42e-05	0	0	0	2.776e-05	0	0	0	0	0	0	0	0	0	0	0	0	0	7.502e-05	0	0
>SD_Ssd-19506	0	0	6.867e-05	0	0	6.069e-05	0	0	0	0	0	0	0	0	0	0	0	0	0	0	0	7.082e-05	0	3.42e-05	0	0	4.441e-05	0	5.224e-05	0	6.642e-05	5.015e-05	0	0	0	0	0	0	0	4.436e-05	0	0	0	7.37e-05
>SD_Ssd-19679	0	0	6.867e-05	0	0	0.00012138	0	0	0	0	0	0	8.02e-05	0	7.294e-05	9.145e-05	0	0	0	0	0	0	0	0	0	0	0	0	0	0	0	0	0	0	0	0	0	9.836e-05	5.667e-05	4.436e-05	0	0	0	0
>SD_Ssd-21171	0	0	0	0	0	0	0	0	0	0	0	0	8.02e-05	0	0	4.573e-05	0	0	0	0.00011801	0	0.00028329	0	0	0	0	0	0	0	0	0.00013285	0	0	0	0	0	0	0	0	4.436e-05	0	0	0	0
>SD_Ssd-21511	0	0	6.867e-05	5.065e-05	0	6.069e-05	0	5.436e-05	0	0	0	0	0	0	0	0	0	4.867e-05	0	0	0	0	0	0	0	4.038e-05	4.441e-05	0	0	0	0	0	0	7.391e-05	0	0	0	0	5.667e-05	0	0	0	0	7.37e-05
>SD_Ssd-21537	5.418e-05	4.899e-05	0.00013733	0	0	0	0	0	0	0	8.1e-05	5.801e-05	0	0	0	0	0	0	0	0	0	0	0	0	0	0	8.883e-05	0	0	0	0	0	0	0	0	0	7.005e-05	0	0	0	0	7.502e-05	0	0
>SD_Ssd-21577	0	0	6.867e-05	0	3.548e-05	0	0	0	0.00012542	0	0	0	0	0	0	0	0	0	7.114e-05	0	0	0	0	0	0	4.038e-05	4.441e-05	0	0	0	0	0	0	0	0	0	0	9.836e-05	0	0	0	0	5.679e-05	7.37e-05
>SD_Ssd-21823	0	9.798e-05	0	0	7.095e-05	0	0	0	0	0	0	0	0	0	0	0	5.997e-05	4.867e-05	0	0	8.207e-05	0	0	0	0	0	0	0	0	0	0	0	0	0	0	0.00010928	0	9.836e-05	0	0	0	0	0	0
>SD_Ssd-22423	5.418e-05	0	0	0.00010129	0	0	4.303e-05	0	0	0	0	0	8.02e-05	0	0	0	0	0	0	0	0	0	0	0	0	4.038e-05	4.441e-05	0	0.00010447	0	0	0	0	0	0	5.464e-05	0	0	0	0	0	0	0	0
>SD_Ssd-22457	0	0	0	0.00010129	0	0.00012138	0	0	0	0	0	0	0	0	0	0	0	0	7.114e-05	0	0	0	0	0	0	0	4.441e-05	0	0	0	0	0	0	7.391e-05	0	0	0	0	0.00011334	0	9.74e-05	0	0	0
>SD_Ssd-22893	0	0	0	0	0	0	0	0	0.00012542	0	0	0	0	0	0	0	0	0	0	0.00011801	0	0	4.987e-05	0	0	0	8.883e-05	0	5.224e-05	0	0	0	0	0	0	0	0	0	5.667e-05	0	9.74e-05	7.502e-05	0	0
>SD_Ssd-23228	0	0	0.00034334	0	0	0	0	0	0	0	0	0	0	0	0	0	0	0	0	0	0	7.082e-05	0	0	0	0	0	0	0	0	0	0	0	0	0	0	0	0	0	0	0	0.00030008	0	0
>SD_Ssd-24382	0.00010835	0	6.867e-05	5.065e-05	0	0	4.303e-05	5.436e-05	0	0	0	0	0	0	0	0	0	0	0	0	0	7.082e-05	0	3.42e-05	0	0	0	2.776e-05	0	0	0	0	0	0	0	0	0	0	0	0	9.74e-05	0	0	0
>SD_Ssd-25600	5.418e-05	0	0	0	0	6.069e-05	0	0	0	0	0	0	0	0	0	4.573e-05	0	9.733e-05	0	0	0	0	0	0	0	0	0	0	5.224e-05	7.255e-05	0	5.015e-05	0	0	9.082e-05	0	0	0	0	0	0	0	5.679e-05	0
>SD_Ssd-26130	0	0	0	0	3.548e-05	0	0	0	0	0	0	0	0	0	0	0	0	0	0	0	0	0.00021246	4.987e-05	0	0	4.038e-05	0	0	0	0	6.642e-05	0	0	0	9.082e-05	0	7.005e-05	0	5.667e-05	0	0	0	0	0
>SD_Ssd-28360	0	9.798e-05	0	0	0	0	4.303e-05	0	0	0	0	0.00011602	0.0003208	0	0	0	0	0	0	0	0	0	0	0	0	0	0	0	0	0	0	0	0	0	0	0	0	0	0	4.436e-05	0	0	0	0
>SD_Ssd-28814	5.418e-05	9.798e-05	0	0	7.095e-05	0	0	0	0	8.199e-05	8.1e-05	0	0	0	0	0	0	0	0	0	0	0	0	0	9.428e-05	0	0	0	0	7.255e-05	0	0	0	0	0	0	0	0	0	0	0	0	0	0
>SD_Ssd-28903	0	0	0	0	0	0	0	0	0	0	0	0	0	0	0	0	0	0.000292	7.114e-05	0	0	0	0	0	4.714e-05	0	4.441e-05	0	0	0	0	0	0	0	0	5.464e-05	0	0	0	0	0	0	0	0
>SD_Ssd-30787	0	9.798e-05	0	5.065e-05	0	6.069e-05	0	0	0	0	0	5.801e-05	0	0	0	0	0	0	0	0	0	0	0	0	4.714e-05	0	0	0	0	0	0	5.015e-05	9.264e-05	0	0	0	0.0001401	0	0	0	0	0	0	0
>SD_Ssd-31130	0	0	0	0	3.548e-05	0	0	0	0	0	0	0	0	5.42e-05	0	0	0	0	0	0	0	0	0	0	0	0	0	0	0	0	0	0.0001003	0	0	0	5.464e-05	7.005e-05	9.836e-05	0	0	0	0	0.00011358	7.37e-05
>SD_Ssd-12499	0	0	0	0	0	6.069e-05	4.303e-05	0	0	0	0	0	0	0	0	4.573e-05	0	9.733e-05	0	0	0	0	4.987e-05	0	0	0	0	2.776e-05	0	0	0	5.015e-05	0	0	9.082e-05	0	0	0	0	0	0	0	0	0
>SD_Ssd-15949	0	0	0	0	3.548e-05	0	4.303e-05	0	0.00012542	0	8.1e-05	0	0	0	0	0	0	0	0	0	0	0	0	0	4.714e-05	4.038e-05	0	0	5.224e-05	0	0	0	0	0	0	5.464e-05	0	0	0	0	0	0	0	0
>SD_Ssd-21376	5.418e-05	0	0.00013733	0	0	0	4.303e-05	0	0	0	0	5.801e-05	0	0	0	0	0	0	0	0	0	0	0	0	0	4.038e-05	0	0	0	0	6.642e-05	0	0	7.391e-05	0	0	0	0	5.667e-05	0	0	0	0	0
>SD_Ssd-21674	5.418e-05	4.899e-05	0	0	0	0	0	0	0	8.199e-05	0	0	0	0	0	0	0	0	0	0	0	0	0	3.42e-05	0	0	4.441e-05	0	0	0	0	0	0	0	0.00036327	0	0	0	0	0	0	0	0	0
>SD_Ssd-21873	0	0	0	0.00020258	0	0	0	0	0	8.199e-05	0	0	0	0	0	0	0	0	0	0.00011801	0	0	0	3.42e-05	4.714e-05	4.038e-05	0	0	0	0	0	0	0	0	0	0	0	0	0	0	0	0	0	0
>SD_Ssd-21951	0	0	0	0	0	0	4.303e-05	0	0	0	0	5.801e-05	0	0	0	0	0	0	7.114e-05	0	0	0	0	0	0	0	4.441e-05	0	0	0	0	0	0.00018529	0	0	0	7.005e-05	0	5.667e-05	0	0	7.502e-05	0	0
>SD_Ssd-22189	0	0	0	0	3.548e-05	6.069e-05	0	0	0	0	0	0	0	0	0	0	0	0	0	0	0.00016415	0	0	0	0	0	0	0	0	0	0	5.015e-05	0	0	0	5.464e-05	0	0	0	0	0	7.502e-05	5.679e-05	7.37e-05
>SD_Ssd-23342	0	0	0	0	0	0	0	5.436e-05	0	0	0	0	0	5.42e-05	0	0	0	0	0	0	0	0	0	0	0	0	0	2.776e-05	0	0	6.642e-05	0	0	0	0.00027245	0.00010928	0	0	0	0	0	0	0	0
>SD_Ssd-23769	0	0	0	0	0	0	0	0	0	0	0	0	0	0	0	0	0	4.867e-05	0	0	0	0.00014164	0	0	0	0	0	0	0	0	0	0	0	0	0	0	0	0	0	0	0.0002922	7.502e-05	0	0.00014739
>SD_Ssd-23940	0	0	0	0	0	0	0	0	0	0	0	0	8.02e-05	0	0	0	0	0	7.114e-05	0.00011801	8.207e-05	0.00014164	9.974e-05	0	0	0	0	0	0	0	0	0	0	0	0	0	0	0	0	0	0	0	0	7.37e-05
>SD_Ssd-24370	0	0	0	5.065e-05	0	0	0	0	0	0	0	0	0	0	0	0	0	0	7.114e-05	0	0	0	4.987e-05	0	0	4.038e-05	0	0	0	0.0001451	0	0	9.264e-05	0	0	0	0	0	5.667e-05	4.436e-05	0	0	0	0
>SD_Ssd-25873	0	0	0.00013733	0	0	0	0	0	0	0	0	0.00023203	0	0	7.294e-05	0	0	0	0	0	0	0	0	0	0	0	0	0	0	0	0	0	0	0	9.082e-05	0	7.005e-05	0	0	0	0	0	0	0
>SD_Ssd-25921	0	0	0	5.065e-05	0	0	0	0	0	0	0	0	0	0	0	0	0	0	0	0.00023602	0	0	0	0	4.714e-05	0	0	2.776e-05	0.00015671	0	6.642e-05	0	0	0	0	0	0	0	0	0	0	0	0	0
>SD_Ssd-26070	0	4.899e-05	0	0	0	6.069e-05	0	0	0	0	0	0	0	5.42e-05	0	0	0	0	0	0	0	7.082e-05	4.987e-05	0	0	0	0	2.776e-05	0	0	0	5.015e-05	9.264e-05	0	0	0	0	0	0	0	0	7.502e-05	0	0
>SD_Ssd-26541	5.418e-05	0	0	0	3.548e-05	0	0	0	0	0	0	0	0	5.42e-05	0	0	5.997e-05	0	0	0	0	0	0	0	0	4.038e-05	0	5.553e-05	0	0	6.642e-05	0	0	0	0	5.464e-05	0	0	0	0	0	0	0	0
>SD_Ssd-26828	0	4.899e-05	0	0	0	6.069e-05	0	0	0	0	0	0	0	0	0	0	5.997e-05	4.867e-05	0	0	8.207e-05	0	0	0	0	4.038e-05	0	5.553e-05	0	0	0	5.015e-05	0	0	0	0	0	0	0	0	0	0	0	0
>SD_Ssd-27149	0	0	0	0	0	0	0	0	0	0	0	5.801e-05	0	0	0	0	0	0	0	0	0	0	0	0	0	4.038e-05	0.00013324	0	0	0	0	0	0	0.00014782	0	0	0	0	0	4.436e-05	0	7.502e-05	0	0
>SD_Ssd-27845	0	0	0	0	3.548e-05	0	4.303e-05	0	6.271e-05	0	0	0	0	0	7.294e-05	0	0	0	0	0	0	0	0	0	9.428e-05	0	0	0	0	0	0	0	0	0	0	0	0	0	5.667e-05	0	0	0	0	0.00014739
>SD_Ssd-29559	0	0	0	0	0	0	0	0	0	0	0	0	0	0	0	0	5.997e-05	0	0	0	0	7.082e-05	0	0	0	0	0	0	0	0	6.642e-05	0.0001003	0	0	9.082e-05	0	0	0	0	4.436e-05	9.74e-05	0	5.679e-05	0
>SD_Ssd-29673	0	0	0	0	0	6.069e-05	0	0	0	0	0	0	0	0	7.294e-05	0	0	0	0	0	0	0	9.974e-05	0	0	4.038e-05	8.883e-05	0	0	0	0	5.015e-05	9.264e-05	0	0	0	0	0	0	0	0	0	0	0
>SD_Ssd-31508	0	0	6.867e-05	0	0	0	0	0	0	0	8.1e-05	0	0	0	7.294e-05	0	0	0	0	0	0	0	0	3.42e-05	0	0	0	0	5.224e-05	0	0	0	0	0	0	0	7.005e-05	9.836e-05	0	8.871e-05	0	0	0	0
>SD_Ssd-37276	0	0	0	0	0	0	0	0	0	0	0	0.00011602	0	0	0	9.145e-05	0	0	0	0	0	0	0	3.42e-05	0	0	0	2.776e-05	0	0	6.642e-05	0	0	7.391e-05	0	0	7.005e-05	0	0	0	0	0	0	0
>SD_Ssd-11824	0	4.899e-05	0	0	0	0	0	5.436e-05	0	0	0	0	0	0	0	0	5.997e-05	0	0	0	0	0	0	3.42e-05	0	0	0	0	5.224e-05	7.255e-05	0	0	0	0	0	0	0.0001401	0	0	0	0	0	0	0
>SD_Ssd-13286	0	0	0	0	7.095e-05	6.069e-05	4.303e-05	0	0	0	0	0	0	0	0	4.573e-05	0.0001799	0	0	0	0	0	0	0	0	0	0	0	0	0	0	0	0	0	0	0	0	0	0	0	0	0	0	0
>SD_Ssd-14017	0	0	0.00013733	0	0	0	4.303e-05	0	0.00012542	0	0	0	0	0	0	0	0	0	0	0	0	0	0	0	4.714e-05	4.038e-05	0	2.776e-05	0	0	0	0	0	0	0	0	0	0	0	0	0	0	0	0
>SD_Ssd-18126	0	0	6.867e-05	0	0	6.069e-05	0	0	0	0	0	5.801e-05	0	0	0	0	0	0	0	0	0	0	4.987e-05	0	0	4.038e-05	0	0	0	0	0.00013285	0	0	0	0	0	0	0	0	0	0	0	5.679e-05	0
>SD_Ssd-18708	0.00010835	0	0	0	0	0	0	0	0	8.199e-05	0	0	0	0	0	0	0	0	0	0	0	0	0	3.42e-05	0	0	4.441e-05	2.776e-05	0	0	6.642e-05	0	0	0	0	0	0	0	0	0	0	0	0	7.37e-05
>SD_Ssd-18764	0	4.899e-05	0	0	0	0	0	0	0	0	0	0	0	0	0	0	0	0	0	0	0	0	4.987e-05	0	4.714e-05	4.038e-05	0	0	0	0	0	5.015e-05	0	0	0	0	7.005e-05	0	0	0	0	7.502e-05	0	7.37e-05
>SD_Ssd-20124	0	4.899e-05	0	5.065e-05	0	0	8.607e-05	0	0	0	0	0	8.02e-05	0	0	0	0	0	0	0	0	0	0	0	4.714e-05	4.038e-05	0	0	0	0	0	0	0	0	0	0	0	0	0	0	0	0	5.679e-05	0
>SD_Ssd-21324	0.00016253	0	0	0	0	0	0	5.436e-05	0	8.199e-05	0	0	0	0	0	0	0	0	0	0	0	7.082e-05	0	0	0	0	8.883e-05	0	0	0	0	0	0	0	0	0	0	0	0	0	0	0	0	0
>SD_Ssd-21410	0	0	0	0	0	6.069e-05	0	0	0.00012542	0	0	0	0	0	0	0	0	0	0	0	0	0	0	0	0	0	0	2.776e-05	0	0	0	0	0	0	0	0.00016393	0	0	0	4.436e-05	0	0	0	0
>SD_Ssd-21810	0	0	0	5.065e-05	3.548e-05	0	0	0	6.271e-05	0	8.1e-05	5.801e-05	0	5.42e-05	0	0	0	0	0	0	0	0	4.987e-05	0	0	0	0	0	0	0	0	0	0	0	0	0	0	9.836e-05	0	0	0	0	0	0
>SD_Ssd-22030	0	0	0	0	0	6.069e-05	0	0	6.271e-05	0	8.1e-05	0	0.0002406	0	0	0	0	0	0	0	8.207e-05	0	0	0	0	4.038e-05	0	0	0	0	0	0	0	0	0	0	0	0	0	0	0	0	0	0
>SD_Ssd-23838	0	0	0	0.00010129	0	0	0	0	0	0	0	0	0	0	0	0	0	4.867e-05	7.114e-05	0	0	0	0	0	9.428e-05	4.038e-05	0	2.776e-05	0	0	0	0	0	0	0	0	0	0	0	0	0	0	0	0
>SD_Ssd-24820	0	0	0	0	0	0	0	0	0	0	0	0	0	0	0	0	0	4.867e-05	0	0.00011801	0.00016415	0	4.987e-05	0	0	0	0	0	0	0	0	0	0	0	0	0	0	0	0	0	9.74e-05	0	0.00011358	0
>SD_Ssd-26121	0	0	0	0	0	0	4.303e-05	0	0	0	8.1e-05	5.801e-05	0	0	0	0	0	0	0	0	0	0	0	0	0	0.00012115	0	0	0	0	0	5.015e-05	0	0	0	0	0	9.836e-05	0	0	0	0	0	0
>SD_Ssd-26521	0	4.899e-05	0	0	0	0	0	0	0	0	0	0	0	0.0001084	0	0	0	0	0	0	0	0	0	0	0	0	0	5.553e-05	0	0	0	0	0	0	9.082e-05	5.464e-05	0	0	0	0	0	0	5.679e-05	0
>SD_Ssd-26637	0	4.899e-05	0	0	0	0	0	0	0	0	0	0	8.02e-05	5.42e-05	7.294e-05	4.573e-05	0	0	0	0	0	0	0	0	0	0	0	2.776e-05	0	0	0	0	0	7.391e-05	0	0	0	0	0	4.436e-05	0	0	0	0
>SD_Ssd-28313	5.418e-05	0	0	0	0	0	0	0	0	0	0	0	0	5.42e-05	0	0	0	0	0	0	0	0	0	0	0.00018855	0	0	0	0	0	6.642e-05	5.015e-05	0	0	0	0	0	0	0	0	0	0	0	0
>SD_Ssd-10008	0	0	0.00013733	0	0	6.069e-05	0	0	0	0	0	5.801e-05	0	0	7.294e-05	0	0	0	0	0	0	0	0	0	0	4.038e-05	4.441e-05	0	0	0	0	0	0	0	0	0	0	0	0	0	0	0	0	0
>SD_Ssd-10867	0	0	0	0	0	0	0	5.436e-05	0	0	8.1e-05	0	0	0	0	0	0	0	0	0	0	7.082e-05	0	0	0	4.038e-05	0	0	0	0	0	0	0	0	9.082e-05	0	0	0	0.00011334	0	0	0	0	0
>SD_Ssd-11603	5.418e-05	0	6.867e-05	0	0	0	0	0	0	0	0	0	8.02e-05	5.42e-05	0	0	0	0	0	0	0	0	0	0	0	4.038e-05	0	0	0	0	0	0	0	0	0	0	0	0	0	4.436e-05	0	0	0	7.37e-05
>SD_Ssd-12492	0	0	6.867e-05	0	0	0	0	0	0	0	0	0	0	0	0	0	0	0	0	0	0	0	0	3.42e-05	0	4.038e-05	4.441e-05	2.776e-05	0	0	0	0	0	0	0	0	7.005e-05	0	0	0	0	0	5.679e-05	0
>SD_Ssd-12818	5.418e-05	0	0	5.065e-05	0	0	0	0	0	0	8.1e-05	0	0	0	0	0	0	0	0	0	0	0	4.987e-05	0	0	8.077e-05	0	0	0	0	0	0	0	0	0	0	0	0	0	0	9.74e-05	0	0	0
>SD_Ssd-13691	0	0	6.867e-05	0	0	0	0	0	0	0	0	0	0	0	0	0	0	0	0	0	0	0	0	0	0	4.038e-05	0	0	0	7.255e-05	6.642e-05	0	0	7.391e-05	0	5.464e-05	0	0	5.667e-05	0	0	0	0	0
>SD_Ssd-13733	5.418e-05	0	6.867e-05	5.065e-05	0	0	0	0	0	0	0	0	0	0	0	4.573e-05	0	0	0	0	0	0	4.987e-05	0	0	0	0	0	0	0	6.642e-05	0	0	0	9.082e-05	0	0	0	0	0	0	0	0	0
>SD_Ssd-14742	0	0	6.867e-05	0	0	0	4.303e-05	0	0	0	8.1e-05	5.801e-05	0	0	7.294e-05	0	0	0	0	0	0	7.082e-05	0	0	0	0	0	0	0	0	0	0	0	0	0	0	0	0	5.667e-05	0	0	0	0	0
>SD_Ssd-14958	0	0	6.867e-05	0	7.095e-05	0	0	0	0	0	0	0	0	0	0	0	0	4.867e-05	0	0	0	0	0	0	0	0	0	8.329e-05	0	0	0	0	0	0	0	0	0	0	0	0	0	0	0	0
>SD_Ssd-15427	0	4.899e-05	6.867e-05	0	0	0	0	0	6.271e-05	0	0	0	0	0	7.294e-05	0	0	0	0	0	0	0	4.987e-05	3.42e-05	0	0	4.441e-05	0	0	0	0	0	0	0	0	0	0	0	0	0	0	0	0	0
>SD_Ssd-19657	0	0	0	0	0	0	0	0	0	0	0	0	0	0	0	0	0	0	0	0	8.207e-05	7.082e-05	4.987e-05	0	0	0	0	0	0	0	0	0	0	0	0	0	0	0	0	0	0	7.502e-05	0.00011358	7.37e-05
>SD_Ssd-20656	0	0	0	0	0	0	4.303e-05	0	0	8.199e-05	0	5.801e-05	0	0	7.294e-05	0	0	0	0	0	0	0	0	0	0	4.038e-05	0	5.553e-05	0	0	0	0	0	0	0	0	0	0	0	0	0	0	0	0
>SD_Ssd-21546	0	0	0	5.065e-05	0	0.00012138	0	0	0	0	0	0	0	0	0	0	0	0	0	0	0	0	0	0	0	0	0	0	0	0	0	0	9.264e-05	0	0.00018164	5.464e-05	0	0	0	0	0	0	0	0
>SD_Ssd-21930	0	0	0	0	0	0	0	0	0	0	0	0	0	0	0	0	0	4.867e-05	7.114e-05	0.00011801	8.207e-05	7.082e-05	0	0	0	0	0	0	0	0	0	0	0	0	0	0	0	0	0	0	0	7.502e-05	0	7.37e-05
>SD_Ssd-21977	0	0	6.867e-05	0	0	0	0	0	0	0	8.1e-05	5.801e-05	0	0	7.294e-05	0	0	0	0	0	0	0	0	0	0	4.038e-05	0	0	0	0	0	0	0	0	9.082e-05	5.464e-05	0	0	0	0	0	0	0	0
>SD_Ssd-22003	0	0	0	0	0	0	0	0	0	8.199e-05	0	0	0	0	7.294e-05	4.573e-05	0	0	0	0.00011801	0	0	0	0	0	0	0	2.776e-05	0	0	0	0	0	0	0	0	0	9.836e-05	5.667e-05	0	0	0	0	0
>SD_Ssd-22033	0	0	0	0	0	0	0	0	0	8.199e-05	0	0	8.02e-05	0	0	0	5.997e-05	0	0	0	0	7.082e-05	0	0	0	0	0	0	0	0	6.642e-05	5.015e-05	0	0	0	0	0	0	0	0	0	0	0	7.37e-05
>SD_Ssd-22360	0	0	0	0	3.548e-05	0	0	0	0	0	0	0	0	0	0	0	0.00011993	0	0	0	0	0	0	0	0	0	0	0	0	0	0	0	0	7.391e-05	9.082e-05	0	0	0	0	8.871e-05	0	0	0	0
>SD_Ssd-22645	5.418e-05	0	0	0	0	6.069e-05	0	0	0	0	0	0	8.02e-05	0	0	0	0	4.867e-05	0	0	0	7.082e-05	4.987e-05	0	0	0	0	0	0	0	6.642e-05	0	0	0	0	0	0	0	0	0	0	0	0	0
>SD_Ssd-22780	0	0	0	0	7.095e-05	0	0	0	0	0	0	0	8.02e-05	0	7.294e-05	9.145e-05	0	4.867e-05	0	0	0	0	0	0	0	0	0	0	0	0	0	0	0	0	0	0	0	0	0	0	0	0	0	0
>SD_Ssd-23507	0	0	6.867e-05	0	0	6.069e-05	0	0	0	0	0	0	0	0	0	0	5.997e-05	0	0	0	0	7.082e-05	0	0	0	0	0	2.776e-05	0	0	0	0	0	7.391e-05	0	0	7.005e-05	0	0	0	0	0	0	0
>SD_Ssd-24489	0	0	0	0	0	6.069e-05	0	5.436e-05	0	0	0	0	0	0	0	0	0	0	7.114e-05	0	0	0	4.987e-05	3.42e-05	0	0	0	0	5.224e-05	0	6.642e-05	0	0	0	0	0	0	0	0	0	0	0	0	0
>SD_Ssd-26142	5.418e-05	4.899e-05	0	0.00010129	0	0	0	0	0	0	0	0	0	0	0	0	0	0	0	0	0	0	0	0	0	0	0	2.776e-05	0	0	0	0	0	7.391e-05	0	0	0	0	0	0	0	7.502e-05	0	0
>SD_Ssd-26221	0	0	0	0.00015194	0	0	8.607e-05	0	0	0	0	0	0	0	0	0	0	0	0	0.00011801	0	0	0	0	0	0	0	0	0	0	0	5.015e-05	0	0	0	0	0	0	0	0	0	0	0	0
>SD_Ssd-27923	0	0	0	0	0	0	0	0	0	8.199e-05	0	0	0	5.42e-05	0	0	0	0	0	0	0	0	0	0	0	0	0	0	0	0	0	0.0001003	0	7.391e-05	0	5.464e-05	0	0	0	0	0	0	5.679e-05	0
>SD_Ssd-30912	0	0	0	5.065e-05	0	0	4.303e-05	0	0	0	0	0	0	0	0	0	0	0	0	0	0	0	4.987e-05	0	4.714e-05	0	0	0	0	0	0	0	9.264e-05	0	9.082e-05	0	7.005e-05	0	0	0	0	0	0	0
>SD_Ssd-33582	0	0	0	5.065e-05	0	0	0	0	0	0	0	0	0	0	0	0	0	0	0	0	0	0	4.987e-05	0	0	8.077e-05	0	0	0	0	0	0	0	0	0	5.464e-05	0	0	0	4.436e-05	0	0	0	7.37e-05
>SD_Ssd-38467	0	0	0	0	0	6.069e-05	4.303e-05	5.436e-05	0	0	0	0	0	5.42e-05	0	4.573e-05	0	0	0	0.00011801	0	7.082e-05	0	0	0	0	0	0	0	0	0	0	0	0	0	0	0	0	0	0	0	0	0	0
>SD_Ssd-10424	0	0	0	5.065e-05	0	0	0	5.436e-05	6.271e-05	0	0	0	0	0	0	0	0	0	7.114e-05	0	0	0	0	0	0	0	0	0	0	7.255e-05	0	0	0	0	0	0	0	0	0	4.436e-05	0	0	0	0
>SD_Ssd-11540	0	0	0	0	0	0	0	0	0	0	0	0	0	0	0	0	0	4.867e-05	0	0	8.207e-05	7.082e-05	4.987e-05	0	0	0	0	0	0	0	0	0	0	0	0	0	0	0	0	0	0	0	5.679e-05	7.37e-05
>SD_Ssd-12429	0	0	0	0	0	0	0	0	0	0	0	0.00029004	0	0	0	0	0	0	0	0	0	0	0	0	0	0	0	0	0	0	0	0	0	0	0	0	0	0	0	0	9.74e-05	0	0	0
>SD_Ssd-13616	0	0	0	0	3.548e-05	0	0	0	0	0	0	0	0	0	0	4.573e-05	0	0	0	0	0	0	9.974e-05	0	0	0	4.441e-05	0	0	0	0	0	0	0	0	0	7.005e-05	0	0	0	0	0	0	0
>SD_Ssd-13758	0	0	0	0	0	6.069e-05	4.303e-05	5.436e-05	0	0	0	0	8.02e-05	0	0	0	0	0	0	0	0	0	0	0	0	8.077e-05	0	0	0	0	0	0	0	0	0	0	0	0	0	0	0	0	0	0
>SD_Ssd-13801	0	0	0	0	7.095e-05	0	0	0	0	0	0	0	0	0	0	0	0	0	0	0	0	0	0	3.42e-05	4.714e-05	0	4.441e-05	2.776e-05	0	0	0	0	0	0	0	0	0	0	0	0	0	0	0	0
>SD_Ssd-14042	0	4.899e-05	6.867e-05	5.065e-05	0	0	4.303e-05	0	0	0	0	0	0	0	0	0	0	0	0	0	0	0	0	0	0	4.038e-05	0	2.776e-05	0	0	0	0	0	0	0	0	0	0	0	0	0	0	0	0
>SD_Ssd-14053	0	0	0	0	7.095e-05	0	0	0	6.271e-05	0	0	0	0	0	0	0	0	0	0	0	0	0	0	0	0	0	0	0	0	0	0	0	0	7.391e-05	0	5.464e-05	0	0	0	0	0	0	5.679e-05	0
>SD_Ssd-14354	0	9.798e-05	0	0	0	0	0	0	0	0	0	0	0	0	0	0	5.997e-05	0	0	0	0	0	0	0	0	0	0	0	5.224e-05	0	0	0	0	0	0	0	7.005e-05	0	5.667e-05	0	0	0	0	0
>SD_Ssd-15622	0	0	6.867e-05	0	0	0	4.303e-05	0	0	0	0	0	0	0	0	0	0	0	0	0	0	0	0	0	0	0	4.441e-05	2.776e-05	5.224e-05	0	0	0	0	0	0	5.464e-05	0	0	0	0	0	0	0	0
>SD_Ssd-17480	0	4.899e-05	0	0	0	0	0	0	0	8.199e-05	0	0	0	0	0	0	0	0	0	0	0	0	0	0	0	4.038e-05	4.441e-05	0	0	0	0	0	0	0	0	0	7.005e-05	0	0	4.436e-05	0	0	0	0
>SD_Ssd-17669	0	0	6.867e-05	0	0	0	0	0	0	0	0	0	0	0	0	0	0	0	0	0	0	0	0	0	0	0	0	0	0	0	0	0	0	0	0	0	7.005e-05	0	0	8.871e-05	0	7.502e-05	0	7.37e-05
>SD_Ssd-18752	0	9.798e-05	0	0	0	0	4.303e-05	0	0	0	0	0	0	0	0	0	5.997e-05	0	0	0	0	0	0	0	0	0	0	0	0	0	0	0	0	0	9.082e-05	0	0	0	5.667e-05	0	0	0	0	0
>SD_Ssd-20085	0	0	0	0	0	6.069e-05	0	0	0	0	0	0	0	0	0	0	5.997e-05	0	7.114e-05	0	0	0	0	0	4.714e-05	0	4.441e-05	0	0	0	0	5.015e-05	0	0	0	0	0	0	0	0	0	0	0	0
>SD_Ssd-20239	0	9.798e-05	0	0	3.548e-05	0	4.303e-05	0	6.271e-05	0	0	0	0	0	0	0	5.997e-05	0	0	0	0	0	0	0	0	0	0	0	0	0	0	0	0	0	0	0	0	0	0	0	0	0	0	0
>SD_Ssd-21320	0	0	6.867e-05	0	0	0	0	0	0	0.00016399	0	0	0	0	0	4.573e-05	0	0	0	0	0	0	0	0	4.714e-05	0	0	0	0	0	0	0	0	0	0	0	0	0	0	4.436e-05	0	0	0	0
>SD_Ssd-21349	0	0	0	5.065e-05	0	0	4.303e-05	0	0	0	0	5.801e-05	0	0	0	0	5.997e-05	0	0	0	0	0	0	0	0	0	0	0	0	0	0	5.015e-05	0	0	0	0	0	9.836e-05	0	0	0	0	0	0
>SD_Ssd-21380	0	0	0	0	0	0	0	0	0	0	0	5.801e-05	0	0	0	0	0	4.867e-05	0	0	8.207e-05	0.00014164	0	0	0	4.038e-05	0	0	0	0	0	0	0	0	0	0	0	0	0	0	0	0	0	0
>SD_Ssd-21463	0	4.899e-05	0	0	3.548e-05	0	0	0	0	0	0	0	0	5.42e-05	0	0	0	0	0	0	0	0	0	0	0	0	0	0	0	0	0	0	0	0	0	0	0	0	0	0	0	0	0.00017037	0
>SD_Ssd-21500	0	0	0	0	0	6.069e-05	0	0	0	0	0	0	0	0	0	9.145e-05	0	4.867e-05	0	0	0	0	0	0	4.714e-05	0	0	0	5.224e-05	0	0	0	0	0	0	0	0	0	0	0	0	0	0	0
>SD_Ssd-21510	0	0	0	0	0	0	0	0	6.271e-05	0	0	0	0	0	0	0	0	0	0	0	0	0	0.0001496	0	0	0	0	0	0	0	0	0	9.264e-05	0	0	0	0	0	0	0	0	0	5.679e-05	0
>SD_Ssd-21560	0	4.899e-05	0	0	0	0	0	0	6.271e-05	0	0	5.801e-05	0	0	0	0	0	4.867e-05	0	0	8.207e-05	0	0	0	0	0	0	0	0	0	0	0	0	0	0	0	0	0	0	0	0	0	0	7.37e-05
>SD_Ssd-21721	0	0	6.867e-05	0	0	0	4.303e-05	0	0	0	8.1e-05	0	0	0	0	0	0	0	0	0	0	0	0	3.42e-05	0	0	0	0	5.224e-05	0	0	0	0	0	0	5.464e-05	0	0	0	0	0	0	0	0
>SD_Ssd-21883	0	4.899e-05	0	0	0	0	0	0	0	0	0	0	0	0	0	0	0	0	0	0	0	0	0	0	0	0	0	0	0	0.00021764	0	5.015e-05	0	0	0	0	7.005e-05	0	0	0	0	0	0	0
>SD_Ssd-22063	0.00010835	0	0	0	0	0	0	0	0	0	0	0	0	0	0	0	0	0	0	0	0	0	0	3.42e-05	0	4.038e-05	0	0	0	0	0	0	0	7.391e-05	0	0	0	9.836e-05	0	0	0	0	0	0
>SD_Ssd-22080	0	0	0	0	0	0	4.303e-05	0	6.271e-05	0	0	0	0	5.42e-05	0	0	0	0	0	0	0	7.082e-05	0	0	0	0	0	0	0	0	0	0	9.264e-05	7.391e-05	0	0	0	0	0	0	0	0	0	0
>SD_Ssd-22361	0	0	0	0	0	0	0	0	0	0	0	0	8.02e-05	0	0	0	5.997e-05	0	0	0	0	0	0	0	0	0	0	0	0	0	0	0	0	0	9.082e-05	0	0	0	0	0	0	0	0.00017037	0
>SD_Ssd-22989	5.418e-05	0	0	0	0	0	4.303e-05	0	0	0	8.1e-05	0	0	0	0	0	0	0	0	0	0	0	0	0	0	0	0	2.776e-05	0	0	0	0	0	0	0	0	7.005e-05	0	5.667e-05	0	0	0	0	0
>SD_Ssd-23232	0	4.899e-05	0	0	3.548e-05	0	0	0	0	0	0	0	0	0	0	0	0.00011993	0	0	0	0	0	0	0	0	0	0	0	0	0	0	0	0	0	0	5.464e-05	0	0	0	0	0	0	0	7.37e-05
>SD_Ssd-23963	0	0	0	0	0	0	0	0	0	0	0	0	0	0	0	0	0	0	0	0	0	0.00042493	0	0	0	0	0	0	0	0	0	0	0	0	0	0	0	0	0	0	0	0	0	0
>SD_Ssd-24498	0	0	0	0	0	0	0	0	0	0	0	0	0	0	0	0	0	0	0	0	0	0.00021246	0	0	0	0	0	0	0	0	0	0	0	0	0	0	0	0	0	0	0	0.00015004	5.679e-05	0
>SD_Ssd-26584	0	0	0	0	3.548e-05	0	8.607e-05	0	0	0	0	0	0	0	7.294e-05	4.573e-05	0	0	0	0	0	0	0	0	0	0	0	0	0	0	0	0	0	0	0	0	0	0	5.667e-05	0	0	0	0	0
>SD_Ssd-26671	0	0	0	0	0	6.069e-05	0	0	0	0	0	0	8.02e-05	0	7.294e-05	4.573e-05	0	0	0	0	0	0	0	0	0	0	0	0	0	0	6.642e-05	0	0	0	0	0	0	0	0	0	0	0	5.679e-05	0
>SD_Ssd-27464	0	0	0	0	0	0	0	0	0	0	0	0	0	0	0	0	0	4.867e-05	0	0	0	0	0	0	0	0	0	0	0	0	0	0	0	0	0	5.464e-05	0	9.836e-05	0	0	0	0	0.00017037	0
>SD_Ssd-28371	0	0	0	0	3.548e-05	0	0	0	0	0	8.1e-05	0	0	0	7.294e-05	0	0	0	0	0	0	0	0.0001496	0	0	0	0	0	0	0	0	0	0	0	0	0	0	0	0	0	0	0	0	0
>SD_Ssd-28570	0	0	0	5.065e-05	0	0	0	0	0	0	0	0	0	0	7.294e-05	0	0	0	7.114e-05	0	0	0	0	0	0	0	0	2.776e-05	0	0	0	0	0	0	0	0	0	0	0	4.436e-05	0	0	0	7.37e-05
>SD_Ssd-28575	0	0	0	0	0	0	0	0	0	0	0	5.801e-05	0	0	0	0	0	0	7.114e-05	0	0	0	0	3.42e-05	4.714e-05	0	0	0	0	0	0	0	0	0	0	5.464e-05	0	0	0	0	0	0	0	7.37e-05
>SD_Ssd-28714	0	0	0	0	0	6.069e-05	0	0	0	0	0	5.801e-05	0	0	0	0	0	4.867e-05	0	0	0	0	0	3.42e-05	0	0	0	0	0	0	0	5.015e-05	0	0	0	0	7.005e-05	0	0	0	0	0	0	0
>SD_Ssd-31538	0	0	0	0	0	0	4.303e-05	0	0	0	0	5.801e-05	0	0	7.294e-05	0	0	0	0	0	0	7.082e-05	0	0	0	0	0	0	5.224e-05	0	6.642e-05	0	0	0	0	0	0	0	0	0	0	0	0	0
>SD_Ssd-31565	0	0	0	0	0	0	0	0	0	0	0	0	0	0	0	0.00018291	0	0	0	0	0	0	0	0	0	0	0	0	0	0	0	0	0	0	0	0	0	0	0	0	0	0	0.00011358	0
>SD_Ssd-33863	0	0	0	5.065e-05	0	0	0	0	0	0	0	5.801e-05	0	5.42e-05	0	0	0	0	7.114e-05	0	0	0	0	0	0	0	4.441e-05	0	0	0	0	0	0	0	0	0	7.005e-05	0	0	0	0	0	0	0
>SD_Ssd-35230	0	4.899e-05	0	0	0	0	0	0	0	0	0	0	0	0	0	0	0	0	0	0	0	0	4.987e-05	0	0	0	0	0	0	0	0	0	0	0	0	0	0	0	0	0	0	0.00015004	0.00011358	0
>SD_Ssd-38468	0	0	0	0	0	0	0	0	0	0	8.1e-05	0	0	0	0	0	0	0	0	0	0	0	0	0	4.714e-05	4.038e-05	0	0	0	0	6.642e-05	0	9.264e-05	0	0	0	0	0	0	4.436e-05	0	0	0	0
>SD_Ssd-38475	0	0	0	0	0	0	8.607e-05	0	0	0	0	0	0	0	0	0	0	0	0	0	0	0	0	0	0	0	0	2.776e-05	0	0	0	0	0	0	0	0	0	9.836e-05	5.667e-05	0	0	7.502e-05	0	0
>SD_Ssd-10413	0	0	0	5.065e-05	0	0	0	0	0	0	0	5.801e-05	0	0	7.294e-05	0	0	0	0	0	0	0	0	0	9.428e-05	0	0	0	0	0	0	0	0	0	0	0	0	0	0	0	0	0	0	0
>SD_Ssd-12327	0	0	0	0	0	0	0	0	6.271e-05	0	8.1e-05	0	0	0	0	4.573e-05	0	0	0	0	0	0	0	0	4.714e-05	0	0	0	0	0	0	0	0	0	9.082e-05	0	0	0	0	0	0	0	0	0
>SD_Ssd-12925	0	0	0	0	0	0	8.607e-05	0	0	0	8.1e-05	0	8.02e-05	0	0	0	0	0	0	0.00011801	0	0	0	0	0	0	0	0	0	0	0	0	0	0	0	0	0	0	0	0	0	0	0	0
>SD_Ssd-12985	5.418e-05	0	0	0	0	6.069e-05	0	0	0.00012542	0	0	0	0	0	0	0	0	0	0	0	0	0	0	0	0	0	0	0	0	0	0	0	0	0	0	0	0	0	0	4.436e-05	0	0	0	0
>SD_Ssd-13563	0	0	6.867e-05	0	0	0	4.303e-05	0	0	0	0	0	0	0	7.294e-05	0	5.997e-05	0	0	0	0	0	0	0	0	0	0	0	0	7.255e-05	0	0	0	0	0	0	0	0	0	0	0	0	0	0
>SD_Ssd-14146	0	0	0	0	0	0	0	0	0	0	0	5.801e-05	0	0	0	0	0	0	0	0	0	0	0	0	4.714e-05	0	0	0	0	0	0	5.015e-05	0	0	0	0	7.005e-05	0	0	0	0	7.502e-05	0	0
>SD_Ssd-14750	5.418e-05	0	0	5.065e-05	0	0	0	0	0	0	0	0	8.02e-05	0	0	0	5.997e-05	0	0	0	0	0	0	0	0	0	0	0	0	0	0	0	0	0	0	0	0	0	5.667e-05	0	0	0	0	0
>SD_Ssd-14792	0	0	0	0	0	0	0	0	6.271e-05	0	0	0	0	0	0	0	0	0	0	0	0	0	0	0	0	0	4.441e-05	0	0	0	0	5.015e-05	9.264e-05	0	9.082e-05	0	0	0	0	0	0	0	0	0
>SD_Ssd-14880	0	0	0	0	0	0	4.303e-05	0	0	0	0	0	0	0	0	9.145e-05	5.997e-05	0	0	0	0	0	0	0	0	0	0	2.776e-05	0	0	0	0	0	0	0	0	0	0	0	0	0	0	0	0
>SD_Ssd-15916	0	0	0	0	3.548e-05	0	0	0	0	0	0	0	8.02e-05	0	0	4.573e-05	0	0	0	0	0	0	0	0	0	0	0	0	0	7.255e-05	0	0	0	0	0	0	0	9.836e-05	0	0	0	0	0	0
>SD_Ssd-16313	0	4.899e-05	0	0	3.548e-05	0	0	0	0	0	0	0	0	0	7.294e-05	4.573e-05	0	4.867e-05	0	0	0	0	0	0	0	0	0	0	0	0	0	0	0	0	0	0	0	0	0	0	0	0	0	0
>SD_Ssd-17117	5.418e-05	0	0	0.00015194	0	0	0	0	0	0	0	0	0	0	0	0	0	0	0	0	0	7.082e-05	0	0	0	0	0	0	0	0	0	0	0	0	0	0	0	0	0	0	0	0	0	0
>SD_Ssd-18603	0	0	0	0	0	0	0	0	0	0	0	0	0	5.42e-05	0	0	0	0	0	0	0	0	0	0	0	0	0	0	0	0.0001451	0	0	0	0	0	0	0	0	5.667e-05	0	0	7.502e-05	0	0
>SD_Ssd-19492	5.418e-05	0	0	0	0	0	0	5.436e-05	0	8.199e-05	0	0	0	0	0	0	0	0	0	0	0	0	0	0	0	0	0	0	0	0	0	0.0001003	0	0	0	0	0	0	0	0	0	0	0	0
>SD_Ssd-21348	0	0	0	5.065e-05	3.548e-05	0	0	0	6.271e-05	0	0	0	0	0	0	0	0	0	0	0	0	0	0	0	0	0	0	0	0	0	0	5.015e-05	9.264e-05	0	0	0	0	0	0	0	0	0	0	0
>SD_Ssd-21506	0	0	0	0	0	6.069e-05	0	0	0	0	0	0	0	0	0	0	0	0	7.114e-05	0	0	0	0	0	0	0	4.441e-05	0	0	0	0	0	0	7.391e-05	0	0	0	0	0	0	0	0	5.679e-05	0
>SD_Ssd-21540	0	0	0	0	0	0	0	0	0	8.199e-05	0	0	0	0	0	0	0	0	0	0	0	0.00014164	0	0	0	0	0	0	0	0	0	0	0	0	0	5.464e-05	0	0	0	0	0	0	0	7.37e-05
>SD_Ssd-21606	0	0	0	0	0	0	4.303e-05	5.436e-05	0	0	0	0	0	0	0	0	0	0	0	0	0	0	0	0	0	0	0	0	0	7.255e-05	0	0	0	0	0.00018164	0	0	0	0	0	0	0	0	0
>SD_Ssd-21618	0	0	0	0	0	0	0	0	0	0	0	0	0	0	0	0	5.997e-05	0	0	0	0	0	0	0	0	0	0	0	0	0	0	0	0	0	0	0	0	0	0	4.436e-05	0	7.502e-05	0.00011358	0
>SD_Ssd-21801	0	0	0	0	3.548e-05	0	0	0	0	0	0	0	0	0	0	0	0	0	0	0	0	0	0	0	0	0	8.883e-05	2.776e-05	0	0	0	0	0	0	0	5.464e-05	0	0	0	0	0	0	0	0
>SD_Ssd-21814	0	4.899e-05	0	0	0	0	0	0	0	0	0	0	0	0	0	0	5.997e-05	0	0	0	0	0	0	3.42e-05	4.714e-05	4.038e-05	0	0	0	0	0	0	0	0	0	0	0	0	0	0	0	0	0	0
>SD_Ssd-21994	0	0	0	5.065e-05	3.548e-05	6.069e-05	0	0	0	0	8.1e-05	0	0	0	0	0	0	0	0	0	0	0	0	0	0	0	0	2.776e-05	0	0	0	0	0	0	0	0	0	0	0	0	0	0	0	0
>SD_Ssd-22068	0	0	0	0	3.548e-05	0	0	0	0	0	0	5.801e-05	0	0	7.294e-05	0	0	0	7.114e-05	0	0	0	0	0	0	0	0	2.776e-05	0	0	0	0	0	0	0	0	0	0	0	0	0	0	0	0
>SD_Ssd-22108	5.418e-05	0	0	0	0	0	0	5.436e-05	0	0	0	0	0	0	0	4.573e-05	0	0	0	0	0	0	0	0	0	0	0	0	0	7.255e-05	0	0	0	0	0	0	0	0	0	0	0	0	5.679e-05	0
>SD_Ssd-22145	0	0	0	0	0	0	0	0	0	0	0	5.801e-05	0	0	0	0	0	0	0	0	0	0	0	3.42e-05	0	4.038e-05	0	0	0	0	0	0	0	0	0	0	7.005e-05	0	0	4.436e-05	0	0	0	0
>SD_Ssd-22183	0	4.899e-05	0	0	0	0	0	0	0	0	0	0	0	5.42e-05	0	0	0	0	0	0	0	0	0	3.42e-05	0	0	0	0	0	0	0	0	9.264e-05	0	0	0	7.005e-05	0	0	0	0	0	0	0
>SD_Ssd-22428	0	0	0	0	3.548e-05	0	0	0	0	0	0	0	0	0	0	4.573e-05	0	0	0	0	8.207e-05	0	0	0	0	0	0	0	0	0	0	0	0	0	0	0	0	9.836e-05	0	0	9.74e-05	0	0	0
>SD_Ssd-22592	0	0	0	0	0	0	0	0	0	0	8.1e-05	0	8.02e-05	0	0	0	0	0	0	0	0	0	0	0	0	0	0	0	0	0	0	5.015e-05	0	0	0	0	0	0	5.667e-05	0	0	0	5.679e-05	0
>SD_Ssd-23313	0	0	0	0	3.548e-05	0	0	0	0	0	0	5.801e-05	0	0	0	0	0	0	0	0	0	0	0	3.42e-05	0	0	4.441e-05	2.776e-05	0	0	0	0	0	0	0	0	0	0	0	0	0	0	0	0
>SD_Ssd-23404	0	0	6.867e-05	0	0	0	0	5.436e-05	0	0	0.00016201	0	0	0	0	0	0	0	0	0	0	0	0	0	0	0	0	0	0	0	0	0	0	0	0	0	0	9.836e-05	0	0	0	0	0	0
>SD_Ssd-23627	0	0	0	0	0	0	0	0	0	0	0	0	0	5.42e-05	0	0	0	9.733e-05	0	0	0	0	0	0	0	0	4.441e-05	0	0	0	0	0	0	0	0	0	0	0	0	0	9.74e-05	0	0	0
>SD_Ssd-23761	0	0	0	5.065e-05	0.0001419	0	0	0	0	0	0	0	0	0	0	0	0	0	0	0	0	0	0	0	0	0	0	0	0	0	0	0	0	0	0	0	0	0	0	0	0	0	0	0
>SD_Ssd-23830	0	0	0	0	0	0	0	0	0	0	0	0	0	0	0	0	0	0	0	0.00011801	0	7.082e-05	0	0	0	0	0	0	0	0	0	0	0	0	0	0	0	0	0	0	0	7.502e-05	5.679e-05	7.37e-05
>SD_Ssd-24369	5.418e-05	0	0	0	0	0	0	0	0	0	0	0	0	0	0	4.573e-05	0	0	0	0	0	0	0	0	0	0	0	0	5.224e-05	0.0001451	0	0	0	0	0	0	0	0	0	0	0	0	0	0
>SD_Ssd-26147	0	0	0	0	0	6.069e-05	0	0	0	8.199e-05	0	0	0	0	0	0	5.997e-05	0	0	0	0	0	0	0	0	0	0	0	0	0	0	0	0	7.391e-05	0	0	0	9.836e-05	0	0	0	0	0	0
>SD_Ssd-26227	0	0	0	0	3.548e-05	0	0	0	0	0	0	0	0	0	0	0	0	0	0	0	0	0	4.987e-05	0	0	0	0	5.553e-05	0	0	0	0	9.264e-05	0	0	0	0	0	0	0	0	0	0	0
>SD_Ssd-26298	0	0	0	0	0	0	4.303e-05	0	0	0	0	0	0	5.42e-05	0	0	0	0	0	0	0	0	0	0	4.714e-05	0	0	0	0	0	0	0	0	0	0	0	0	0	0	0	9.74e-05	7.502e-05	0	0
>SD_Ssd-27097	0	0	0	0	0	0	0	0	0	0	0	0	0	5.42e-05	7.294e-05	0	0	0	0	0	0	0	4.987e-05	0	0	0	0	0	0	0	0	0	0	0	9.082e-05	5.464e-05	0	0	0	0	0	0	0	0
>SD_Ssd-27532	0	0	0	0	0	0	0	0	0	0.00016399	0	0	0	0	0	0	0	0	0	0	0	7.082e-05	0	0	0	0	0	0	0	0	6.642e-05	5.015e-05	0	0	0	0	0	0	0	0	0	0	0	0
>SD_Ssd-28599	0	0	0	0	0	6.069e-05	0	0	0	0	0	5.801e-05	0	0	7.294e-05	0	0	0	0	0	0	0	0	0	4.714e-05	0	0	0	0	7.255e-05	0	0	0	0	0	0	0	0	0	0	0	0	0	0
>SD_Ssd-28715	0	0	0	0	0	0	0	5.436e-05	0	8.199e-05	0	0	8.02e-05	0	0	0	0	0	0	0	0	0	0	0	0	0	0	0	0	0	0	0	0	0	0	5.464e-05	0	0	0	0	0	0	5.679e-05	0
>SD_Ssd-29221	0	0	0	0	3.548e-05	0	4.303e-05	0	0	0	0	0.00011602	0	0	0	0	0	0	0	0	0	0	0	0	0	0	0	0	0	0	0	0	0	0	0	0	0	0	0	0	0	0	5.679e-05	0
>SD_Ssd-29936	0	0	0	0	0	0	0	0	0	0	0	5.801e-05	0	0	0	0	0	0	0	0	8.207e-05	0	0	0	0	0	0	0	0	0	0	0	0	0	0	0	0	0	5.667e-05	0	0	7.502e-05	0	7.37e-05
>SD_Ssd-30176	0	0	0	0	7.095e-05	0	4.303e-05	0	0	0	0	0	8.02e-05	0	0	0	0	0	0	0	0	0	0	0	0	0	0	0	0	0	0	5.015e-05	0	0	0	0	0	0	0	0	0	0	0	0
>SD_Ssd-30624	0	0	0	0	0	0	0	0	0	0	0	0	0	0	0.00014588	0	5.997e-05	0	0	0	0	0.00014164	0	0	0	0	0	0	0	0	0	0	0	0	0	0	0	0	0	0	0	0	0	0
>SD_Ssd-31521	0	0	0	0	0	0	0	0	0	0	0	0	0	0	0	0	0	0	0	0	8.207e-05	0	0	3.42e-05	0	0	4.441e-05	2.776e-05	0	0	0	0	0	0	0	0	0	0	0	4.436e-05	0	0	0	0
>SD_Ssd-31604	0	0	0	0	0	0	0	0	0	0	8.1e-05	0	0	5.42e-05	0	0	0	0	0	0	0	0	0	0	0	0	0	2.776e-05	0	0	0	5.015e-05	0	0	0	0	0	0	0	0	0	7.502e-05	0	0
>SD_Ssd-32442	0	0	6.867e-05	0	0	0	0	5.436e-05	0	0	0	0	0	0	0	0	0	0	7.114e-05	0	0	0	0	3.42e-05	0	0	4.441e-05	0	0	0	0	0	0	0	0	0	0	0	0	0	0	0	0	0
>SD_Ssd-32748	0	0	0	0	0	0	0	5.436e-05	0	0	0	0	8.02e-05	0	0	0	0	0	7.114e-05	0	0	0	0	0	0	0	0	0	0	0	0	0	0	7.391e-05	0	0	0	9.836e-05	0	0	0	0	0	0
>SD_Ssd-33959	0	0	0	0	0	0	0	0	0	0	8.1e-05	0	0	0	0	0	0	0	0	0	0	0	4.987e-05	0	4.714e-05	0	0	0	5.224e-05	0	0	0	0	0	0	0	0	0	5.667e-05	0	0	0	0	0
>SD_Ssd-34996	0	0	6.867e-05	0	3.548e-05	0	0	0	0	0	0	0	8.02e-05	0	0	4.573e-05	0	0	0	0	0	0	0	0	4.714e-05	0	0	0	0	0	0	0	0	0	0	0	0	0	0	0	0	0	0	0
>SD_Ssd-35094	0	0	0	0	3.548e-05	6.069e-05	0	0	0	0	0	0	0	0	0	4.573e-05	5.997e-05	0	7.114e-05	0	0	0	0	0	0	0	0	0	0	0	0	0	0	0	0	0	0	0	0	0	0	0	0	0
>SD_Ssd-36439	0	0	0	0	0	0	0	0	0	0	0	0	0	5.42e-05	0	0	0	9.733e-05	0	0	0	0	0	0	4.714e-05	0	0	2.776e-05	0	0	0	0	0	0	0	0	0	0	0	0	0	0	0	0
>SD_Ssd-36449	0	0	6.867e-05	0	0	0	0	0	0	0	8.1e-05	0	0	0	0	0	5.997e-05	0	0	0	0	0	0	0	0	0	0	0	5.224e-05	7.255e-05	0	0	0	0	0	0	0	0	0	0	0	0	0	0
>SD_Ssd-10205	0	0	0	0	0	0	0	0	0	0	0	0	0	0	0	0	0	0	0	0	0	0	4.987e-05	0	0	0	0	0	0	0	0	0	0	7.391e-05	0	0	0	0	0	0	0	0	5.679e-05	7.37e-05
>SD_Ssd-10999	5.418e-05	0	0	0	0	0	0	0	0	0	0	0	0	0	0	0	0	0	0	0	0	7.082e-05	0	0	0	0	0	0	0	7.255e-05	0	0	0	7.391e-05	0	0	0	0	0	0	0	0	0	0
>SD_Ssd-11497	5.418e-05	0	0	0	0	0	0	0	0	0	0	5.801e-05	0	0	0	0	0	0	0	0	0	0	0	0	0	0	4.441e-05	0	0	0	0	0	0	0	0	0	0	9.836e-05	0	0	0	0	0	0
>SD_Ssd-11905	0	0	0	5.065e-05	0	6.069e-05	0	0	0	0	0	0	0	0	0	0	0	0	0	0	0	0	0	0	0	0	0	0	0	0	0	0	0	0	9.082e-05	0	0	0	5.667e-05	0	0	0	0	0
>SD_Ssd-12320	0	0	0	0	0	0	0	0	0	0	0	0	0	0	0	0	0	0	0	0	0	0	0	0	0	0	0	0	5.224e-05	0	0	0	0	0	0	0	0	0	0	0	0	0	0.00017037	0
>SD_Ssd-12517	0	0	0	0	3.548e-05	0	4.303e-05	0	0	0	0	0	0	0	0	0	0	0	0	0	0	0	0	0	0	0	8.883e-05	0	0	0	0	0	0	0	0	0	0	0	0	0	0	0	0	0
>SD_Ssd-12592	0	0	0	0	0	0	0	0	0	0	0	0	0	0	0	0	0	4.867e-05	0	0	0	0	4.987e-05	0	0	0	0	0	0	0	0	0	0	0	0	0	0	0	0	0	9.74e-05	0	0	7.37e-05
>SD_Ssd-12696	0	0	0	0	0	0	0	0	0	0	0	0	8.02e-05	0	0	4.573e-05	0	0	0	0	0	0	0	0	0	0	0	0	0	0	0	0	0	0	0	0	0	0	0	0	0	0	0.00011358	0
>SD_Ssd-12752	0	0	0	0	0	0	0	0	0	0	0	0	0	0	7.294e-05	0	0	0	0	0	0	0	0	0	0	0	0	0	0	0	6.642e-05	5.015e-05	0	0	0	0	0	0	0	0	9.74e-05	0	0	0
>SD_Ssd-14209	0	0	0	0	0	0	4.303e-05	0	0	0	0	0	0	0	0	0	0.00011993	0	0	0	0	0	0	0	0	0	0	0	0	0	0	5.015e-05	0	0	0	0	0	0	0	0	0	0	0	0
>SD_Ssd-14402	0	0	0	0	0	0	0	0	0	0	0	0	0	5.42e-05	0	4.573e-05	0	0	0	0	0	0	0	0	0	0	0	0	0	7.255e-05	0	0	0	0	0	5.464e-05	0	0	0	0	0	0	0	0
>SD_Ssd-15071	0	4.899e-05	0	0	0	0	0	0	0	0	0	0	0	0	0	0	0	0	0	0	8.207e-05	0	0	0	0	0	0	0	0	0	0	0	0	7.391e-05	0	0	0	0	0	0	9.74e-05	0	0	0
>SD_Ssd-16080	0	0	0	5.065e-05	0	0	0	0	0	0	0	0	0	0	0	0	0	0	0	0	0	7.082e-05	0	3.42e-05	0	0	0	0	5.224e-05	0	0	0	0	0	0	0	0	0	0	0	0	0	0	0
>SD_Ssd-16274	0	0	0	0	0	0	0	0	0	0	0	0	0	0	0	0	0	0	0	0	0	0	0	0	0	0	0	0	0	0	0	0.0001003	0	7.391e-05	0	0	0	9.836e-05	0	0	0	0	0	0
>SD_Ssd-16778	0	0	6.867e-05	0	0	0	0	0	0	0	8.1e-05	0	0	0	0	0	5.997e-05	0	0	0	0	0	0	0	0	0	0	2.776e-05	0	0	0	0	0	0	0	0	0	0	0	0	0	0	0	0
>SD_Ssd-17329	0	0	0	0	0	0	0	0	0	0	0	0	0	5.42e-05	0	0	0	0	0	0	0	0	0	0	0	0	0	0	0	0	0	0	0	7.391e-05	0	0	0	0	5.667e-05	0	0	0	5.679e-05	0
>SD_Ssd-17429	0	0	0	0	3.548e-05	0	0	0	0	0	0	0	0	0	7.294e-05	0	0	0	0	0	0	0	0	0	0	0	8.883e-05	0	0	0	0	0	0	0	0	0	0	0	0	0	0	0	0	0
>SD_Ssd-18047	0	0	0	0	0	6.069e-05	0	0	0	0	0	0	8.02e-05	0	0	4.573e-05	0	0	0	0	0	0	0	0	0	0	0	0	0	0	0	0	0	0	0	0	0	0	5.667e-05	0	0	0	0	0
>SD_Ssd-18697	0	0	0	5.065e-05	0	0	0	0	0	0	0	5.801e-05	0	0	0	0	0	0	7.114e-05	0	0	0	0	0	4.714e-05	0	0	0	0	0	0	0	0	0	0	0	0	0	0	0	0	0	0	0
>SD_Ssd-19700	0	0	0	0	0	0	0	0	0	0	0	0	0	0.00016259	0	0	0	0	7.114e-05	0	0	0	0	0	0	0	0	0	0	0	0	0	0	0	0	0	0	0	0	0	0	0	0	0
>SD_Ssd-19734	0	0	0	0	0	0	4.303e-05	0	0	0	0	0	8.02e-05	5.42e-05	0	0	0	0	0	0	0	0	0	0	0	0	0	0	0	0	0	0	0	0	9.082e-05	0	0	0	0	0	0	0	0	0
>SD_Ssd-19747	0	4.899e-05	0	0	0	6.069e-05	0	0	6.271e-05	0	0	0	0	0	0	0	0	4.867e-05	0	0	0	0	0	0	0	0	0	0	0	0	0	0	0	0	0	0	0	0	0	0	0	0	0	0
>SD_Ssd-21286	0	0	0	0	0	0	0	0	0	0	0	0	0	0	0.00014588	4.573e-05	0	0	7.114e-05	0	0	0	0	0	0	0	0	0	0	0	0	0	0	0	0	0	0	0	0	0	0	0	0	0
>SD_Ssd-21459	0	0	6.867e-05	0	0	0	0	0	0	0	0	0	8.02e-05	0	0	0	0	0	0	0	0	0	0	0	0	0	0	2.776e-05	0	7.255e-05	0	0	0	0	0	0	0	0	0	0	0	0	0	0
>SD_Ssd-21532	0	4.899e-05	0	0	0	0	0	0	0	0	0	0	0	0	0	0	0	0	0	0	0	0	4.987e-05	0	0	0	0	0	5.224e-05	0	0	0	0	0	0	0	0	0	5.667e-05	0	0	0	0	0
>SD_Ssd-21615	0	0	0	5.065e-05	0	0	0	0	0	0	0	0	0	0	0	0	0	0	0	0	0	0	0	6.84e-05	0	0	0	0	0	0	6.642e-05	0	0	0	0	0	0	0	0	0	0	0	0	0
>SD_Ssd-21645	0	0	0	0	0	0	0	0	0	0	0	0	0	0	7.294e-05	0	0	4.867e-05	0	0	0	7.082e-05	0	0	0	0	0	0	0	0	0	0	9.264e-05	0	0	0	0	0	0	0	0	0	0	0
>SD_Ssd-21763	0	0	0	0	0	0	0	0	0	0	0	0	0	0	0	0	0	0	0	0	0	0	0	0	0	0	0	0	0	7.255e-05	6.642e-05	0	0	7.391e-05	0	0	0	0	5.667e-05	0	0	0	0	0
>SD_Ssd-21769	0	4.899e-05	0	0	0	0	0	0	0	0	0	0	0	0	0	0	0	0	0	0	0	7.082e-05	4.987e-05	0	0	0	0	0	0	0	0	0	0	0	0	0	0	0	0	4.436e-05	0	0	0	0
>SD_Ssd-21836	0	0	0	0	0	0	0	0	0	0	0	0	0	0	0	0	0	4.867e-05	0	0	0	0	0	3.42e-05	0	0	0	0	0	0	0	0	0	7.391e-05	0	0	0	0	5.667e-05	0	0	0	0	0
>SD_Ssd-21862	0	0	6.867e-05	5.065e-05	3.548e-05	0	0	0	0	0	0	0	0	0	0	0	0	0	0	0	0	0	0	0	0	0	4.441e-05	0	0	0	0	0	0	0	0	0	0	0	0	0	0	0	0	0
>SD_Ssd-21967	0	0	0	5.065e-05	0	0	0	0	0	0	0	0	0	0	0	0	0	0	0	0	0	0	0	0	4.714e-05	0	0	0	0	7.255e-05	0	0	0	0	0	0	0	0	0	0	0	0	5.679e-05	0
>SD_Ssd-22101	0	0	0	0	0	0	0	0	0	0	0	0	0	0	0	9.145e-05	0	0	7.114e-05	0	8.207e-05	0	0	0	0	0	0	0	0	0	0	0	0	0	0	0	0	0	0	0	0	0	0	0
>SD_Ssd-22124	0	0	0	5.065e-05	0	0	0	0	0	8.199e-05	0	5.801e-05	0	0	0	0	0	0	0	0	0	0	0	0	0	0	0	0	0	0	6.642e-05	0	0	0	0	0	0	0	0	0	0	0	0	0
>SD_Ssd-22161	0	0	0	0.00010129	0	0	0	0	0	0	0	5.801e-05	0	0	0	0	0	0	0	0	0	0	0	0	0	4.038e-05	0	0	0	0	0	0	0	0	0	0	0	0	0	0	0	0	0	0
>SD_Ssd-22249	0	0	6.867e-05	5.065e-05	0	0	0	0	0	0	0	0	0	0	0	0	5.997e-05	0	0	0	0	0	0	0	0	0	0	0	0	0	0	5.015e-05	0	0	0	0	0	0	0	0	0	0	0	0
>SD_Ssd-22595	0	0	0	5.065e-05	0	6.069e-05	0	0	0	0	0	0	0	0	0	0	0	0	0	0	0	0	0	0	0	0	0	2.776e-05	0	0	0	0	0	7.391e-05	0	0	0	0	0	0	0	0	0	0
>SD_Ssd-22692	0	0	0	0	3.548e-05	0	0	5.436e-05	6.271e-05	0	0	0	0	0	0	0	0	0	0	0	0	0	0	0	0	4.038e-05	0	0	0	0	0	0	0	0	0	0	0	0	0	0	0	0	0	0
>SD_Ssd-22925	0	0	0	5.065e-05	0	0	0	0	6.271e-05	0	0	0	0	0	0	0	0	0	0	0	0	0	0	0	0	0	0	0	0	0	0	0	0	0	0	5.464e-05	0	0	0	0	0	0	5.679e-05	0
>SD_Ssd-22997	0	0	0	0	0	0	0	0	0	0	0	0	0	0	0	0	0	0	0	0	0	0	0	0	0	4.038e-05	0	0	0	0	0	0	0.00018529	0	0	0	0	0	0	0	0	0	5.679e-05	0
>SD_Ssd-23050	0	0	6.867e-05	0	0	0	0	0	6.271e-05	0	0	0	0	0	0	0	0	0	0	0	0	0	0	0	4.714e-05	0	0	0	0	0	0	0	0	0	0	0	0	0	0	0	9.74e-05	0	0	0
>SD_Ssd-23238	0	0	0	0	0	0	0	0	0	0	0	0	0	0	0	0	0	0	0	0	0	0	0	0	4.714e-05	0	0	0	5.224e-05	0	0	0	0	7.391e-05	0	0	0	9.836e-05	0	0	0	0	0	0
>SD_Ssd-23402	0	4.899e-05	6.867e-05	0	0	0	0	0	0	0	0	5.801e-05	0	0	0	0	0	0	0	0	0	0	0	0	0	0	0	0	0	0	6.642e-05	0	0	0	0	0	0	0	0	0	0	0	0	0
>SD_Ssd-23453	0	0	0	0	0	0	0	0	0	0	0	0	0	0	0	0	5.997e-05	0	0	0	0	0	0	0	0	0	0	0	0	0	0	0.0001003	0	7.391e-05	0	0	0	0	0	0	0	0	0	0
>SD_Ssd-23555	0	0	0	0	0	0	0	0	0	0	0	0	0	0	0	0	0	0	0	0	0	0	4.987e-05	0	4.714e-05	0	0	0	0	0	0	5.015e-05	0	7.391e-05	0	0	0	0	0	0	0	0	0	0
>SD_Ssd-24329	0	0	0	0	0	0	0	0	0	0	0	0	0	0	7.294e-05	0	0	0	0	0	0	7.082e-05	0	0	0	0	0	0	0	0	0	0	0	0	0	0	0	0	0	0	9.74e-05	7.502e-05	0	0
>SD_Ssd-25522	0	0	0	0	0	0	0	0	6.271e-05	8.199e-05	0	0	0	0	0	0	0	0	0	0	0	0	0	0	0	4.038e-05	0	2.776e-05	0	0	0	0	0	0	0	0	0	0	0	0	0	0	0	0
>SD_Ssd-25587	0	0	0	0	0	0	0	0	0	8.199e-05	0	0	0	0	0	0	0	4.867e-05	0	0	0	0	0	0	0	0	0	0	5.224e-05	0	6.642e-05	0	0	0	0	0	0	0	0	0	0	0	0	0
>SD_Ssd-25591	0	0	0	0	3.548e-05	0	0	0	0	0	0	5.801e-05	0	0	0	0	0	0	0	0	0	0	0	0	0	0	0	0	0	0	0	0	0	0	0	0	0	0	0	0	0	0	0.00011358	0
>SD_Ssd-26294	0	0	0	5.065e-05	0	0	0	0	0	0	0	0	0	0	0	0	0	4.867e-05	0	0	0	0	0	0	0	0	0	0	0	0	0	0	0	7.391e-05	0	5.464e-05	0	0	0	0	0	0	0	0
>SD_Ssd-26331	0	0	0	0	0	0	0	0	0	0	0	0	0	0	0	0	0	4.867e-05	0	0	0	0	0	0	4.714e-05	0	0	2.776e-05	0	0	0	0	0	0	0	0	0	0	0	0	0	0	5.679e-05	0
>SD_Ssd-26470	0.00016253	0	0	0	0	0	0	0	0	0	0	0	0	0	0	0	0	0	0	0	0	0	0	0	0	0	0	0	0	7.255e-05	0	0	0	0	0	0	0	0	0	0	0	0	0	0
>SD_Ssd-26533	0	0	0	0	0	0	4.303e-05	0	0	0	0	0	0	0	7.294e-05	4.573e-05	5.997e-05	0	0	0	0	0	0	0	0	0	0	0	0	0	0	0	0	0	0	0	0	0	0	0	0	0	0	0
>SD_Ssd-26780	0	4.899e-05	0	0	0	0	0	0	0	0	8.1e-05	0	0	0	0	0	0	0	0	0	0	0	0	0	0	0	0	0	5.224e-05	0	0	0	0	0	0	0	0	0	0	0	9.74e-05	0	0	0
>SD_Ssd-27048	5.418e-05	4.899e-05	0	0	0	0	4.303e-05	0	0	0	0	0	0	0	0	0	0	0	0	0	0	0	0	0	0	0	0	0	0	0	0	0	0	0	9.082e-05	0	0	0	0	0	0	0	0	0
>SD_Ssd-27743	0	0	0	0.00010129	0	0	0	0	0	0	0	0	0	0	0	4.573e-05	0	0	0	0	0	0	0	0	0	0	0	0	0	0	0	0	0	0	0	0	0	0	0	0	0	0	5.679e-05	0
>SD_Ssd-28320	0	0	0	5.065e-05	0	0	0	0	6.271e-05	8.199e-05	0	0	0	5.42e-05	0	0	0	0	0	0	0	0	0	0	0	0	0	0	0	0	0	0	0	0	0	0	0	0	0	0	0	0	0	0
>SD_Ssd-28639	0	0	0	0	0	0	0	0	0	0	0	0	0	0	0	0	0	0	0	0	0	7.082e-05	0	0	4.714e-05	0	0	0	0	0	6.642e-05	0	0	0	9.082e-05	0	0	0	0	0	0	0	0	0
>SD_Ssd-28648	0	0	0	0	0	0	0	0	0	0	0	0	0	0	0	0	0	0	0	0	8.207e-05	0	0	0	9.428e-05	0	0	0	0	0	0	0	0	0	0	0	7.005e-05	0	0	0	0	0	0	0
>SD_Ssd-28650	5.418e-05	0	0	0	0	0	0	0	6.271e-05	0	0	0	0	0	0	0	0	0	0	0	0	0	0	0	4.714e-05	0	0	0	0	0	0	0	0	0	9.082e-05	0	0	0	0	0	0	0	0	0
>SD_Ssd-29165	0	0	0	0	0	6.069e-05	0	0	0	0	8.1e-05	0	0	0	0	0	5.997e-05	0	0	0	0	0	0	0	0	0	0	0	0	0	0	0	0	0	9.082e-05	0	0	0	0	0	0	0	0	0
>SD_Ssd-29532	0	0	0	0	3.548e-05	0	0	0	0	0	0	0	0	0	0	0	0	0	0	0	8.207e-05	0	0	0	4.714e-05	0	0	0	0	0	0	0	0	0	0	5.464e-05	0	0	0	0	0	0	0	0
>SD_Ssd-29626	5.418e-05	0	0	0	0	0	0	0	0	8.199e-05	0	0	0	0	0	4.573e-05	0	0	0	0	0	0	0	0	0	0	0	0	0	0	0	5.015e-05	0	0	0	0	0	0	0	0	0	0	0	0
>SD_Ssd-29742	0	0	0	0	0	0	0	0	6.271e-05	0	8.1e-05	0	0	0	0	0	0	4.867e-05	0	0	0	0	0	0	0	0	0	0	0	0	0	0	0	0	0	5.464e-05	0	0	0	0	0	0	0	0
>SD_Ssd-30248	0	0	0	0	0	0	0	0	0	0	0	0	0	0	0	0	0	0	0	0	0	0	0	0	0	0	0	0	5.224e-05	0	0	5.015e-05	0	0	0	0	0	0	0	4.436e-05	0	0	0	7.37e-05
>SD_Ssd-31968	0	0	0	0	0	0	0	0	0	0	0	0	0	0	0	4.573e-05	0	0	0	0	0	0	0	0	0	0	0	0	0.00010447	7.255e-05	0	0	0	0	0	0	0	0	0	0	0	0	0	0
>SD_Ssd-32484	0	4.899e-05	0	0	0	0	0	0	0	0	0	5.801e-05	0	0	0.00014588	0	0	0	0	0	0	0	0	0	0	0	0	0	0	0	0	0	0	0	0	0	0	0	0	0	0	0	0	0
>SD_Ssd-33510	0	0	6.867e-05	0	0	0	0	0	0	0	0	0	0	0	0	0	0	0	0	0	0	0	0	0	0	0	0	0	0	0	0	0	0	0	0	5.464e-05	0	0	0	0	9.74e-05	7.502e-05	0	0
>SD_Ssd-33967	0	0	0	0	0	0	4.303e-05	0	0	8.199e-05	0	0	0	0	0	0	0	0	0	0	0	0	4.987e-05	0	0	0	0	2.776e-05	0	0	0	0	0	0	0	0	0	0	0	0	0	0	0	0
>SD_Ssd-35177	0	0	0	0	0	0	0	0	0	0	0	0	8.02e-05	0	7.294e-05	0	0	0	0	0	0	0	0	0	0	0	0	0	0	0	0	0	0	0	0	5.464e-05	0	0	0	0	0	0	0	7.37e-05
>SD_Ssd-35369	0	0	0	0	3.548e-05	0	0	0	0	8.199e-05	0	0	0	0	0	0	0	0	0	0	0	0	0	0	0	0	0	2.776e-05	0	0	0	0	0	0	0	5.464e-05	0	0	0	0	0	0	0	0
>SD_Ssd-36823	0	0	0	5.065e-05	0	6.069e-05	0	0	0	0	0	0.00011602	0	0	0	0	0	0	0	0	0	0	0	0	0	0	0	0	0	0	0	0	0	0	0	0	0	0	0	0	0	0	0	0
>SD_Ssd-10233	0	0	0	0	0	6.069e-05	0	0	0	0	0	0	0	0	0	0	0	0	0	0	0	0	0	3.42e-05	0	0	0	0	0	7.255e-05	0	0	0	0	0	0	0	0	0	0	0	0	0	0
>SD_Ssd-10673	0	0	0	0	0	0	0	0	0	0	0	5.801e-05	0	0	0	0	0	4.867e-05	0	0	0	0	0	0	0	0	0	0	0	0	6.642e-05	0	0	0	0	0	0	0	0	0	0	0	0	0
>SD_Ssd-12415	0	0	0	0	0	0	0	0	0	0.00016399	0	0	0	0	0	0	0	0	0	0	0	0	0	0	0	0	0	0	0	0	0	0	9.264e-05	0	0	0	0	0	0	0	0	0	0	0
>SD_Ssd-12562	5.418e-05	0	0	0	0	0	0	0	0	0	0	0	0	0	0	0	0	0	0	0	0	0	0	0	0	0	4.441e-05	0	5.224e-05	0	0	0	0	0	0	0	0	0	0	0	0	0	0	0
>SD_Ssd-13013	0	0	0	0	0	6.069e-05	0	0	0	0	0	0	0	0	0	0	0	0	0	0	0	0	4.987e-05	0	4.714e-05	0	0	0	0	0	0	0	0	0	0	0	0	0	0	0	0	0	0	0
>SD_Ssd-13288	0	0	0	0	0	0	0	0	0	8.199e-05	0	0	8.02e-05	0	0	0	0	0	0	0	0	0	0	0	0	0	0	0	0	0	0	0	0	0	0	0	0	9.836e-05	0	0	0	0	0	0
>SD_Ssd-13752	0	0	0	0	0	0	0	0	0	0	0	0	0	0	0	0	0	0	0	0	0	0	0	0	0	0	4.441e-05	0	0	0	0	0	0	0	9.082e-05	0	0	9.836e-05	0	0	0	0	0	0
>SD_Ssd-13835	0	0	0	0	0	0	0	0	0	0	0	0	0	0	0	0	0	0	0	0	0	0	0	0	0	0	8.883e-05	0	0	0	0	0	0	0	0	0	0	0	0	0	0	0	0	7.37e-05
>SD_Ssd-13845	0	0	0	0	0	6.069e-05	4.303e-05	0	0	0	0	0	0	0	0	0	0	0	0	0	0	0	0	0	0	0	0	0	0	7.255e-05	0	0	0	0	0	0	0	0	0	0	0	0	0	0
>SD_Ssd-14342	0	0	0	5.065e-05	0	0	0	0	0	0	0	0	0	0	0	0	0	0	0	0	0	0	0	0	0	0	0	0	0	0	0	0	0	0	0	0	0	0	0	0	0	0.00015004	0	0
>SD_Ssd-14434	0	0	0	0	0	0	0	0	0	0	0	0	0	0	0	9.145e-05	0	0	0	0.00011801	0	0	0	0	0	0	0	0	0	0	0	0	0	0	0	0	0	0	0	0	0	0	0	0
>SD_Ssd-14579	0	0	0	0.00010129	0	0	0	0	6.271e-05	0	0	0	0	0	0	0	0	0	0	0	0	0	0	0	0	0	0	0	0	0	0	0	0	0	0	0	0	0	0	0	0	0	0	0
>SD_Ssd-14599	0	0	0	0	0	0	0	0	0	0	0	0	0	0	0	0	0	9.733e-05	0	0	0	0	0	0	0	0	0	0	0	0	0	5.015e-05	0	0	0	0	0	0	0	0	0	0	0	0
>SD_Ssd-14626	0	0	0	0	3.548e-05	0	0	0	0	0	0	0	0	0	0	4.573e-05	0	0	0	0	0	0	0	0	0	0	0	0	5.224e-05	0	0	0	0	0	0	0	0	0	0	0	0	0	0	0
>SD_Ssd-14784	0	0	0	0	0	0	0	0	0	0	0	0	0	0	0	4.573e-05	0	0	0	0	0	0	0	0	0	0	0	0	5.224e-05	0	0	0	0	0	0	5.464e-05	0	0	0	0	0	0	0	0
>SD_Ssd-14843	0	0	0	0	0	0	0	0	0	0	0	0	8.02e-05	0	0	4.573e-05	0	0	0	0	0	0	0	0	0	0	0	0	0	0	0	0	0	0	0	0	0	9.836e-05	0	0	0	0	0	0
>SD_Ssd-15027	0	0	0	5.065e-05	0	0	0	0	0	0	0	0	0	0	0	0	0	0	0	0	0	0	0	0	0	0	0	0	5.224e-05	0	0	0	0	0	0	0	7.005e-05	0	0	0	0	0	0	0
>SD_Ssd-15194	0	0	6.867e-05	0	0	0	0	0	0	0	0	0	0	0	0	0	5.997e-05	0	0	0	0	0	0	0	0	0	0	0	0	0	0	0	0	0	0	0	0	9.836e-05	0	0	0	0	0	0
>SD_Ssd-15241	0	0	0	0	0	0	0	0	0	0	0	0	0	0	0	0	0	9.733e-05	0	0	0	0	0	0	0	0	0	0	0	0	0	5.015e-05	0	0	0	0	0	0	0	0	0	0	0	0
>SD_Ssd-15320	0	0	0	0	3.548e-05	0	0	0	0	0	0	0	0	0	0	0	0	0	0	0.00011801	0	0	0	0	0	0	0	0	0	0	0	0	0	0	0	5.464e-05	0	0	0	0	0	0	0	0
>SD_Ssd-16181	0	4.899e-05	0	0	0	0	0	0	0	0	0	5.801e-05	0	0	0	0	0	0	0	0	0	0	4.987e-05	0	0	0	0	0	0	0	0	0	0	0	0	0	0	0	0	0	0	0	0	0
>SD_Ssd-18864	0	0	0	0	0	0	0	0	0	0	0	0	0	0	0	0	0	0	0	0	0	7.082e-05	0	0	0	0	0	0	0	0	6.642e-05	0	0	0	0	0	0	0	5.667e-05	0	0	0	0	0
>SD_Ssd-19168	0	0	0	0	0	0	0	0	0	0	0	0	8.02e-05	0	0	0	0	0	0	0	0	0	0	0	0	0	0	2.776e-05	0	0	0	0	0	0	0	0	0	0	0	0	0	7.502e-05	0	0
>SD_Ssd-19209	0	0	0	0	0	0	0	0	0	0	0	0	8.02e-05	0	0	0	0	0	0	0	0	0	0	0	0	8.077e-05	0	0	0	0	0	0	0	0	0	0	0	0	0	0	0	0	0	0
>SD_Ssd-21291	0	0	0	0	0	0	0	0	6.271e-05	0	0	0	0	0	0	0	0	0	0	0	0	0	0	0	0	0	0	2.776e-05	0	0	0	0	0	0	0	0	7.005e-05	0	0	0	0	0	0	0
>SD_Ssd-21310	0	0	0	0.00010129	0	0	0	0	0	8.199e-05	0	0	0	0	0	0	0	0	0	0	0	0	0	0	0	0	0	0	0	0	0	0	0	0	0	0	0	0	0	0	0	0	0	0
>SD_Ssd-21389	0	0	0	0	0	0	0	5.436e-05	0	0	0	0	0	0	0	0	0	0	0	0	0	0	0	0	0	0	0	0	0	0	0	0	0	0	0	5.464e-05	0	0	0	0	0	0	5.679e-05	0
>SD_Ssd-21460	0	0	0	0	0	0	0	0	0	0	0	0	0	0	0	0	0	0	0	0	0	0	0	0	4.714e-05	0	4.441e-05	0	0	0	0	0	0	0	9.082e-05	0	0	0	0	0	0	0	0	0
>SD_Ssd-21654	0	0	0	0	0	6.069e-05	0	0	0	0	0	0	8.02e-05	0	0	0	0	0	0	0	0	0	0	0	0	0	0	0	0	0	0	0	0	7.391e-05	0	0	0	0	0	0	0	0	0	0
>SD_Ssd-21703	0	0	0	5.065e-05	0	0	0	0	0	0	0	0	0	0	0	0	0	0	0	0	0	0	0	0	0	0	0	0	0	7.255e-05	0	0	0	0	0	0	7.005e-05	0	0	0	0	0	0	0
>SD_Ssd-21729	0	0	0	0	0	0	0	0	0	0	0	0	0	0	0	0	0.00011993	0	0	0	0	0	0	0	0	4.038e-05	0	0	0	0	0	0	0	0	0	0	0	0	0	0	0	0	0	0
>SD_Ssd-21796	0	0	0	5.065e-05	0	0	0	0	0	8.199e-05	0	0	0	0	0	0	0	0	0	0	0	0	0	0	0	0	0	0	0	0	0	0	0	0	0	0	0	0	5.667e-05	0	0	0	0	0
>SD_Ssd-21812	0	0	0	0	0	0	0	0	0	0	0	0	0	0	0	0	0	0	0	0	0	0	0	3.42e-05	4.714e-05	0	0	0	0	0	0	0	0	7.391e-05	0	0	0	0	0	0	0	0	0	0
>SD_Ssd-21908	0	0	0	0	0	0	4.303e-05	0	0	0	0	0	0	0	0	0	0	0	0	0	0	0	0	0	0	0	0	0	0	0	0	0	0	7.391e-05	0	5.464e-05	0	0	0	0	0	0	0	0
>SD_Ssd-21929	0	4.899e-05	0	0	0	0	0	0	0	0	0	0	0	0	0	0	0	0	0	0	0	0	0	0	0	0	0	0	0	0	0	0	0	0	0	0	0	9.836e-05	0	0	9.74e-05	0	0	0
>SD_Ssd-21947	0	0	0	0	0	0	0	0	0	0	0	0	0	0	0	0	0	4.867e-05	0	0	0	0	4.987e-05	0	0	0	0	0	0	0	0	0	0	0	0	0	0	0	0	0	9.74e-05	0	0	0
>SD_Ssd-21982	0	0	0	0	0	6.069e-05	0	0	0	0	0	0	0	0	0	0	0	0	0	0	0	0	0	0	0	0	0	0	0	0	6.642e-05	0	9.264e-05	0	0	0	0	0	0	0	0	0	0	0
>SD_Ssd-22099	0	0	0	0	0	0	0	0	0	8.199e-05	0	0	0	0	0	0	0	0	0	0	0	7.082e-05	0	0	0	0	0	0	0	0	0	0	0	0	0	0	7.005e-05	0	0	0	0	0	0	0
>SD_Ssd-22131	0	0	0	0	0	6.069e-05	0	0	0	0	0	0	0	0	0	0	0	0	0	0	0	0	0	0	0	0	0	0	0	0	6.642e-05	0	9.264e-05	0	0	0	0	0	0	0	0	0	0	0
>SD_Ssd-22140	0	0	0	5.065e-05	0	0	4.303e-05	0	0	0	0	0	0	0	0	0	0	0	0	0	0	0	0	0	4.714e-05	0	0	0	0	0	0	0	0	0	0	0	0	0	0	0	0	0	0	0
>SD_Ssd-22150	0	0	0	0	0	0	0	5.436e-05	0	0	0	0	0	0	0	4.573e-05	0	0	0	0	0	0	4.987e-05	0	0	0	0	0	0	0	0	0	0	0	0	0	0	0	0	0	0	0	0	0
>SD_Ssd-22270	0	0	0	0	0	0	0	0	0	0	0	0	0	0	0	0	0	0	7.114e-05	0.00011801	0	0	0	0	0	0	0	0	0	0	0	0	0	0	0	0	0	0	0	0	0	0	5.679e-05	0
>SD_Ssd-22413	0	0	0	0	0	0	0	0	0	0	0	0	0	0	0	0	0	0	7.114e-05	0	0	0	0	0	0	0	0	5.553e-05	0	0	0	0	0	0	0	0	0	0	0	0	0	0	0	0
>SD_Ssd-22459	0	0	0	0	0	0	0	0	0	0	0	0	8.02e-05	0	0	0	0	0	0	0	0	0	0	0	4.714e-05	0	0	0	0	0	0	0	0	0	0	0	0	9.836e-05	0	0	0	0	0	0
>SD_Ssd-22677	0	0	0	0	0	0	0	0	0	0	0	0	0	0	0	0	0	0	0	0	0	0.00014164	0	0	4.714e-05	0	0	0	0	0	0	0	0	0	0	0	0	0	0	0	0	0	0	0
>SD_Ssd-22700	0	0	0	0	0	0	0	5.436e-05	0	0	0	0	0	0	7.294e-05	0	0	0	0	0	0	0	0	0	0	0	0	0	0	0	0	0	0	0	0	0	0	0	5.667e-05	0	0	0	0	0
>SD_Ssd-22795	0	0	0	0	0	0	0	0	0	0	8.1e-05	0	8.02e-05	0	0	0	0	0	0	0	0	0	0	0	0	0	0	0	0	0	0	0	0	0	0	0	0	0	0	0	0	0	0	7.37e-05
>SD_Ssd-22885	0	0	0	0	0	0	0	0	0	0	0	0	0	0	0	4.573e-05	5.997e-05	0	0	0	0	0	0	0	0	4.038e-05	0	0	0	0	0	0	0	0	0	0	0	0	0	0	0	0	0	0
>SD_Ssd-23048	0	0	0	0	0	0	0	0	0	0	0	0	0	0	0	0	0	0	0	0	0	0	4.987e-05	0	0	0	0	0	0	0	0	0	0	0	0	0	0	0	0	0	0	7.502e-05	5.679e-05	0
>SD_Ssd-23169	0	0	0	0	0	0	0	0	0	0	0	0	0	0	0	4.573e-05	0	4.867e-05	0	0	0	0	0	0	0	0	0	0	0	0	0	5.015e-05	0	0	0	0	0	0	0	0	0	0	0	0
>SD_Ssd-23193	0	0	0	0	0	0	0	0	0	0	0	0	0	0	0	0	0	4.867e-05	0	0	8.207e-05	0	0	0	0	0	0	0	0	0	0	0	0	0	0	0	0	0	0	0	0	7.502e-05	0	0
>SD_Ssd-23516	0	0	0	0	0	0	0	0	0	0	0	5.801e-05	0	0	0	0	0	0	0	0	0	0	4.987e-05	0	0	4.038e-05	0	0	0	0	0	0	0	0	0	0	0	0	0	0	0	0	0	0
>SD_Ssd-23526	0	0	0	0	0	0	0	0	0	0	0	0	0	0	0	0	0	0	0	0	0	0	0	0	0	0	0	2.776e-05	5.224e-05	0	0	5.015e-05	0	0	0	0	0	0	0	0	0	0	0	0
>SD_Ssd-23551	0	0	0	0	0	0	0	0	0	0	0	0	8.02e-05	0	0	4.573e-05	0	0	0	0	0	0	0	0	0	0	4.441e-05	0	0	0	0	0	0	0	0	0	0	0	0	0	0	0	0	0
>SD_Ssd-23628	0	0	0	0	0	0	0	0	0	0	0	0	0	0	0	0	0	0	0	0	0	7.082e-05	0	0	0	0	0	0	0	0	0	0	0	0	0	0	0	0	0	0	0	7.502e-05	0	7.37e-05
>SD_Ssd-23757	0	0	0	0	0	0	0	0	0	0	0	0	0	0	0	0	0	0	0	0	0	0	0	0	0	0	0	0	0	0	0	0	0	0	0	0	0	0	0	0	0	0	0	0.00022109
>SD_Ssd-23881	0	0	0	0	0	0	0	0	0	0	0	0	0	0	0	0	0	4.867e-05	0	0	0	0	0	0	0	0	0	2.776e-05	0	0	0	5.015e-05	0	0	0	0	0	0	0	0	0	0	0	0
>SD_Ssd-24207	0	0	0	0	0	0	0	0	0	0	0	0	0	0	0	0	0	0	0	0	0	0	0	0	0	0	0	0	0	0	0	0	0	0	0	0	0.00021014	0	0	0	0	0	0	0
>SD_Ssd-24414	0	0	0	0	3.548e-05	0	0	0	0	8.199e-05	0	0	0	0	0	0	0	0	0	0	0	0	0	0	0	0	0	0	0	0	0	0	0	0	0	0	7.005e-05	0	0	0	0	0	0	0
>SD_Ssd-26029	0	0	0	0	0	0	0	0	6.271e-05	0	0	0	0	0	0	0	0	0	0	0	0	0	0	3.42e-05	0	0	0	0	0	0	0	0	0	0	0	0	0	0	0	0	0	7.502e-05	0	0
>SD_Ssd-26050	0	0	0	0	7.095e-05	0	0	0	0	0	0	0	0	0	0	0	0	0	0	0.00011801	0	0	0	0	0	0	0	0	0	0	0	0	0	0	0	0	0	0	0	0	0	0	0	0
>SD_Ssd-26149	0	0	0	5.065e-05	0	0	0	0	0	8.199e-05	0	0	0	0	0	0	0	0	0	0	0	0	0	0	0	0	0	0	0	0	0	5.015e-05	0	0	0	0	0	0	0	0	0	0	0	0
>SD_Ssd-26205	0	0	0	0	3.548e-05	0	0	0	0	0	0	5.801e-05	0	0	0	0	0	0	0	0	0	0	0	0	0	0	0	2.776e-05	0	0	0	0	0	0	0	0	0	0	0	0	0	0	0	0
>SD_Ssd-26307	0	0	0	0	0	0	0	5.436e-05	0	0	0	0	0	0	0	0	0	0	0	0	0	0	0	0	0	0	0	0	0	0	0	5.015e-05	0	0	0	0	0	0	5.667e-05	0	0	0	0	0
>SD_Ssd-26330	0	0	0	0	0	0	0	0	0	0	8.1e-05	0	0	0	0	0	0	0	0	0	0	0	0	0	9.428e-05	0	0	0	0	0	0	0	0	0	0	0	0	0	0	0	0	0	0	0
>SD_Ssd-26709	0	0	0	0	0	0	0	5.436e-05	0	0	0	0	0	0	0	4.573e-05	0	0	0	0	0	0	0	0	0	0	0	0	0	0	0	0	0	0	0	0	0	0	0	0	0	0	5.679e-05	0
>SD_Ssd-26993	0	0	0	0	0	0.00012138	0	0	0	0	0	5.801e-05	0	0	0	0	0	0	0	0	0	0	0	0	0	0	0	0	0	0	0	0	0	0	0	0	0	0	0	0	0	0	0	0
>SD_Ssd-27138	0	0	0	0	0	0	0	0	0	0	0	0	0	0	0	0	0	0	0	0	0	0	4.987e-05	0	0	0	0	0	0	0	0	0	0	0	0	0	0.0001401	0	0	0	0	0	0	0
>SD_Ssd-27516	0	0	0	0	0	0	0	0	0	0	0	0	8.02e-05	0	0	4.573e-05	0	0	0	0	0	0	0	0	0	0	0	2.776e-05	0	0	0	0	0	0	0	0	0	0	0	0	0	0	0	0
>SD_Ssd-27559	5.418e-05	0	0	0	0	0	0	0	0	0	8.1e-05	0	0	0	0	0	0	0	0	0	0	0	0	0	0	0	0	0	0	0	0	0	0	7.391e-05	0	0	0	0	0	0	0	0	0	0
>SD_Ssd-27665	0	0	0	0	3.548e-05	0	0	0	0	0	0	0	0	0	0	0	0	0	0	0	0	0	0	0	0	0	0	0	0	0	0	0	0	0	0	0	7.005e-05	0	0	0	0	0	5.679e-05	0
>SD_Ssd-27965	0	0	0	0	7.095e-05	0	0	0	0	0	0	0	0	0	0	0	5.997e-05	0	0	0	0	0	0	0	0	0	0	0	0	0	0	0	0	0	0	0	0	0	0	0	0	0	0	0
>SD_Ssd-27996	0	0	0	0	0	6.069e-05	0	0	0	0	0	0	0	0	0	0	0	0	0	0	0	0	4.987e-05	3.42e-05	0	0	0	0	0	0	0	0	0	0	0	0	0	0	0	0	0	0	0	0
>SD_Ssd-28091	0	0	0	0	0	6.069e-05	0	0	0	0	0	0	0	0	0	4.573e-05	0	0	0	0	0	0	0	0	4.714e-05	0	0	0	0	0	0	0	0	0	0	0	0	0	0	0	0	0	0	0
>SD_Ssd-28202	0	0	0	0	0	0	4.303e-05	0	0	0	0	0	0	0	0	0	0	0	0	0	8.207e-05	0	0	0	0	0	0	0	0	0	0	0	0	0	0	0	0	0	0	0	0	0	0	7.37e-05
>SD_Ssd-28282	0	0	0	0	0	0	0	0	0	0	0	5.801e-05	0	0	7.294e-05	0	0	0	0	0	0	7.082e-05	0	0	0	0	0	0	0	0	0	0	0	0	0	0	0	0	0	0	0	0	0	0
>SD_Ssd-28286	0	0	0	0	0	0	0	0	0	0	0	0	0	0	7.294e-05	4.573e-05	0	0	0	0	0	0	0	3.42e-05	0	0	0	0	0	0	0	0	0	0	0	0	0	0	0	0	0	0	0	0
>SD_Ssd-28383	0	0	0	0	0	0	4.303e-05	0	0	0	0	0	0	0	0	0	0	0	0	0	8.207e-05	0	0	0	0	0	0	0	0	0	0	0	0	0	0	0	0	0	0	0	9.74e-05	0	0	0
>SD_Ssd-28731	0	0	0	0	0	0	0	5.436e-05	0	0	0	0	0	0	0	0	0	0	0	0	0	0	0	0	0	0	0	0	0	0	0	5.015e-05	0	0	0	0	0	0	0	0	0	7.502e-05	0	0
>SD_Ssd-29723	5.418e-05	0	0	0	0	0	0	0	0	0	0	0	0	0	0	0	0	0	0	0	0	0	0	0	0	0	0	0	0	7.255e-05	0	0	0	0	9.082e-05	0	0	0	0	0	0	0	0	0
>SD_Ssd-29844	5.418e-05	0	0	0	3.548e-05	0	0	0	0	0	0	0	0	0	0	4.573e-05	0	0	0	0	0	0	0	0	0	0	0	0	0	0	0	0	0	0	0	0	0	0	0	0	0	0	0	0
>SD_Ssd-29889	0	0	0	0	3.548e-05	0	0	0	0	0	0	0	0	0	0	0	0	0	7.114e-05	0	0	0	4.987e-05	0	0	0	0	0	0	0	0	0	0	0	0	0	0	0	0	0	0	0	0	0
>SD_Ssd-30165	0	4.899e-05	0	0	0	0	0	0	6.271e-05	0	0	0	0	0	0	0	0	0	0	0	8.207e-05	0	0	0	0	0	0	0	0	0	0	0	0	0	0	0	0	0	0	0	0	0	0	0
>SD_Ssd-30170	0	0	0	0	0	0	0	0	0	0	0	0	0	0	0	4.573e-05	0	0	0	0	0	0	0	0	0	0	0	0	0	0	0	5.015e-05	0	0	9.082e-05	0	0	0	0	0	0	0	0	0
>SD_Ssd-30394	0	0	0	0	0	0	0	0	0	0	0	0	0	0	0	0	0	0	0	0	0	0	0	0	0	4.038e-05	0	5.553e-05	0	0	0	0	0	0	0	0	0	0	0	0	0	0	0	0
>SD_Ssd-30928	5.418e-05	0	0	0	0	0	0	0	0	0	0	0	0	0	0	0	0	0	0	0	0	0	0	0	0	0	0	0	0	0	0	0	0	0	0	0	0	9.836e-05	0	0	0	7.502e-05	0	0
>SD_Ssd-31582	0	0	0	0	0	0	0	0	6.271e-05	0	0	0	0	0	0	0	0	0	0	0	0	0	0	0	4.714e-05	0	0	2.776e-05	0	0	0	0	0	0	0	0	0	0	0	0	0	0	0	0
>SD_Ssd-31980	0	0	0	0	0	0	4.303e-05	0	0	0	8.1e-05	0	0	0	0	0	0	0	0	0	0	0	0	0	0	0	0	0	0	0	0	0	0	0	0	0	7.005e-05	0	0	0	0	0	0	0
>SD_Ssd-32445	0	0	0	0	0	0	0	0	0	0	0	5.801e-05	0	5.42e-05	0	0	0	0	0	0	0	0	0	0	0	0	0	0	0	0	0	0	0	0	0	0	0	0	0	0	0	0	5.679e-05	0
>SD_Ssd-32519	0	0	0	0	0	0	0	0	0	0	0	0	8.02e-05	0	0	0	0	0	0	0	0	0	0	0	0	0	0	0	0	0	0	0	0	0	0	5.464e-05	0	0	0	0	0	7.502e-05	0	0
>SD_Ssd-32659	0	0	0	0	0	0	0	0	0	0	0	0	0	0	7.294e-05	0	0	0	0	0	0	0	0	0	0	0	0	2.776e-05	0	7.255e-05	0	0	0	0	0	0	0	0	0	0	0	0	0	0
>SD_Ssd-33436	5.418e-05	0	0	0	0	0	0	0	0	0	0	0	0	0	0	0	0	0	0	0	0	0	0	0	0	0	0	0	0	0	6.642e-05	0	0	0	0	0	0	0	0	4.436e-05	0	0	0	0
>SD_Ssd-33549	0	0	0	0	0	0	0	5.436e-05	0	0	0	0	0	0	0	0	0	0	0	0	0	0	0	0	0	0	0	0	0	0	0	0	0	0	0	0	0	0	0	0	0	0.00015004	0	0
>SD_Ssd-33951	0	0	0	0	0	6.069e-05	0	0	0	0	8.1e-05	0	0	0	0	0	0	0	0	0	0	0	0	0	4.714e-05	0	0	0	0	0	0	0	0	0	0	0	0	0	0	0	0	0	0	0
>SD_Ssd-34004	0	4.899e-05	0	0	0	0	0	0	0	0	0	0	0	0	0	0	0	0	0	0	0	0	0	0	0	0	0	0	0	0	0	0	9.264e-05	0	0	0	0	0	0	0	0	0	0	7.37e-05
>SD_Ssd-34100	0	0	0	0	0	0	0	0	0	0	0	5.801e-05	0	0	7.294e-05	0	0	0	0	0	0	0	0	0	0	0	0	0	0	0	0	0	9.264e-05	0	0	0	0	0	0	0	0	0	0	0
>SD_Ssd-34171	5.418e-05	0	0	0	0	0	0	0	0	0	0	0	0	0	0	0	0	0	0	0	0	0	0	0	0	0	0	0	0	0	0	0.0001003	0	0	0	0	0	0	0	0	0	0	0	0
>SD_Ssd-36116	0	0	0	0	0	0	0	0	0	8.199e-05	0	0	0	0	0	4.573e-05	0	0	0	0	0	0	0	0	0	4.038e-05	0	0	0	0	0	0	0	0	0	0	0	0	0	0	0	0	0	0
>SD_Ssd-36835	0	0	0	0	0	0	0	0	0	0	0	0	8.02e-05	0	0	4.573e-05	0	0	0	0	0	0	0	0	0	0	0	0	0	0	0	0	0	0	0	0	0	0	0	0	0	0	5.679e-05	0
>SD_Ssd-37763	0	0	0	0	0	0.00012138	0	0	0	0	0	0	0	0	0	0	0	0	0	0	0	0	0	0	0	0	0	0	0	0	0	0	0	0	0	0	0	0	0	0	0	7.502e-05	0	0
>SD_Ssd-37822	0	0	0	0	0	6.069e-05	0	0	0	0	0	0	8.02e-05	0	0	0	0	0	0	0	0	0	0	0	0	4.038e-05	0	0	0	0	0	0	0	0	0	0	0	0	0	0	0	0	0	0
>SD_Ssd-37872	0	0	0	0	0	0	0	0	0	0	0	0	0	5.42e-05	0	0	0	4.867e-05	0	0	0	0	0	0	0	0	0	2.776e-05	0	0	0	0	0	0	0	0	0	0	0	0	0	0	0	0
>SD_Ssd-10664	0	0	0	0	0	0	0	0	0	0	0	0	0	0	7.294e-05	0	0	0	0	0	0	0	0	0	0	0	0	0	0	0	0	0	0	0	0	0	0	0	0	4.436e-05	0	0	0	0
>SD_Ssd-10693	0	0	0	0	0	0	0	0	0	0	0	0	0	0	0	0	0	0	0	0	0	0	4.987e-05	0	0	0	0	0	0	0	0	5.015e-05	0	0	0	0	0	0	0	0	0	0	0	0
>SD_Ssd-11660	0	0	0	0	0	0	0	0	0	0	0	5.801e-05	0	0	7.294e-05	0	0	0	0	0	0	0	0	0	0	0	0	0	0	0	0	0	0	0	0	0	0	0	0	0	0	0	0	0
>SD_Ssd-11743	0	0	0	0	0	0	0	0	0	0	0	0	0	0	0	0	0	0	0	0	0	0	0	0	0	0	0	0	5.224e-05	0	0	0	0	0	0	0	0	0	0	4.436e-05	0	0	0	0
>SD_Ssd-11805	0	0	0	0	0	6.069e-05	0	0	6.271e-05	0	0	0	0	0	0	0	0	0	0	0	0	0	0	0	0	0	0	0	0	0	0	0	0	0	0	0	0	0	0	0	0	0	0	0
>SD_Ssd-12563	0	0	0	0	0	0	0	0	0	0	0	0	0	0	0	0	0	0	0	0	0	0	0	0	0	0	0	0	0.00010447	0	0	0	0	0	0	0	0	0	0	0	0	0	0	0
>SD_Ssd-12663	0	0	0	5.065e-05	0	0	0	0	6.271e-05	0	0	0	0	0	0	0	0	0	0	0	0	0	0	0	0	0	0	0	0	0	0	0	0	0	0	0	0	0	0	0	0	0	0	0
>SD_Ssd-12737	5.418e-05	0	0	0	0	0	0	0	6.271e-05	0	0	0	0	0	0	0	0	0	0	0	0	0	0	0	0	0	0	0	0	0	0	0	0	0	0	0	0	0	0	0	0	0	0	0
>SD_Ssd-12817	0	0	0	5.065e-05	0	0	0	0	0	0	0	0	0	0	0	0	0	0	0	0	0	0	0	0	0	0	0	0	0	0	0	0	0	0	0	5.464e-05	0	0	0	0	0	0	0	0
>SD_Ssd-12908	5.418e-05	0	0	0	0	0	0	0	0	0	0	0	0	0	0	0	0	0	0	0	8.207e-05	0	0	0	0	0	0	0	0	0	0	0	0	0	0	0	0	0	0	0	0	0	0	0
>SD_Ssd-12915	0	0	0	0	0	0	0	0	0	0	0	0	0	0	0	4.573e-05	0	0	0	0	0	0	0	0	0	0	0	0	0	0	0	0	0	0	0	0	0	0	0	4.436e-05	0	0	0	0
>SD_Ssd-12932	0	0	0	0	0	0	0	0	0	0	0	0	8.02e-05	0	0	0	5.997e-05	0	0	0	0	0	0	0	0	0	0	0	0	0	0	0	0	0	0	0	0	0	0	0	0	0	0	0
>SD_Ssd-12961	0	0	0	0	0	0	0	0	0	0	0	0	0	0	0	0	0	0	0	0	0	0	0	3.42e-05	0	0	0	0	0	0	0	0	0	0	0	0	0	0	0	4.436e-05	0	0	0	0
>SD_Ssd-12967	0	0	0	0	0	0	0	0	0	0	0	0	8.02e-05	0	0	0	0	0	0	0	0	7.082e-05	0	0	0	0	0	0	0	0	0	0	0	0	0	0	0	0	0	0	0	0	0	0
>SD_Ssd-12990	0	0	0	0	0	0	0	5.436e-05	0	0	0	0	0	0	0	4.573e-05	0	0	0	0	0	0	0	0	0	0	0	0	0	0	0	0	0	0	0	0	0	0	0	0	0	0	0	0
>SD_Ssd-13070	0	0	0	0	0	0	0	0	0	0	0	0	0	0	0	0	0	0	0	0	0	7.082e-05	4.987e-05	0	0	0	0	0	0	0	0	0	0	0	0	0	0	0	0	0	0	0	0	0
>SD_Ssd-13131	0	0	0	0	0	0	0	0	0	0	0	0	0	0	0	0	0	0	0	0	0	0	0	0	0	0	0	0	0	0	6.642e-05	0	0	7.391e-05	0	0	0	0	0	0	0	0	0	0
>SD_Ssd-13317	0	0	0	0	3.548e-05	0	0	0	0	0	0	0	0	0	0	0	0	0	0	0	0	7.082e-05	0	0	0	0	0	0	0	0	0	0	0	0	0	0	0	0	0	0	0	0	0	0
>SD_Ssd-13368	0	0	0	0	0	0	0	0	0	0	0	0	0	0	0	0	0	0	7.114e-05	0	0	0	0	0	0	0	0	0	0	0	0	0	0	0	0	0	0	0	0	0	0	0	5.679e-05	0
>SD_Ssd-13466	0	0	0	0	0	0	0	0	0	0	0	0	0	0	0	0	0	0	0	0	0	0	4.987e-05	0	0	0	0	0	0	0	0	0	0	0	0	0	0	0	0	0	0	7.502e-05	0	0
>SD_Ssd-13497	0	0	0	0	0	0	4.303e-05	0	0	0	0	0	0	0	0	0	0	0	0	0	0	7.082e-05	0	0	0	0	0	0	0	0	0	0	0	0	0	0	0	0	0	0	0	0	0	0
>SD_Ssd-13732	0	0	0	0	0	0	0	0	0	0	0	0	0	0	0	0	0	4.867e-05	0	0	0	0	0	0	0	0	0	0	0	0	6.642e-05	0	0	0	0	0	0	0	0	0	0	0	0	0
>SD_Ssd-13746	0	0	6.867e-05	0	0	0	0	0	0	0	8.1e-05	0	0	0	0	0	0	0	0	0	0	0	0	0	0	0	0	0	0	0	0	0	0	0	0	0	0	0	0	0	0	0	0	0
>SD_Ssd-13800	0	0	0	0	0	0	4.303e-05	0	0	0	0	0	0	0	0	0	0	0	0	0	0	0	0	0	0	0	0	0	0	0	0	0	0	0	0	5.464e-05	0	0	0	0	0	0	0	0
>SD_Ssd-13806	0	0	0	0	0	0	0	0	0	0	0	0	0	0	0	0	0	0	0	0.00011801	0	0	0	0	0	0	0	0	0	0	0	0	0	0	0	0	0	9.836e-05	0	0	0	0	0	0
>SD_Ssd-13848	0	0	0	0	0	0	4.303e-05	0	0	0	0	0	0	0	0	0	0	0	0	0	0	0	0	0	0	0	0	0	0	0	0	0	0	0	0	0	0	0	0	0	9.74e-05	0	0	0
>SD_Ssd-13864	0	0	0	0	0	0	0	0	0	0	0	0	0	0	7.294e-05	0	0	0	0	0	0	0	0	0	0	0	0	0	5.224e-05	0	0	0	0	0	0	0	0	0	0	0	0	0	0	0
>SD_Ssd-13929	0	0	0	0	0	0	0	0	0	0	0	0	0	0	0	0	0	0	0	0	0	0	0	0	0	0	0	0	0	0	0	0	0	0	0	0	7.005e-05	0	0	4.436e-05	0	0	0	0
>SD_Ssd-14582	0	0	0	0	0	0	0	0	0	0	0	5.801e-05	0	0	0	0	0	0	0	0	0	0	0	0	0	0	0	0	0	0	0	0	0	0	0	0	0	0	0	0	0	0	0	7.37e-05
>SD_Ssd-14622	0	0	0	0	0	0	0	0	0	0	0	0	0	0	0	0	0	0	0	0	0	0	0	0	0	0	0	2.776e-05	5.224e-05	0	0	0	0	0	0	0	0	0	0	0	0	0	0	0
>SD_Ssd-14682	0	0	0	0	0	0	0	0	0	0	8.1e-05	0	0	0	0	0	0	0	7.114e-05	0	0	0	0	0	0	0	0	0	0	0	0	0	0	0	0	0	0	0	0	0	0	0	0	0
>SD_Ssd-14715	0	0	0	0	0	6.069e-05	0	0	0	0	0	0	0	0	0	0	5.997e-05	0	0	0	0	0	0	0	0	0	0	0	0	0	0	0	0	0	0	0	0	0	0	0	0	0	0	0
>SD_Ssd-14947	0	0	0	0	0	0	4.303e-05	0	0	0	0	5.801e-05	0	0	0	0	0	0	0	0	0	0	0	0	0	0	0	0	0	0	0	0	0	0	0	0	0	0	0	0	0	0	0	0
>SD_Ssd-14998	0	0	0	0	0	0	0	5.436e-05	0	0	0	0	0	0	0	0	0	0	0	0	0	0	0	0	0	0	0	0	0	0	0	0	0	0	0	0	0	0	5.667e-05	0	0	0	0	0
>SD_Ssd-15144	0	0	0	5.065e-05	0	0	0	0	0	0	0	0	0	0	0	0	0	0	0	0	0	0	0	0	0	4.038e-05	0	0	0	0	0	0	0	0	0	0	0	0	0	0	0	0	0	0
>SD_Ssd-15193	0	0	0	0	0	0	0	0	0	0	0	0	0	5.42e-05	0	0	0	0	0	0	0	0	0	0	0	0	0	0	0	0	0	0	0	0	0	0	0	0	0	4.436e-05	0	0	0	0
>SD_Ssd-15457	0	0	0	0	0	0	4.303e-05	0	0	0	0	0	0	0	0	0	0	0	0	0	0	0	4.987e-05	0	0	0	0	0	0	0	0	0	0	0	0	0	0	0	0	0	0	0	0	0
>SD_Ssd-15533	0	0	0	0	0	0	0	0	0	0	0	0	0	5.42e-05	0	0	5.997e-05	0	0	0	0	0	0	0	0	0	0	0	0	0	0	0	0	0	0	0	0	0	0	0	0	0	0	0
>SD_Ssd-16177	0	0	0	5.065e-05	0	0	4.303e-05	0	0	0	0	0	0	0	0	0	0	0	0	0	0	0	0	0	0	0	0	0	0	0	0	0	0	0	0	0	0	0	0	0	0	0	0	0
>SD_Ssd-16280	0	0	0	0	0	0	0	0	0	0	8.1e-05	0	0	0	0	0	0	0	0	0	0	0	0	0	0	0	4.441e-05	0	0	0	0	0	0	0	0	0	0	0	0	0	0	0	0	0
>SD_Ssd-16281	0	4.899e-05	0	0	0	0	0	0	0	0	0	0	0	0	0	0	0	0	0	0	0	0	0	0	0	0	0	0	0	0	0	0	0	0	0	0	7.005e-05	0	0	0	0	0	0	0
>SD_Ssd-16375	0	0	0	0	0	0	0	0	0	0	0	0	0	0	0	0	0	0	0	0	0	0	0	0	0	0	0	0	0	0	0	0	0	0	0	0	0	0	5.667e-05	4.436e-05	0	0	0	0
>SD_Ssd-16691	0	0	0	0	0	0	0	0	0	0	0	0	0	0	0	0	5.997e-05	0	0	0	0	0	0	0	4.714e-05	0	0	0	0	0	0	0	0	0	0	0	0	0	0	0	0	0	0	0
>SD_Ssd-17011	0	0	0	0	0	0	0	0	0	0	0	0	0	0	0	0	0	4.867e-05	0	0	0	0	0	0	0	0	0	0	0	0	0	5.015e-05	0	0	0	0	0	0	0	0	0	0	0	0
>SD_Ssd-17225	0	0	0	0	0	0	4.303e-05	0	0	0	0	0	0	0	0	0	0	0	0	0	0	7.082e-05	0	0	0	0	0	0	0	0	0	0	0	0	0	0	0	0	0	0	0	0	0	0
>SD_Ssd-17307	0	4.899e-05	0	0	0	0	0	0	0	0	0	0	0	0	0	0	0	0	0	0	0	0	0	0	0	0	0	0	0	0	0	0	0	0	0	0	0	0	0	0	0	0	0	7.37e-05
>SD_Ssd-17345	0	0	0	0	0	0	0	0	0	8.199e-05	0	0	0	0	7.294e-05	0	0	0	0	0	0	0	0	0	0	0	0	0	0	0	0	0	0	0	0	0	0	0	0	0	0	0	0	0
>SD_Ssd-17425	0	0	0	0	0	0	0	0	0	0	0	0	0	0	0	0	0	0	0	0	8.207e-05	0	0	0	4.714e-05	0	0	0	0	0	0	0	0	0	0	0	0	0	0	0	0	0	0	0
>SD_Ssd-17665	0	0	0	0	0	0	0	0	0	0	0	5.801e-05	8.02e-05	0	0	0	0	0	0	0	0	0	0	0	0	0	0	0	0	0	0	0	0	0	0	0	0	0	0	0	0	0	0	0
>SD_Ssd-17935	0	0	0	0	0	0	0	0	0	0	0	0	0	0	0	0	0	0	0	0	0	0	0	0	0	0	0	2.776e-05	0	0	0	0	0	0	0	0	7.005e-05	0	0	0	0	0	0	0
>SD_Ssd-18339	0	0	0	0	0	0	0	5.436e-05	0	0	0	0	0	0	0	0	0	0	0	0	0	0	0	0	0	0	0	0	0	0	0	0	0	0	0	0	0	9.836e-05	0	0	0	0	0	0
>SD_Ssd-18457	0	0	0	0	0	0	0	0	0	0	0	0	8.02e-05	0	0	0	0	0	0	0	0	0	0	0	0	0	0	0	5.224e-05	0	0	0	0	0	0	0	0	0	0	0	0	0	0	0
>SD_Ssd-18659	0	0	0	0	0	0	0	0	0	0	0	0	0	0	0	0	0	0	0	0	0	0	0	0	0	0	0	0	0	0	0	5.015e-05	0	0	0	0	0	0	0	0	0	7.502e-05	0	0
>SD_Ssd-18684	0	0	0	0	0	0	0	0	0	0	0	0	0	0	0	0	0	0	0	0	0	0	0	0	0	4.038e-05	0	0	0	0	0	0	0	0	0	5.464e-05	0	0	0	0	0	0	0	0
>SD_Ssd-18816	0	0	6.867e-05	0	0	0	0	0	0	0	0	0	0	0	0	0	0	0	7.114e-05	0	0	0	0	0	0	0	0	0	0	0	0	0	0	0	0	0	0	0	0	0	0	0	0	0
>SD_Ssd-19210	0	0	0	0	0	0	0	0	0	8.199e-05	0	0	0	0	0	0	0	0	0	0	0	0	0	0	0	0	4.441e-05	0	0	0	0	0	0	0	0	0	0	0	0	0	0	0	0	0
>SD_Ssd-19231	0	0	0	0	3.548e-05	0	0	0	0	0	0	0	0	0	0	0	0	0	0	0.00011801	0	0	0	0	0	0	0	0	0	0	0	0	0	0	0	0	0	0	0	0	0	0	0	0
>SD_Ssd-19523	0	0	0	0	0	0	0	0	0	0	0	5.801e-05	0	0	0	0	0	0	0	0	0	0	0	0	0	0	4.441e-05	0	0	0	0	0	0	0	0	0	0	0	0	0	0	0	0	0
>SD_Ssd-19661	0	0	0	0	0	0	0	0	0	0	0	0	0	0	0	0	0	0	0	0	0	0	0	0	0	0	0	0	0	0	0	0	0	0	0	0	0	0	0	0	0	0.00015004	0	0
>SD_Ssd-19665	0	0	0	0	0	0.00012138	0	0	0	0	0	0	0	0	0	0	0	0	0	0	0	0	0	0	0	0	0	0	0	0	0	0	0	0	0	0	0	0	0	0	0	0	0	0
>SD_Ssd-19680	0	0	0	0	0	0	0	0	0	0	0	0	0	0	0	0	0	0	0	0	0	0	0	0	0	0	0	0	5.224e-05	0	0	0	0	0	0	0	0	0	0	4.436e-05	0	0	0	0
>SD_Ssd-19710	0	0	0	0	0	0	4.303e-05	0	0	0	0	0	0	0	0	0	0	0	0	0	0	0	0	0	0	0	0	0	0	0	0	0	0	0	0	0	0	0	5.667e-05	0	0	0	0	0
>SD_Ssd-20000	0	0	0	0	0	0	0	0	0	0	0	0	0	0	0	0	0	0	0	0	0	0	0	0	0	4.038e-05	0	0	0	0	6.642e-05	0	0	0	0	0	0	0	0	0	0	0	0	0
>SD_Ssd-20069	0	0	0	0	0	0	0	0	0	0	0	0	8.02e-05	0	0	0	0	0	0	0	0	0	0	0	0	0	0	0	0	0	0	0	0	0	0	0	7.005e-05	0	0	0	0	0	0	0
>SD_Ssd-20093	0	0	0	0	0	6.069e-05	0	0	0	0	0	0	0	0	0	0	0	0	0	0	8.207e-05	0	0	0	0	0	0	0	0	0	0	0	0	0	0	0	0	0	0	0	0	0	0	0
>SD_Ssd-20182	5.418e-05	0	0	0	0	0	0	0	0	0	0	0	8.02e-05	0	0	0	0	0	0	0	0	0	0	0	0	0	0	0	0	0	0	0	0	0	0	0	0	0	0	0	0	0	0	0
>SD_Ssd-20497	0	0	0	0	0	0	0	0	0	0	0	0	0	0	0	0	0	0	0	0	0	0	0	0	0	0	0	0	0	0	0	0	0	0	0	0	0	0	5.667e-05	0	0	0	5.679e-05	0
>SD_Ssd-20896	0	0	6.867e-05	0	0	0	0	0	0	0	0	0	0	0	0	0	0	0	0	0	0	0	0	0	4.714e-05	0	0	0	0	0	0	0	0	0	0	0	0	0	0	0	0	0	0	0
>SD_Ssd-21141	0	0	0	0	0	0	0	0	0	0	0	0	0	0	0	4.573e-05	0	0	0	0	0	7.082e-05	0	0	0	0	0	0	0	0	0	0	0	0	0	0	0	0	0	0	0	0	0	0
>SD_Ssd-21160	0	0	0	0	0	0	4.303e-05	0	0	0	0	0	0	0	0	0	0	0	0	0	0	0	0	0	0	0	0	0	0	0	0	0	0	0	0	0	7.005e-05	0	0	0	0	0	0	0
>SD_Ssd-21260	0	0	0	0	0	0	0	0	0	0	0	0	0	0	0	0	0	0	0	0	0	0	0	0	0	0	0	0	0	0	0	0	0	7.391e-05	0	5.464e-05	0	0	0	0	0	0	0	0
>SD_Ssd-21261	0	0	6.867e-05	0	0	0	0	0	0	0	0	0	0	0	0	0	0	0	0	0	0	0	0	0	0	0	4.441e-05	0	0	0	0	0	0	0	0	0	0	0	0	0	0	0	0	0
>SD_Ssd-21369	0	0	0	0	0	0	0	0	0	0	0	0.00011602	0	0	0	0	0	0	0	0	0	0	0	0	0	0	0	0	0	0	0	0	0	0	0	0	0	0	0	0	0	0	0	0
>SD_Ssd-21372	0	0	0	0	3.548e-05	0	0	0	0	0	0	0	0	5.42e-05	0	0	0	0	0	0	0	0	0	0	0	0	0	0	0	0	0	0	0	0	0	0	0	0	0	0	0	0	0	0
>SD_Ssd-21442	0	0	0	0	0	0	0	0	0	0	0	0	0	0	0	0	0	0	0	0	0	7.082e-05	0	0	0	0	0	0	0	0	0	0	0	0	0	0	0	0	5.667e-05	0	0	0	0	0
>SD_Ssd-21447	0	0	0	5.065e-05	0	0	0	0	0	0	0	0	0	0	0	0	0	0	0	0	0	0	0	0	0	0	0	0	0	0	0	5.015e-05	0	0	0	0	0	0	0	0	0	0	0	0
>SD_Ssd-21519	0	0	0	0	0	0	0	0	0	0	0	0	0	0	0	0	5.997e-05	0	0	0	0	0	0	0	0	0	0	0	0	0	0	0	0	0	0	0	0	0	0	0	0	0	5.679e-05	0
>SD_Ssd-21583	0	0	0	0	0	0	0	0	0	0	0	0	0	0	0	0	0	0	7.114e-05	0	0	0	0	0	0	4.038e-05	0	0	0	0	0	0	0	0	0	0	0	0	0	0	0	0	0	0
>SD_Ssd-21612	0	0	0	0	0	0	0	0	0	0	0	0	0	0	0	0	0	0	0	0	0	0	0	0	4.714e-05	0	0	0	0	0	6.642e-05	0	0	0	0	0	0	0	0	0	0	0	0	0
>SD_Ssd-21637	0	0	0	0	0	0	0	0	0	0	0	0	0	0	0	0	0	0	0	0	0	0	0	0	4.714e-05	0	0	0	5.224e-05	0	0	0	0	0	0	0	0	0	0	0	0	0	0	0
>SD_Ssd-21638	0	0	0	0	0	0	0	0	0	0	0	0	0	0	7.294e-05	0	0	0	0	0	0	0	0	0	0	0	0	0	0	0	0	0	0	0	0	0	0	0	0	4.436e-05	0	0	0	0
>SD_Ssd-21690	0	0	0	0	0	0	0	0	0	0	8.1e-05	0	0	0	0	0	0	0	0	0	0	0	0	0	0	0	0	0	5.224e-05	0	0	0	0	0	0	0	0	0	0	0	0	0	0	0
>SD_Ssd-21699	0	0	0	0	0	0	0	0	0	0	0	0	0	5.42e-05	0	0	0	0	0	0	0	0	0	0	0	0	0	0	5.224e-05	0	0	0	0	0	0	0	0	0	0	0	0	0	0	0
>SD_Ssd-21771	0	0	0	0	0	0	0	0	0	0	0	0	0	0	0	4.573e-05	0	0	0	0	0	0	0	0	0	0	0	0	0	0	0	0	0	0	0	0	0	0	0	4.436e-05	0	0	0	0
>SD_Ssd-21785	0	0	0	0	0	0	0	0	0	0	0	5.801e-05	0	0	0	0	0	0	0	0	0	0	0	0	0	0	0	0	0	0	0	0	0	0	0	0	0	0	0	0	9.74e-05	0	0	0
>SD_Ssd-21820	0	0	0	0	0	0	0	0	0	0	0	0	0	0	0	0	0	0	0	0	0	0	0	0	0	0	0	0	0	0	0	0	0	0	0	0	0	9.836e-05	5.667e-05	0	0	0	0	0
>SD_Ssd-21834	0	0	0	5.065e-05	0	0	0	0	0	0	0	0	0	0	0	4.573e-05	0	0	0	0	0	0	0	0	0	0	0	0	0	0	0	0	0	0	0	0	0	0	0	0	0	0	0	0
>SD_Ssd-21848	0	0	0	0	3.548e-05	0	0	0	0	0	0	0	0	0	0	0	0	0	0	0	0	0	0	0	0	0	0	2.776e-05	0	0	0	0	0	0	0	0	0	0	0	0	0	0	0	0
>SD_Ssd-21901	0	0	0	0	0	0	0	0	0	0	0	0	0	0	0	0	0	0	0	0	0	0	0	0	0	0	4.441e-05	0	0	0	0	0	0	0	0	0	0	9.836e-05	0	0	0	0	0	0
>SD_Ssd-21914	0	0	0	0	0	0	0	0	0	8.199e-05	0	0	0	0	0	0	0	0	0	0	0	7.082e-05	0	0	0	0	0	0	0	0	0	0	0	0	0	0	0	0	0	0	0	0	0	0
>SD_Ssd-21921	0	0	0	0	0	0	0	0	0	0	0	0	0	0	0	0	5.997e-05	0	0	0	0	0	0	0	0	0	0	0	0	0	0	0	0	0	0	0	0	0	0	0	0	0	0	7.37e-05
>SD_Ssd-21954	0	0	0	0	0	0	0	0	0	0	0	0	0	0	0	0	0	0	0	0	0	0	0	0	0	4.038e-05	0	0	0	0	6.642e-05	0	0	0	0	0	0	0	0	0	0	0	0	0
>SD_Ssd-22024	0	0	0	0	0	0	0	0	0	0	0	0	8.02e-05	0	0	4.573e-05	0	0	0	0	0	0	0	0	0	0	0	0	0	0	0	0	0	0	0	0	0	0	0	0	0	0	0	0
>SD_Ssd-22029	0	0	0	0	0	0	0	0	0	0	0	0	0	0	0	0	0	0	0	0	0	0	0	0	0	0	0	2.776e-05	0	0	0	0	0	0	0	0	0	0	0	0	0	0	0	7.37e-05
>SD_Ssd-22073	0	0	0	0	0	0	0	0	0	0	0	0	0	0	0	0	0	0	0	0.00011801	0	0	0	0	0	0	0	0	0	0	0	0	0	0	0	0	0	0	0	0	0	0	5.679e-05	0
>SD_Ssd-22078	0	0	0	0	0	0	0	0	0	0	0	0	8.02e-05	0	0	0	0	0	0	0	0	0	0	0	4.714e-05	0	0	0	0	0	0	0	0	0	0	0	0	0	0	0	0	0	0	0
>SD_Ssd-22144	0	0	6.867e-05	0	0	0	0	0	0	0	0	0	0	0	0	0	0	0	0	0	0	0	0	0	0	0	0	0	0	0	0	0	0	7.391e-05	0	0	0	0	0	0	0	0	0	0
>SD_Ssd-22181	0	0	0	0	0	6.069e-05	0	0	0	0	0	0	0	0	0	0	0	0	7.114e-05	0	0	0	0	0	0	0	0	0	0	0	0	0	0	0	0	0	0	0	0	0	0	0	0	0
>SD_Ssd-22198	0	0	0	0	0	0	0	0	0	0	0	0	0	0	0	0	0	0	0	0	0	0	0	0	0	0	4.441e-05	0	0	0	0	0	0	0	0	0	7.005e-05	0	0	0	0	0	0	0
>SD_Ssd-22456	0	0	0	0	0	0	0	0	0	0	0	0	0	0	0	0	0	0	0	0	0	7.082e-05	4.987e-05	0	0	0	0	0	0	0	0	0	0	0	0	0	0	0	0	0	0	0	0	0
>SD_Ssd-22474	0	0	0	0	0	0	0	0	0	0	0	5.801e-05	0	0	0	0	0	0	0	0	0	0	0	0	0	0	0	0	0	0	0	0	0	0	9.082e-05	0	0	0	0	0	0	0	0	0
>SD_Ssd-22503	0	0	0	0	0	0	0	0	0	0	0	0	0	5.42e-05	0	4.573e-05	0	0	0	0	0	0	0	0	0	0	0	0	0	0	0	0	0	0	0	0	0	0	0	0	0	0	0	0
>SD_Ssd-22650	0	0	0	5.065e-05	0	0	0	0	0	0	0	0	0	0	0	0	0	0	0	0	0	0	4.987e-05	0	0	0	0	0	0	0	0	0	0	0	0	0	0	0	0	0	0	0	0	0
>SD_Ssd-22807	0	0	0	0	3.548e-05	6.069e-05	0	0	0	0	0	0	0	0	0	0	0	0	0	0	0	0	0	0	0	0	0	0	0	0	0	0	0	0	0	0	0	0	0	0	0	0	0	0
>SD_Ssd-22865	0	0	0	0	0	0	0	0	0	0	0	0	0	5.42e-05	0	0	0	0	0	0	0	0	0	0	0	0	4.441e-05	0	0	0	0	0	0	0	0	0	0	0	0	0	0	0	0	0
>SD_Ssd-22933	0	0	0	0	0	0	0	0	0	0	0	0	0	0	0	0	0	0	0	0	0	7.082e-05	0	0	4.714e-05	0	0	0	0	0	0	0	0	0	0	0	0	0	0	0	0	0	0	0
>SD_Ssd-23012	0	0	0	0	0	0	0	0	0	0	0	5.801e-05	0	0	0	0	0	0	0	0	0	0	0	0	0	0	0	0	0	0	0	0	0	0	0	0	0	0	0	4.436e-05	0	0	0	0
>SD_Ssd-23018	0	0	0	0	0	6.069e-05	0	0	0	0	0	0	0	0	0	0	0	4.867e-05	0	0	0	0	0	0	0	0	0	0	0	0	0	0	0	0	0	0	0	0	0	0	0	0	0	0
>SD_Ssd-23029	0	0	0	0	3.548e-05	0	0	0	0	0	0	0	0	0	0	0	0	0	0	0	0	0	0	0	0	0	0	0	0	0	0	0	0	0	0	0	0	9.836e-05	0	0	0	0	0	0
>SD_Ssd-23040	0	0	0	0	3.548e-05	0	0	0	0	0	0	0	0	0	0	0	0	0	7.114e-05	0	0	0	0	0	0	0	0	0	0	0	0	0	0	0	0	0	0	0	0	0	0	0	0	0
>SD_Ssd-23054	0	0	0	5.065e-05	0	0	0	0	0	0	0	0	0	0	0	0	5.997e-05	0	0	0	0	0	0	0	0	0	0	0	0	0	0	0	0	0	0	0	0	0	0	0	0	0	0	0
>SD_Ssd-23140	0	0	0	0	0	0	0	0	0	0	0	0	0	0	0	0	0	0	0	0	0	0	0	0	0	0	0	0	0	0	0	0	0	0	0	0	0	0	5.667e-05	0	0	0	5.679e-05	0
>SD_Ssd-23224	0	0	0	0	0	0	0	0	0	0	0	0	0	5.42e-05	0	0	0	0	0	0	0	0	0	0	0	0	0	0	0	0	0	0	0	0	0	0	0	0	0	0	0	0	5.679e-05	0
>SD_Ssd-23231	0	0	0	0	0	0	0	0	0	0	8.1e-05	0	0	0	0	0	5.997e-05	0	0	0	0	0	0	0	0	0	0	0	0	0	0	0	0	0	0	0	0	0	0	0	0	0	0	0
>SD_Ssd-23266	0	0	0	0	0	0	0	0	0	0	0	0	0	0	0	0	0	0	0	0	0	0	0	0	0	0	0	0	0	0	0	0	0	7.391e-05	0	0	0	0	5.667e-05	0	0	0	0	0
>SD_Ssd-23383	0	0	0	0	0	0	0	0	0	0	0	0	0	0	0	4.573e-05	5.997e-05	0	0	0	0	0	0	0	0	0	0	0	0	0	0	0	0	0	0	0	0	0	0	0	0	0	0	0
>SD_Ssd-23533	0	0	0	0	0	6.069e-05	0	0	0	0	0	0	0	5.42e-05	0	0	0	0	0	0	0	0	0	0	0	0	0	0	0	0	0	0	0	0	0	0	0	0	0	0	0	0	0	0
>SD_Ssd-23641	0	0	0	0	0	0	0	0	0	0	0	0	0	0	0	0	0	0	0	0	0	7.082e-05	0	0	0	0	0	0	0	7.255e-05	0	0	0	0	0	0	0	0	0	0	0	0	0	0
>SD_Ssd-23672	0	0	0	0	3.548e-05	0	0	0	0	8.199e-05	0	0	0	0	0	0	0	0	0	0	0	0	0	0	0	0	0	0	0	0	0	0	0	0	0	0	0	0	0	0	0	0	0	0
>SD_Ssd-23844	0	0	6.867e-05	0	0	0	0	0	0	0	0	0	0	0	0	0	0	0	0	0	0	0	0	0	0	0	0	0	0	0	0	0	0	7.391e-05	0	0	0	0	0	0	0	0	0	0
>SD_Ssd-23932	0	0	0	0	0	0	0	0	0	0	0	0	0	0	0	0	0	0	0	0	0	0	0	0	0	0	0	0	0	0	0	0	0	0	0	0	0	0	0	0	9.74e-05	0	5.679e-05	0
>SD_Ssd-24399	0	0	0	0	0	0	0	0	0	0	0	0	0	0	0	0	0	4.867e-05	0	0	0	0	0	0	0	0	0	0	0	0	0	0	0	7.391e-05	0	0	0	0	0	0	0	0	0	0
>SD_Ssd-24442	0	0	0	0	0	0	0	0	0	0	0	0	0	0	0	0	0	0	7.114e-05	0	0	7.082e-05	0	0	0	0	0	0	0	0	0	0	0	0	0	0	0	0	0	0	0	0	0	0
>SD_Ssd-25602	0	0	0	0	0	0	4.303e-05	0	0	0	0	0	8.02e-05	0	0	0	0	0	0	0	0	0	0	0	0	0	0	0	0	0	0	0	0	0	0	0	0	0	0	0	0	0	0	0
>SD_Ssd-25877	0	0	0	0	0	0	0	0	0	0	0	0	0	0	0	0	0	0	0	0	0	0	0	0	0	0	4.441e-05	0	0	0	0	0	0	0	0	5.464e-05	0	0	0	0	0	0	0	0
>SD_Ssd-25888	0	0	0	0	3.548e-05	0	0	0	0	0	0	0	0	0	0	0	0	0	0	0	0	0	0	3.42e-05	0	0	0	0	0	0	0	0	0	0	0	0	0	0	0	0	0	0	0	0
>SD_Ssd-26004	0	0	0	0	0	0	0	0	0	0	0	0	0	0	0	0	0	0	0	0	0.00016415	0	0	0	0	0	0	0	0	0	0	0	0	0	0	0	0	0	0	0	0	0	0	0
>SD_Ssd-26138	0	0	0	0	0	0	0	0	0	0	0	0	0	0	0	0	0	4.867e-05	0	0	0	0	0	0	4.714e-05	0	0	0	0	0	0	0	0	0	0	0	0	0	0	0	0	0	0	0
>SD_Ssd-26155	0	0	0	0	0	0	0	0	0	0	0	0	0	0	0	4.573e-05	0	0	0	0	0	0	0	0	0	0	0	0	0	0	0	0	0	0	0	0	0	0	0	0	0	7.502e-05	0	0
>SD_Ssd-26210	0	0	0	0	0	0	0	0	6.271e-05	0	0	0	0	0	0	0	0	0	0	0	0	0	0	0	0	0	0	0	0	0	0	0	0	0	0	0	0	9.836e-05	0	0	0	0	0	0
>SD_Ssd-26228	0	0	0	5.065e-05	0	0	0	0	0	0	0	0	0	0	0	0	0	0	0	0	0	0	0	0	0	0	0	0	0	0	0	0	0	0	0	0	0	0	5.667e-05	0	0	0	0	0
>SD_Ssd-26338	0	0	0	0	0	0	0	0	0	0	8.1e-05	0	0	0	0	0	0	0	0	0	0	7.082e-05	0	0	0	0	0	0	0	0	0	0	0	0	0	0	0	0	0	0	0	0	0	0
>SD_Ssd-26542	0	0	0	0	0	0	0	0	0	0	0	5.801e-05	0	0	0	0	0	4.867e-05	0	0	0	0	0	0	0	0	0	0	0	0	0	0	0	0	0	0	0	0	0	0	0	0	0	0
>SD_Ssd-26786	0	0	0	5.065e-05	0	0	0	0	0	0	0	0	0	0	0	0	0	0	0	0	0	0	0	0	0	0	0	2.776e-05	0	0	0	0	0	0	0	0	0	0	0	0	0	0	0	0
>SD_Ssd-26789	0	0	0	0	0	0	0	0	0	0	0	0	0	0	0	0	5.997e-05	0	0	0	0	0	0	0	4.714e-05	0	0	0	0	0	0	0	0	0	0	0	0	0	0	0	0	0	0	0
>SD_Ssd-26835	0	4.899e-05	0	0	0	0	0	0	0	0	0	5.801e-05	0	0	0	0	0	0	0	0	0	0	0	0	0	0	0	0	0	0	0	0	0	0	0	0	0	0	0	0	0	0	0	0
>SD_Ssd-26921	0	0	0	0	0	0	0	0	0	0	0	0	0	0	0	0	0	0	0	0	0	0	0	0	4.714e-05	0	0	2.776e-05	0	0	0	0	0	0	0	0	0	0	0	0	0	0	0	0
>SD_Ssd-26959	0	0	0	0	0	0	0	0	0	0	0	0	0	0	0	0	0	0	0	0	0	0	0	0	0	0	0	0	0	7.255e-05	0	0	0	0	0	0	0	0	0	0	0	7.502e-05	0	0
>SD_Ssd-27039	0	0	0	0	0	0	0	0	0	8.199e-05	0	0	0	0	0	0	0	0	0	0	8.207e-05	0	0	0	0	0	0	0	0	0	0	0	0	0	0	0	0	0	0	0	0	0	0	0
>SD_Ssd-27068	0	0	0	0	0	0	4.303e-05	0	0	0	0	0	0	0	0	4.573e-05	0	0	0	0	0	0	0	0	0	0	0	0	0	0	0	0	0	0	0	0	0	0	0	0	0	0	0	0
>SD_Ssd-27176	0	0	0	0	0	0	0	0	0	0	0	0	0	0	0	0	0	0	0	0	0	0	4.987e-05	0	0	4.038e-05	0	0	0	0	0	0	0	0	0	0	0	0	0	0	0	0	0	0
>SD_Ssd-27248	0	0	0	0	0	0	0	0	0	0	0	0	0	0	0	0	0	0	0	0	0	0	4.987e-05	0	0	0	0	0	0	0	0	0	0	0	0	0	0	9.836e-05	0	0	0	0	0	0
>SD_Ssd-27324	0	0	0	0	3.548e-05	0	0	0	0	0	0	0	0	0	0	0	0	0	0	0	0	0	0	0	4.714e-05	0	0	0	0	0	0	0	0	0	0	0	0	0	0	0	0	0	0	0
>SD_Ssd-27440	0	0	0	0	0	0	0	5.436e-05	0	0	0	0	0	0	0	0	0	0	0	0	0	0	0	0	0	0	0	0	5.224e-05	0	0	0	0	0	0	0	0	0	0	0	0	0	0	0
>SD_Ssd-27485	0	0	0	0	0	0	0	0	0	0	0	0	0	0	0	0	0	0	0	0	0	0	0	0	0	0	0	0	0	0	0	0	0	0	9.082e-05	0	7.005e-05	0	0	0	0	0	0	0
>SD_Ssd-27613	0	0	0	0	0	0	0	0	0	0	0	0	0	0	0	0	0	0	0	0	0	0	0	3.42e-05	0	0	0	0	0	0	0	0	0	0	0	5.464e-05	0	0	0	0	0	0	0	0
>SD_Ssd-27734	0	0	0	0	0	0	0	0	0	0	0	0	0	0	0	0	0	0	0	0	0	0	0	0	0	0	0	0	0	0	0.00013285	0	0	0	0	0	0	0	0	0	0	0	0	0
>SD_Ssd-27736	0	0	0	0	0	0	0	0	0	0	0	0	0	0	0	0	5.997e-05	0	0	0	0	0	0	0	0	4.038e-05	0	0	0	0	0	0	0	0	0	0	0	0	0	0	0	0	0	0
>SD_Ssd-27936	0	0	0	0	0	0	0	0	0	0	8.1e-05	0	0	0	0	0	0	0	0	0	0	0	0	0	0	0	0	0	0	0	0	0	0	0	0	0	0	9.836e-05	0	0	0	0	0	0
>SD_Ssd-27969	0	0	0	0	0	6.069e-05	0	0	0	0	0	0	0	0	0	0	0	0	0	0	0	0	0	0	0	0	0	0	0	0	0	0	0	7.391e-05	0	0	0	0	0	0	0	0	0	0
>SD_Ssd-28084	0	0	0	0	0	0	4.303e-05	0	0	0	0	0	0	0	0	0	0	0	0	0	0	0	0	0	0	0	0	2.776e-05	0	0	0	0	0	0	0	0	0	0	0	0	0	0	0	0
>SD_Ssd-28107	0	0	0	0	0	0	0	0	0	0	0	0	0	0	7.294e-05	0	0	0	0	0	0	0	0	0	0	0	0	2.776e-05	0	0	0	0	0	0	0	0	0	0	0	0	0	0	0	0
>SD_Ssd-28267	0	0	0	0	0	0	0	0	0	0	0	0	0	0	0	0	0	0	0	0	0	0	0	0	0	0	0	2.776e-05	0	0	0	0	0	0	0	0	0	0	0	0	0	7.502e-05	0	0
>SD_Ssd-28277	0	0	0	0	0	0	4.303e-05	0	0	0	0	0	0	0	0	0	0	0	0	0	0	0	0	0	0	0	0	2.776e-05	0	0	0	0	0	0	0	0	0	0	0	0	0	0	0	0
>SD_Ssd-28384	0	0	0	0	0	0	0	0	0	0	0	0	0	0	0	0	0	0	0	0	0	0	0	0	0	0	0	0	0	0	6.642e-05	0	0	0	0	0	0	0	0	0	0	0	0	7.37e-05
>SD_Ssd-28833	0	0	0	0	0	0	0	0	0	8.199e-05	0	0	0	0	0	0	0	0	0	0	0	0	0	3.42e-05	0	0	0	0	0	0	0	0	0	0	0	0	0	0	0	0	0	0	0	0
>SD_Ssd-28966	0	0	0	0	3.548e-05	0	0	0	0	0	0	0	0	0	0	0	0	0	0	0	0	0	0	0	0	0	0	0	0	0	0	0	0	0	0	0	0	0	0	0	0	7.502e-05	0	0
>SD_Ssd-29082	0	0	0	0	0	0	0	0	0	0	0	0	0	0	0	0	0	0	0	0	0	0	0	0	0	0	0	0	0	0	6.642e-05	5.015e-05	0	0	0	0	0	0	0	0	0	0	0	0
>SD_Ssd-29178	5.418e-05	0	0	0	0	0	0	0	0	0	0	0	0	0	0	0	0	0	0	0	0	0	0	0	0	0	0	0	5.224e-05	0	0	0	0	0	0	0	0	0	0	0	0	0	0	0
>SD_Ssd-29223	0	0	0	0	0	0	0	0	0	0	0	5.801e-05	0	0	0	0	0	0	0	0	0	0	0	0	0	0	0	0	0	0	0	0	0	0	0	0	0	0	0	0	0	7.502e-05	0	0
>SD_Ssd-29253	0	0	0	5.065e-05	0	0	0	0	0	0	0	0	0	0	0	0	0	0	0	0	0	0	0	0	0	0	0	0	0	0	0	0	0	0	0	0	0	9.836e-05	0	0	0	0	0	0
>SD_Ssd-29394	0	0	0	0	0	0	0	0	0	0	0	0	0	0	0	0	0	0	0	0	0	0	0	0	0	0	0	0	0	0	0	0	0	0	0	0	0	9.836e-05	0	4.436e-05	0	0	0	0
>SD_Ssd-29510	5.418e-05	0	0	0	0	0	0	0	6.271e-05	0	0	0	0	0	0	0	0	0	0	0	0	0	0	0	0	0	0	0	0	0	0	0	0	0	0	0	0	0	0	0	0	0	0	0
>SD_Ssd-29825	0	0	0	0	0	0	0	0	6.271e-05	0	0	0	0	0	0	0	0	0	0	0	0	0	0	0	0	0	0	0	0	0	0	0	0	0	0	0	0	0	0	0	0	0	5.679e-05	0
>SD_Ssd-29908	0	0	0	0	0	0	0	0	0	0	0	0	0	5.42e-05	0	4.573e-05	0	0	0	0	0	0	0	0	0	0	0	0	0	0	0	0	0	0	0	0	0	0	0	0	0	0	0	0
>SD_Ssd-30307	0	0	0	5.065e-05	0	0	0	0	0	0	0	0	0	0	0	0	0	0	0	0	0	0	0	0	0	0	0	0	0	0	6.642e-05	0	0	0	0	0	0	0	0	0	0	0	0	0
>SD_Ssd-30785	0	0	0	5.065e-05	0	0	0	0	0	0	0	0	0	0	0	0	0	0	0	0	0	0	0	3.42e-05	0	0	0	0	0	0	0	0	0	0	0	0	0	0	0	0	0	0	0	0
>SD_Ssd-30982	0	0	0	0	3.548e-05	0	0	0	0	0	0	0	0	0	0	0	0	0	0	0	0	0	0	0	0	0	0	0	0	0	6.642e-05	0	0	0	0	0	0	0	0	0	0	0	0	0
>SD_Ssd-31036	0	0	0	0	0	0	0	0	0	0	0	5.801e-05	0	0	0	0	0	0	0	0	0	0	0	0	0	0	0	0	0	0	0	0	0	0	0	0	7.005e-05	0	0	0	0	0	0	0
>SD_Ssd-31093	0	0	6.867e-05	0	0	0	0	0	0	0	0	0	0	0	0	0	0	0	0	0	0	0	0	0	0	0	0	0	5.224e-05	0	0	0	0	0	0	0	0	0	0	0	0	0	0	0
>SD_Ssd-31168	0	0	0	0	0	0	0	0	0	0	0	0	0	0	0	0	0	0	0	0	0	0	0	0	0	0	0	0	0	0	0	0	0	0	0	0	7.005e-05	0	5.667e-05	0	0	0	0	0
>SD_Ssd-31204	0	0	0	0	0	0	0	0	0	0	0	0	0	0	0	0	0	0	0	0	0	0	0	0	4.714e-05	4.038e-05	0	0	0	0	0	0	0	0	0	0	0	0	0	0	0	0	0	0
>SD_Ssd-31270	0	0	0	0	0	0	4.303e-05	0	0	0	0	0	0	0	0	0	0	0	0	0	0	0	0	0	0	0	0	0	0	0	0	0	0	0	0	5.464e-05	0	0	0	0	0	0	0	0
>SD_Ssd-31775	0	0	0	0	0	0	0	0	0	0	0	0	8.02e-05	0	0	0	0	0	0	0	0	0	4.987e-05	0	0	0	0	0	0	0	0	0	0	0	0	0	0	0	0	0	0	0	0	0
>SD_Ssd-31782	0	4.899e-05	0	0	0	0	0	0	0	0	0	0	0	0	0	0	0	0	0	0	0	0	0	0	0	0	0	0	0	0	0	0	0	0	0	0	0	0	0	0	0	0	5.679e-05	0
>SD_Ssd-31789	0	0	0	0	0	0	0	0	0	0	0	0	0	0	0	0	0	0	0	0	0	0	0	0	0	0	0	0	0	0	0	0	0	7.391e-05	0	0	0	0	0	4.436e-05	0	0	0	0
>SD_Ssd-32449	0	4.899e-05	0	0	0	0	0	0	0	0	0	0	0	0	0	0	5.997e-05	0	0	0	0	0	0	0	0	0	0	0	0	0	0	0	0	0	0	0	0	0	0	0	0	0	0	0
>SD_Ssd-33592	0	0	0	0	0	0	0	0	0	0	0	0	0	0	0	0	0	0	7.114e-05	0	0	0	0	0	0	0	0	2.776e-05	0	0	0	0	0	0	0	0	0	0	0	0	0	0	0	0
>SD_Ssd-33736	0	0	0	0	0	0	0	0	0	0	0	5.801e-05	0	0	0	0	0	0	0	0	0	0	0	0	0	0	0	2.776e-05	0	0	0	0	0	0	0	0	0	0	0	0	0	0	0	0
>SD_Ssd-33823	0	0	0	0	0	0	0	5.436e-05	0	0	0	0	0	0	0	0	0	0	0	0	0	0	0	0	0	0	0	0	0	0	0	0	9.264e-05	0	0	0	0	0	0	0	0	0	0	0
>SD_Ssd-33824	0	0	0	0	0	0	0	0	0	0	0	0	0	0	0	0	0	0	0	0	0	0	0	0	0	0	0	0	0	0	0	5.015e-05	0	0	0	0	0	0	0	4.436e-05	0	0	0	0
>SD_Ssd-33877	0	0	0	0	0	0	0	0	0	8.199e-05	0	0	0	0	0	0	0	0	0	0	0	0	0	0	0	0	0	0	0	0	0	0	0	0	0	0	7.005e-05	0	0	0	0	0	0	0
>SD_Ssd-34035	0	0	0	0	0	0	0	0	0	0	0	0	8.02e-05	0	0	0	0	0	0	0	0	0	0	0	0	0	0	0	0	0	0	0	0	7.391e-05	0	0	0	0	0	0	0	0	0	0
>SD_Ssd-34790	0	0	0	0	0	0	0	0	0	0	0	0	0	0	0	0	0	0	0	0	0	0	0	0	0	0	0	0	0	7.255e-05	0	0	0	0	0	0	7.005e-05	0	0	0	0	0	0	0
>SD_Ssd-34867	5.418e-05	0	0	0	0	0	0	0	0	0	0	0	0	0	0	0	0	0	0	0	0	0	0	0	0	0	0	0	0	0	0	0	0	0	9.082e-05	0	0	0	0	0	0	0	0	0
>SD_Ssd-35144	0	0	0	0	0	0	4.303e-05	0	0	0	0	0	0	0	0	0	0	0	0	0	0	0	0	0	0	0	0	0	0	0	0	0	0	0	0	0	0	0	0	0	0	0	0	7.37e-05
>SD_Ssd-35174	0	0	0	0	0	0	0	0	0	0	8.1e-05	0	8.02e-05	0	0	0	0	0	0	0	0	0	0	0	0	0	0	0	0	0	0	0	0	0	0	0	0	0	0	0	0	0	0	0
>SD_Ssd-35411	5.418e-05	0	0	0	0	0	0	0	0	0	0	0	0	0	0	0	0	0	0	0	0	0	0	0	0	0	0	0	0	0	0	0	0	0	0	0	0	9.836e-05	0	0	0	0	0	0
>SD_Ssd-36438	0	0	0	0	0	0	4.303e-05	0	0	0	0	0	0	0	0	0	0	0	0	0	8.207e-05	0	0	0	0	0	0	0	0	0	0	0	0	0	0	0	0	0	0	0	0	0	0	0
>SD_Ssd-36460	0	0	0	0	0	6.069e-05	0	0	0	0	0	0	0	0	0	0	0	0	0	0	8.207e-05	0	0	0	0	0	0	0	0	0	0	0	0	0	0	0	0	0	0	0	0	0	0	0
>SD_Ssd-36506	5.418e-05	0	0	0	0	0	0	0	0	0	0	0	0	0	0	4.573e-05	0	0	0	0	0	0	0	0	0	0	0	0	0	0	0	0	0	0	0	0	0	0	0	0	0	0	0	0
>SD_Ssd-36507	0	0	0	0	0	0	0	0	0	0	0	0	0	0	0	0	0	0	0	0	0	0	0	0	0	0	0	0	0	0	0	5.015e-05	0	0	0	0	0	0	0	0	0	7.502e-05	0	0
>SD_Ssd-36524	0	0	0	0	0	0	0	0	0	0	0	0	0	0	0	0	0	0	0	0	0	0	0	0	0	0	0	0	0	0	0	0	0	0	9.082e-05	5.464e-05	0	0	0	0	0	0	0	0
>SD_Ssd-36797	0	0	0	0	0	0	0	0	0	0	0	0	0	0	0	0	0	4.867e-05	0	0	0	0	0	0	0	0	0	0	0	0	0	0	0	0	0	0	0	9.836e-05	0	0	0	0	0	0
>SD_Ssd-37628	0	4.899e-05	0	0	0	0	0	0	0	0	0	0	0	0	0	0	0	0	0	0	0	0	0	0	0	0	0	0	0	0	0	0	0	0	0	0	7.005e-05	0	0	0	0	0	0	0
>SD_Ssd-37691	0	0	0	0	0	0	0	0	0	0	0	0	0	0	0	0	0	0	0	0	0	7.082e-05	0	0	0	0	0	0	0	7.255e-05	0	0	0	0	0	0	0	0	0	0	0	0	0	0
>SD_Ssd-37863	0	0	0	0	0	0	0	0	0	0	0	0	0	0	0	0	0	0	0	0	0	0	0	0	0	0	0	0	0	0	0	0	0	0	0	0	0	0	0	0	0	0	0.00011358	0
>SD_Ssd-37879	0	0	0	0	0	0	0	0	0	0	0	5.801e-05	0	0	0	0	0	0	0	0	0	0	0	0	0	0	0	2.776e-05	0	0	0	0	0	0	0	0	0	0	0	0	0	0	0	0
>SD_Ssd-38061	0	0	0	0	0	0	0	0	0	0	0	0	0	0	0	0	0	0	0	0	0	0	0	0	4.714e-05	0	0	0	0	0	0	0	0	0	0	0	0	0	0	0	0	0	0	7.37e-05
>SD_Ssd-38405	0	0	0	0	0	0	0	0	0	0	0	0	0	0	0	0	0	0	0	0	0	0	0	0	0	0	0	0	0	7.255e-05	0	0	0	0	0	5.464e-05	0	0	0	0	0	0	0	0
>SD_Ssd-38469	0	0	0	0	0	0	0	0	0	0	0	0	0	0	0	0	0	0	0	0	0	0	0	3.42e-05	0	0	0	0	0	0	0	0	0	0	0	0	0	9.836e-05	0	0	0	0	0	0
>SD_Ssd-38487	0	0	0	0	0	6.069e-05	0	0	0	0	0	0	0	0	0	0	0	0	0	0	0	0	0	0	0	0	0	0	0	0	0	0	0	0	0	0	0	0	5.667e-05	0	0	0	0	0
>SD_Ssd-10810	0	0	0	0	0	0	0	0	0	0	0	0	0	0	0	0	5.997e-05	0	0	0	0	0	0	0	0	0	0	0	0	0	0	0	0	0	0	0	0	0	0	0	0	0	0	0
>SD_Ssd-10925	0	0	0	0	0	0	0	0	0	0	0	0	0	0	0	0	0	0	0	0	0	0	0	0	0	0	0	0	0	0	0	0	0	0	0	0	0	0	0	4.436e-05	0	0	0	0
>SD_Ssd-11351	0	0	0	0	0	0	0	0	0	0	0	0	0	0	0	0	0	0	0	0	0	0	4.987e-05	0	0	0	0	0	0	0	0	0	0	0	0	0	0	0	0	0	0	0	0	0
>SD_Ssd-11489	0	0	0	0	0	6.069e-05	0	0	0	0	0	0	0	0	0	0	0	0	0	0	0	0	0	0	0	0	0	0	0	0	0	0	0	0	0	0	0	0	0	0	0	0	0	0
>SD_Ssd-11682	0	0	0	0	0	0	0	0	0	0	0	5.801e-05	0	0	0	0	0	0	0	0	0	0	0	0	0	0	0	0	0	0	0	0	0	0	0	0	0	0	0	0	0	0	0	0
>SD_Ssd-12100	0	0	0	0	0	0	0	0	0	0	0	0	0	0	0	0	0	0	0	0	0	0	0	0	4.714e-05	0	0	0	0	0	0	0	0	0	0	0	0	0	0	0	0	0	0	0
>SD_Ssd-12250	0	0	0	0	0	0	0	0	0	0	0	0	0	0	0	4.573e-05	0	0	0	0	0	0	0	0	0	0	0	0	0	0	0	0	0	0	0	0	0	0	0	0	0	0	0	0
>SD_Ssd-12318	0	0	0	0	3.548e-05	0	0	0	0	0	0	0	0	0	0	0	0	0	0	0	0	0	0	0	0	0	0	0	0	0	0	0	0	0	0	0	0	0	0	0	0	0	0	0
>SD_Ssd-12319	0	0	0	0	0	0	0	0	0	0	0	0	0	0	7.294e-05	0	0	0	0	0	0	0	0	0	0	0	0	0	0	0	0	0	0	0	0	0	0	0	0	0	0	0	0	0
>SD_Ssd-12345	0	0	0	0	0	0	0	0	0	0	0	0	0	0	0	0	0	0	0	0	0	0	0	0	4.714e-05	0	0	0	0	0	0	0	0	0	0	0	0	0	0	0	0	0	0	0
>SD_Ssd-12349	0	0	0	0	0	0	0	0	0	0	0	0	0	0	0	0	0	0	0	0	0	0	4.987e-05	0	0	0	0	0	0	0	0	0	0	0	0	0	0	0	0	0	0	0	0	0
>SD_Ssd-12390	0	0	0	0	0	0	0	0	0	0	0	0	0	0	0	0	0	0	0	0	0	0	0	0	0	0	0	0	0	0	0	0	0	0	0	0	0	0	0	0	0	0	5.679e-05	0
>SD_Ssd-12552	0	0	0	0	0	0	0	0	0	0	0	0	0	0	0	0	0	0	7.114e-05	0	0	0	0	0	0	0	0	0	0	0	0	0	0	0	0	0	0	0	0	0	0	0	0	0
>SD_Ssd-12574	0	0	0	0	0	0	0	0	0	0	0	0	0	0	0	0	0	4.867e-05	0	0	0	0	0	0	0	0	0	0	0	0	0	0	0	0	0	0	0	0	0	0	0	0	0	0
>SD_Ssd-12644	0	0	0	0	0	0	0	0	0	0	0	0	0	0	0	0	0	0	0	0	8.207e-05	0	0	0	0	0	0	0	0	0	0	0	0	0	0	0	0	0	0	0	0	0	0	0
>SD_Ssd-12671	0	0	0	0	0	0	0	0	6.271e-05	0	0	0	0	0	0	0	0	0	0	0	0	0	0	0	0	0	0	0	0	0	0	0	0	0	0	0	0	0	0	0	0	0	0	0
>SD_Ssd-12826	0	0	0	0	0	0	0	0	0	0	0	0	0	0	0	0	5.997e-05	0	0	0	0	0	0	0	0	0	0	0	0	0	0	0	0	0	0	0	0	0	0	0	0	0	0	0
>SD_Ssd-12852	0	0	0	0	0	0	0	0	0	0	0	0	0	0	0	0	0	0	0	0	0	0	0	0	0	0	0	0	0	0	0	5.015e-05	0	0	0	0	0	0	0	0	0	0	0	0
>SD_Ssd-12864	0	0	0	0	0	0	0	0	0	0	0	0	0	0	0	0	0	0	0	0.00011801	0	0	0	0	0	0	0	0	0	0	0	0	0	0	0	0	0	0	0	0	0	0	0	0
>SD_Ssd-12866	0	0	0	0	0	0	0	0	0	0	0	0	0	0	0	0	0	0	0	0	0	0	0	0	0	0	0	0	0	0	0	0	0	0	0	0	0	0	0	0	0	7.502e-05	0	0
>SD_Ssd-12869	0	0	0	0	0	0	0	0	6.271e-05	0	0	0	0	0	0	0	0	0	0	0	0	0	0	0	0	0	0	0	0	0	0	0	0	0	0	0	0	0	0	0	0	0	0	0
>SD_Ssd-12973	0	0	0	0	0	0	0	0	0	0	0	0	0	0	0	0	0	0	0	0	0	0	0	0	0	0	0	0	0	7.255e-05	0	0	0	0	0	0	0	0	0	0	0	0	0	0
>SD_Ssd-13068	0	0	0	0	0	0	0	0	0	0	0	0	0	0	0	0	0	0	0	0	0	0	0	0	0	0	0	0	0	0	0	0	0	0	0	0	0	0	5.667e-05	0	0	0	0	0
>SD_Ssd-13211	0	0	0	5.065e-05	0	0	0	0	0	0	0	0	0	0	0	0	0	0	0	0	0	0	0	0	0	0	0	0	0	0	0	0	0	0	0	0	0	0	0	0	0	0	0	0
>SD_Ssd-13214	0	0	0	0	0	0	0	0	0	0	0	0	0	0	0	4.573e-05	0	0	0	0	0	0	0	0	0	0	0	0	0	0	0	0	0	0	0	0	0	0	0	0	0	0	0	0
>SD_Ssd-13341	0	0	0	0	0	0	0	0	0	0	0	0	8.02e-05	0	0	0	0	0	0	0	0	0	0	0	0	0	0	0	0	0	0	0	0	0	0	0	0	0	0	0	0	0	0	0
>SD_Ssd-13359	0	0	0	0	3.548e-05	0	0	0	0	0	0	0	0	0	0	0	0	0	0	0	0	0	0	0	0	0	0	0	0	0	0	0	0	0	0	0	0	0	0	0	0	0	0	0
>SD_Ssd-13538	5.418e-05	0	0	0	0	0	0	0	0	0	0	0	0	0	0	0	0	0	0	0	0	0	0	0	0	0	0	0	0	0	0	0	0	0	0	0	0	0	0	0	0	0	0	0
>SD_Ssd-13549	0	0	0	0	0	0	0	0	0	0	8.1e-05	0	0	0	0	0	0	0	0	0	0	0	0	0	0	0	0	0	0	0	0	0	0	0	0	0	0	0	0	0	0	0	0	0
>SD_Ssd-13681	0	0	0	0	0	0	0	0	6.271e-05	0	0	0	0	0	0	0	0	0	0	0	0	0	0	0	0	0	0	0	0	0	0	0	0	0	0	0	0	0	0	0	0	0	0	0
>SD_Ssd-13721	0	0	0	0	0	0	0	0	0	0	0	0	0	0	0	0	0	0	0	0	0	0	0	0	4.714e-05	0	0	0	0	0	0	0	0	0	0	0	0	0	0	0	0	0	0	0
>SD_Ssd-14090	5.418e-05	0	0	0	0	0	0	0	0	0	0	0	0	0	0	0	0	0	0	0	0	0	0	0	0	0	0	0	0	0	0	0	0	0	0	0	0	0	0	0	0	0	0	0
>SD_Ssd-14105	0	0	0	0	0	0	0	0	0	0	0	0	0	0	0	0	0	4.867e-05	0	0	0	0	0	0	0	0	0	0	0	0	0	0	0	0	0	0	0	0	0	0	0	0	0	0
>SD_Ssd-14179	0	0	0	0	0	0	0	0	0	0	0	0	0	0	0	0	0	0	0	0	0	0	0	0	0	0	0	0	5.224e-05	0	0	0	0	0	0	0	0	0	0	0	0	0	0	0
>SD_Ssd-14218	0	0	0	0	0	0	0	0	0	0	0	0	0	0	0	0	0	0	0	0	0	0	0	0	0	0	0	0	0	0	0	0	0	0	0	0	0	0	0	0	0	0	5.679e-05	0
>SD_Ssd-14440	0	0	0	0	0	0	0	0	0	0	0	0	0	0	0	0	0	4.867e-05	0	0	0	0	0	0	0	0	0	0	0	0	0	0	0	0	0	0	0	0	0	0	0	0	0	0
>SD_Ssd-14932	0	0	0	0	0	0	0	0	0	0	0	0	0	5.42e-05	0	0	0	0	0	0	0	0	0	0	0	0	0	0	0	0	0	0	0	0	0	0	0	0	0	0	0	0	0	0
>SD_Ssd-15013	0	0	0	0	0	0	0	0	0	0	0	0	0	0	0	0	0	0	0	0	0	0	0	0	0	0	0	2.776e-05	0	0	0	0	0	0	0	0	0	0	0	0	0	0	0	0
>SD_Ssd-15219	0	0	0	0	0	0	0	0	6.271e-05	0	0	0	0	0	0	0	0	0	0	0	0	0	0	0	0	0	0	0	0	0	0	0	0	0	0	0	0	0	0	0	0	0	0	0
>SD_Ssd-15235	0	0	0	0	0	0	0	0	0	0	0	0	0	0	0	0	0	0	0	0	0	0	0	0	0	4.038e-05	0	0	0	0	0	0	0	0	0	0	0	0	0	0	0	0	0	0
>SD_Ssd-15446	0	0	0	0	0	0	0	0	6.271e-05	0	0	0	0	0	0	0	0	0	0	0	0	0	0	0	0	0	0	0	0	0	0	0	0	0	0	0	0	0	0	0	0	0	0	0
>SD_Ssd-15595	0	0	0	0	0	0	0	0	0	0	0	5.801e-05	0	0	0	0	0	0	0	0	0	0	0	0	0	0	0	0	0	0	0	0	0	0	0	0	0	0	0	0	0	0	0	0
>SD_Ssd-15861	0	0	0	0	0	0	0	0	0	0	0	0	0	0	0	0	0	0	0	0	8.207e-05	0	0	0	0	0	0	0	0	0	0	0	0	0	0	0	0	0	0	0	0	0	0	0
>SD_Ssd-15956	0	0	0	0	0	0	0	0	0	0	0	0	0	0	0	0	0	0	0	0	0	0	0	0	0	0	0	0	0	0	6.642e-05	0	0	0	0	0	0	0	0	0	0	0	0	0
>SD_Ssd-16233	0	0	0	0	0	0	0	0	0	0	0	0	0	0	0	0	0	0	0	0	0	0	0	0	0	0	0	0	0	0	0	0	0	0	0	0	7.005e-05	0	0	0	0	0	0	0
>SD_Ssd-16331	0	0	0	0	0	0	0	0	0	0	0	0	0	0	0	0	0	0	0	0	0	0	0	0	0	0	0	0	0	0	0	5.015e-05	0	0	0	0	0	0	0	0	0	0	0	0
>SD_Ssd-16332	0	4.899e-05	0	0	0	0	0	0	0	0	0	0	0	0	0	0	0	0	0	0	0	0	0	0	0	0	0	0	0	0	0	0	0	0	0	0	0	0	0	0	0	0	0	0
>SD_Ssd-16382	0	0	6.867e-05	0	0	0	0	0	0	0	0	0	0	0	0	0	0	0	0	0	0	0	0	0	0	0	0	0	0	0	0	0	0	0	0	0	0	0	0	0	0	0	0	0
>SD_Ssd-16466	0	0	0	0	0	0	0	0	0	0	0	0	0	0	0	0	0	0	0	0	0	0	4.987e-05	0	0	0	0	0	0	0	0	0	0	0	0	0	0	0	0	0	0	0	0	0
>SD_Ssd-16527	0	0	0	0	0	0	4.303e-05	0	0	0	0	0	0	0	0	0	0	0	0	0	0	0	0	0	0	0	0	0	0	0	0	0	0	0	0	0	0	0	0	0	0	0	0	0
>SD_Ssd-16731	0	0	0	0	0	0	0	0	0	0	0	0	0	0	0	0	0	0	0	0	0	0	0	0	0	0	0	2.776e-05	0	0	0	0	0	0	0	0	0	0	0	0	0	0	0	0
>SD_Ssd-17240	0	0	6.867e-05	0	0	0	0	0	0	0	0	0	0	0	0	0	0	0	0	0	0	0	0	0	0	0	0	0	0	0	0	0	0	0	0	0	0	0	0	0	0	0	0	0
>SD_Ssd-18662	0	0	0	0	0	0	4.303e-05	0	0	0	0	0	0	0	0	0	0	0	0	0	0	0	0	0	0	0	0	0	0	0	0	0	0	0	0	0	0	0	0	0	0	0	0	0
>SD_Ssd-18704	0	0	0	0	0	0	0	0	0	0	0	5.801e-05	0	0	0	0	0	0	0	0	0	0	0	0	0	0	0	0	0	0	0	0	0	0	0	0	0	0	0	0	0	0	0	0
>SD_Ssd-19260	0	0	0	0	0	0	0	0	0	0	0	0	0	0	0	0	5.997e-05	0	0	0	0	0	0	0	0	0	0	0	0	0	0	0	0	0	0	0	0	0	0	0	0	0	0	0
>SD_Ssd-19499	0	0	0	0	0	0	0	0	0	0	0	0	0	0	0	0	0	0	0	0	0	0	0	0	0	0	0	0	0	0	0	0	0	0	0	0	0	0	0	0	0	0	5.679e-05	0
>SD_Ssd-19612	0	0	0	0	0	0	0	0	0	0	0	0	0	0	0	0	0	0	0	0.00011801	0	0	0	0	0	0	0	0	0	0	0	0	0	0	0	0	0	0	0	0	0	0	0	0
>SD_Ssd-19659	0	0	0	0	0	0	0	0	0	0	0	0	0	5.42e-05	0	0	0	0	0	0	0	0	0	0	0	0	0	0	0	0	0	0	0	0	0	0	0	0	0	0	0	0	0	0
>SD_Ssd-19666	0	0	0	0	0	0	0	0	0	0	0	0	0	0	0	0	0	0	0	0	0	0	0	0	0	0	0	0	0	0	0	0	0	0	0	0	0	0	0	0	0	0	0	7.37e-05
>SD_Ssd-19686	0	0	0	0	0	0	0	0	0	0	0	0	0	0	0	0	0	0	0	0	0	0	0	0	0	0	0	0	0	0	0	0	0	0	0	0	0	0	0	0	0	7.502e-05	0	0
>SD_Ssd-20352	0	0	0	0	0	0	0	0	0	0	0	0	0	0	0	0	0	0	0	0	0	0	0	0	0	0	0	0	0	0	0	0	0	0	0	0	0	0	0	0	0	7.502e-05	0	0
>SD_Ssd-20649	0	0	0	0	0	0	0	0	0	0	0	0	0	0	0	0	0	0	0	0	0	0	0	0	0	0	0	0	0	0	0	0	0	0	0	0	0	0	5.667e-05	0	0	0	0	0
>SD_Ssd-21414	0	0	0	0	0	0	0	0	0	0	0	0	0	0	0	0	0	0	0	0	0	0	0	0	0	0	4.441e-05	0	0	0	0	0	0	0	0	0	0	0	0	0	0	0	0	0
>SD_Ssd-21430	0	0	0	0	0	6.069e-05	0	0	0	0	0	0	0	0	0	0	0	0	0	0	0	0	0	0	0	0	0	0	0	0	0	0	0	0	0	0	0	0	0	0	0	0	0	0
>SD_Ssd-21524	0	0	0	0	0	0	0	0	0	0	0	0	0	0	0	0	0	0	0	0	0	0	0	0	0	4.038e-05	0	0	0	0	0	0	0	0	0	0	0	0	0	0	0	0	0	0
>SD_Ssd-21563	0	0	0	0	0	0	0	0	0	0	0	0	0	0	0	0	0	0	0	0	0	0	0	0	0	0	0	0	0	0	6.642e-05	0	0	0	0	0	0	0	0	0	0	0	0	0
>SD_Ssd-21585	0	0	0	0	0	0	0	0	0	0	0	0	8.02e-05	0	0	0	0	0	0	0	0	0	0	0	0	0	0	0	0	0	0	0	0	0	0	0	0	0	0	0	0	0	0	0
>SD_Ssd-21625	0	0	0	0	0	0	0	0	0	0	0	0	0	0	0	0	0	0	0	0	0	0	0	0	0	0	0	0	0	0	0	0	0	0	0	5.464e-05	0	0	0	0	0	0	0	0
>SD_Ssd-21655	0	0	0	0	0	0	0	0	0	0	0	0	0	0	0	0	0	0	0	0	0	0	0	0	0	0	0	0	0	0	0	0	0	0	0	5.464e-05	0	0	0	0	0	0	0	0
>SD_Ssd-21813	0	0	0	0	0	0	0	0	0	0	0	0	0	0	0	0	0	0	0	0	0	0	0	0	0	0	0	0	5.224e-05	0	0	0	0	0	0	0	0	0	0	0	0	0	0	0
>SD_Ssd-21844	0	0	0	0	0	0	0	0	0	0	0	0	8.02e-05	0	0	0	0	0	0	0	0	0	0	0	0	0	0	0	0	0	0	0	0	0	0	0	0	0	0	0	0	0	0	0
>SD_Ssd-21891	0	0	0	0	0	0	4.303e-05	0	0	0	0	0	0	0	0	0	0	0	0	0	0	0	0	0	0	0	0	0	0	0	0	0	0	0	0	0	0	0	0	0	0	0	0	0
>SD_Ssd-21910	0	0	0	0	0	0	0	0	0	0	0	0	0	0	0	0	0	0	0	0	0	0	0	0	0	0	0	0	0	0	0	0	0	0	0	0	0	0	5.667e-05	0	0	0	0	0
>SD_Ssd-21993	0	0	0	0	0	0	0	0	0	0	0	0	0	0	0	0	0	4.867e-05	0	0	0	0	0	0	0	0	0	0	0	0	0	0	0	0	0	0	0	0	0	0	0	0	0	0
>SD_Ssd-22087	0	0	0	0	0	0	0	0	0	0	0	0	0	0	0	0	0	0	0	0	0	0	0	0	0	0	0	0	5.224e-05	0	0	0	0	0	0	0	0	0	0	0	0	0	0	0
>SD_Ssd-22110	0	0	0	0	0	0	0	0	0	0	0	0	0	0	0	0	0	0	0	0	0	0	0	0	4.714e-05	0	0	0	0	0	0	0	0	0	0	0	0	0	0	0	0	0	0	0
>SD_Ssd-22112	0	0	0	0	0	0	0	0	0	0	0	0	0	0	0	0	0	0	0	0	0	0	0	0	0	0	4.441e-05	0	0	0	0	0	0	0	0	0	0	0	0	0	0	0	0	0
>SD_Ssd-22130	0	0	0	0	0	0	0	0	0	0	0	0	8.02e-05	0	0	0	0	0	0	0	0	0	0	0	0	0	0	0	0	0	0	0	0	0	0	0	0	0	0	0	0	0	0	0
>SD_Ssd-22190	0	0	0	0	0	0	0	0	0	0	0	0	0	0	0	0	0	0	0	0	0	0	0	0	0	4.038e-05	0	0	0	0	0	0	0	0	0	0	0	0	0	0	0	0	0	0
>SD_Ssd-22323	0	0	0	0	0	0	0	0	0	0	0	0	0	0	0	0	0	0	0	0	0	7.082e-05	0	0	0	0	0	0	0	0	0	0	0	0	0	0	0	0	0	0	0	0	0	0
>SD_Ssd-22332	0	0	0	0	0	0	0	0	6.271e-05	0	0	0	0	0	0	0	0	0	0	0	0	0	0	0	0	0	0	0	0	0	0	0	0	0	0	0	0	0	0	0	0	0	0	0
>SD_Ssd-22351	0	0	0	0	0	0	0	0	0	0	0	0	0	0	0	0	0	0	0	0	0	0	0	0	0	4.038e-05	0	0	0	0	0	0	0	0	0	0	0	0	0	0	0	0	0	0
>SD_Ssd-22366	0	0	0	0	0	0	0	0	0	0	0	0	0	0	0	0	0	0	0	0	0	7.082e-05	0	0	0	0	0	0	0	0	0	0	0	0	0	0	0	0	0	0	0	0	0	0
>SD_Ssd-22425	0	0	0	0	0	0	0	0	0	0	0	0	8.02e-05	0	0	0	0	0	0	0	0	0	0	0	0	0	0	0	0	0	0	0	0	0	0	0	0	0	0	0	0	0	0	0
>SD_Ssd-22549	0	0	0	0	0	0	0	0	0	0	0	0	0	0	0	0	0	0	0	0	0	0	0	0	4.714e-05	0	0	0	0	0	0	0	0	0	0	0	0	0	0	0	0	0	0	0
>SD_Ssd-22629	0	0	0	0	0	0	0	0	0	0	0	0	0	0	0	0	0	0	0	0	0	0	0	0	0	0	0	0	0	0	0	5.015e-05	0	0	0	0	0	0	0	0	0	0	0	0
>SD_Ssd-22920	0	0	0	0	0	0	0	0	0	0	0	0	0	0	0	0	0	0	0	0	0	0	0	0	4.714e-05	0	0	0	0	0	0	0	0	0	0	0	0	0	0	0	0	0	0	0
>SD_Ssd-22992	0	0	0	0	0	0	0	0	0	0	0	0	0	0	7.294e-05	0	0	0	0	0	0	0	0	0	0	0	0	0	0	0	0	0	0	0	0	0	0	0	0	0	0	0	0	0
>SD_Ssd-23072	0	0	0	0	0	0	0	0	0	0	0	0	0	0	0	0	0	0	0	0	0	0	0	0	0	0	0	2.776e-05	0	0	0	0	0	0	0	0	0	0	0	0	0	0	0	0
>SD_Ssd-23143	0	0	0	0	0	0	0	0	0	0	0	0	0	0	0	0	0	0	0	0	0	0	0	0	0	0	0	0	0	0	0	0	0	0	0	0	0	0	0	0	0	7.502e-05	0	0
>SD_Ssd-23333	0	0	0	0	0	0	0	0	0	0	0	0	0	0	0	0	0	0	0	0	0	0	0	0	0	0	0	2.776e-05	0	0	0	0	0	0	0	0	0	0	0	0	0	0	0	0
>SD_Ssd-23540	0	0	0	0	0	0	0	0	0	0	0	0	0	0	0	0	0	0	0	0	0	0	0	0	0	0	0	2.776e-05	0	0	0	0	0	0	0	0	0	0	0	0	0	0	0	0
>SD_Ssd-23717	0	0	0	0	0	0	0	0	0	0	0	0	0	0	0	0	0	4.867e-05	0	0	0	0	0	0	0	0	0	0	0	0	0	0	0	0	0	0	0	0	0	0	0	0	0	0
>SD_Ssd-23768	0	0	0	5.065e-05	0	0	0	0	0	0	0	0	0	0	0	0	0	0	0	0	0	0	0	0	0	0	0	0	0	0	0	0	0	0	0	0	0	0	0	0	0	0	0	0
>SD_Ssd-23778	0	0	0	0	0	0	0	0	0	0	0	0	0	0	0	0	0	0	0	0	0	0	0	0	0	0	0	0	5.224e-05	0	0	0	0	0	0	0	0	0	0	0	0	0	0	0
>SD_Ssd-24180	0	0	0	0	0	0	0	0	6.271e-05	0	0	0	0	0	0	0	0	0	0	0	0	0	0	0	0	0	0	0	0	0	0	0	0	0	0	0	0	0	0	0	0	0	0	0
>SD_Ssd-24205	0	4.899e-05	0	0	0	0	0	0	0	0	0	0	0	0	0	0	0	0	0	0	0	0	0	0	0	0	0	0	0	0	0	0	0	0	0	0	0	0	0	0	0	0	0	0
>SD_Ssd-24206	0	0	0	0	0	0	0	0	0	0	0	0	0	0	0	0	0	0	0	0	0	0	0	0	0	0	0	0	0	0	0	0	0	7.391e-05	0	0	0	0	0	0	0	0	0	0
>SD_Ssd-24334	0	0	0	0	0	0	0	0	0	0	0	0	0	0	0	0	0	0	0	0	0	0	0	0	0	0	0	0	0	0	0	0	0	0	0	0	0	0	0	0	0	7.502e-05	0	0
>SD_Ssd-24345	0	0	0	0	0	0	0	0	0	0	0	0	0	0	0	0	0	0	0	0	0	0	4.987e-05	0	0	0	0	0	0	0	0	0	0	0	0	0	0	0	0	0	0	0	0	0
>SD_Ssd-24388	0	0	0	0	0	0	0	0	0	0	0	0	0	0	0	0	0	0	0	0	0	0	0	0	0	0	0	0	0	0	0	0	0	0	0	0	7.005e-05	0	0	0	0	0	0	0
>SD_Ssd-24477	0	0	0	0	0	0	0	0	0	0	0	0	0	0	0	4.573e-05	0	0	0	0	0	0	0	0	0	0	0	0	0	0	0	0	0	0	0	0	0	0	0	0	0	0	0	0
>SD_Ssd-24997	0	0	0	0	0	0	0	0	0	0	0	0	8.02e-05	0	0	0	0	0	0	0	0	0	0	0	0	0	0	0	0	0	0	0	0	0	0	0	0	0	0	0	0	0	0	0
>SD_Ssd-25472	0	0	0	0	0	0	0	0	0	0	0	0	0	0	0	0	0	0	0	0	0	0	0	0	0	0	4.441e-05	0	0	0	0	0	0	0	0	0	0	0	0	0	0	0	0	0
>SD_Ssd-25715	0	0	0	0	0	0	0	0	0	0	0	0	0	0	0	0	0	0	0	0	0	0	4.987e-05	0	0	0	0	0	0	0	0	0	0	0	0	0	0	0	0	0	0	0	0	0
>SD_Ssd-25805	0	0	0	0	3.548e-05	0	0	0	0	0	0	0	0	0	0	0	0	0	0	0	0	0	0	0	0	0	0	0	0	0	0	0	0	0	0	0	0	0	0	0	0	0	0	0
>SD_Ssd-25841	0	0	0	0	0	0	0	0	0	0	0	0	0	0	0	0	0	0	0	0	0	0	0	0	0	0	0	0	0	7.255e-05	0	0	0	0	0	0	0	0	0	0	0	0	0	0
>SD_Ssd-25850	0	0	0	0	0	0	0	0	0	0	0	0	0	0	0	0	0	0	0	0	0	0	0	0	0	0	0	0	0	0	0	0	0	0	9.082e-05	0	0	0	0	0	0	0	0	0
>SD_Ssd-25925	0	0	0	0	0	0	0	0	0	0	0	0	0	0	0	0	0	0	0	0	0	0	0	0	0	0	4.441e-05	0	0	0	0	0	0	0	0	0	0	0	0	0	0	0	0	0
>SD_Ssd-25980	0	0	0	0	0	0	0	0	0	0	0	0	0	0	0	0	0	0	0	0	0	0	0	0	0	0	0	0	0	0	0	0	0	0	0	5.464e-05	0	0	0	0	0	0	0	0
>SD_Ssd-26058	0	0	0	0	0	0	0	0	0	0	0	0	0	0	0	0	0	0	0	0	0	0	0	0	0	0	0	0	0	0	0	0	0	0	0	0	7.005e-05	0	0	0	0	0	0	0
>SD_Ssd-26133	0	0	0	0	0	0	0	0	0	0	0	0	0	0	0	0	0	4.867e-05	0	0	0	0	0	0	0	0	0	0	0	0	0	0	0	0	0	0	0	0	0	0	0	0	0	0
>SD_Ssd-26153	0	0	0	0	0	0	0	5.436e-05	0	0	0	0	0	0	0	0	0	0	0	0	0	0	0	0	0	0	0	0	0	0	0	0	0	0	0	0	0	0	0	0	0	0	0	0
>SD_Ssd-26171	0	0	0	0	0	0	0	0	0	0	0	0	0	0	0	0	0	0	0	0	0	0	0	0	0	0	0	0	0	0	6.642e-05	0	0	0	0	0	0	0	0	0	0	0	0	0
>SD_Ssd-26182	0	0	0	0	0	0	0	0	0	0	0	0	0	0	0	0	0	0	0	0	0	0	0	0	0	0	0	2.776e-05	0	0	0	0	0	0	0	0	0	0	0	0	0	0	0	0
>SD_Ssd-26225	0	0	0	0	0	0	0	0	0	0	0	0	8.02e-05	0	0	0	0	0	0	0	0	0	0	0	0	0	0	0	0	0	0	0	0	0	0	0	0	0	0	0	0	0	0	0
>SD_Ssd-26281	0	0	0	0	0	6.069e-05	0	0	0	0	0	0	0	0	0	0	0	0	0	0	0	0	0	0	0	0	0	0	0	0	0	0	0	0	0	0	0	0	0	0	0	0	0	0
>SD_Ssd-26301	0	0	0	0	0	0	0	0	0	0	0	0	0	0	0	4.573e-05	0	0	0	0	0	0	0	0	0	0	0	0	0	0	0	0	0	0	0	0	0	0	0	0	0	0	0	0
>SD_Ssd-26379	0	0	0	0	0	0	0	0	0	0	0	0	0	0	0	0	0	0	0	0	0	0	0	0	0	0	0	0	0	0	0	0	0	7.391e-05	0	0	0	0	0	0	0	0	0	0
>SD_Ssd-26381	0	0	0	0	0	0	4.303e-05	0	0	0	0	0	0	0	0	0	0	0	0	0	0	0	0	0	0	0	0	0	0	0	0	0	0	0	0	0	0	0	0	0	0	0	0	0
>SD_Ssd-26477	0	0	0	0	0	0	0	0	0	0	0	0	0	0	0	0	0	0	0	0	0	0	0	0	0	0	0	0	0	0	0	0	0	0	0	0	0	0	0	0	0	7.502e-05	0	0
>SD_Ssd-26639	0	0	0	0	0	0	0	0	0	0	0	0	0	0	0	0	0	0	0	0	0	0	0	0	0	0	0	0	0	0	0	5.015e-05	0	0	0	0	0	0	0	0	0	0	0	0
>SD_Ssd-26642	0	0	0	0	0	0	0	0	0	0	0	0	0	0	0	4.573e-05	0	0	0	0	0	0	0	0	0	0	0	0	0	0	0	0	0	0	0	0	0	0	0	0	0	0	0	0
>SD_Ssd-26676	0	0	0	0	0	0	0	0	0	0	0	0	0	0	7.294e-05	0	0	0	0	0	0	0	0	0	0	0	0	0	0	0	0	0	0	0	0	0	0	0	0	0	0	0	0	0
>SD_Ssd-26916	0	0	0	0	3.548e-05	0	0	0	0	0	0	0	0	0	0	0	0	0	0	0	0	0	0	0	0	0	0	0	0	0	0	0	0	0	0	0	0	0	0	0	0	0	0	0
>SD_Ssd-27145	0	0	0	0	0	0	0	0	0	0	0	0	0	0	0	4.573e-05	0	0	0	0	0	0	0	0	0	0	0	0	0	0	0	0	0	0	0	0	0	0	0	0	0	0	0	0
>SD_Ssd-27341	0	0	0	0	0	0	0	0	0	0	0	5.801e-05	0	0	0	0	0	0	0	0	0	0	0	0	0	0	0	0	0	0	0	0	0	0	0	0	0	0	0	0	0	0	0	0
>SD_Ssd-27359	0	0	0	0	0	0	0	0	0	0	0	0	0	0	0	0	0	0	0	0	0	0	0	0	0	0	0	2.776e-05	0	0	0	0	0	0	0	0	0	0	0	0	0	0	0	0
>SD_Ssd-27794	0	0	0	0	0	0	0	0	0	0	0	0	0	0	0	0	0	0	0	0	0	0	0	0	0	0	0	0	0	0	0	0	9.264e-05	0	0	0	0	0	0	0	0	0	0	0
>SD_Ssd-27802	0	0	0	0	0	0	0	0	0	0	8.1e-05	0	0	0	0	0	0	0	0	0	0	0	0	0	0	0	0	0	0	0	0	0	0	0	0	0	0	0	0	0	0	0	0	0
>SD_Ssd-27860	0	0	0	0	0	0	0	0	0	0	0	0	0	0	0	0	0	0	0	0	0	0	0	0	0	0	0	0	0	0	0	0	0	0	0	0	0	9.836e-05	0	0	0	0	0	0
>SD_Ssd-27919	0	0	0	0	0	6.069e-05	0	0	0	0	0	0	0	0	0	0	0	0	0	0	0	0	0	0	0	0	0	0	0	0	0	0	0	0	0	0	0	0	0	0	0	0	0	0
>SD_Ssd-27992	0	0	0	0	0	0	0	0	0	0	0	0	0	0	0	0	0	0	0	0	0	0	0	0	0	0	0	0	0	0	0	0	0	0	0	0	0	0	0	0	0	0	5.679e-05	0
>SD_Ssd-28151	0	0	0	0	0	0	0	0	0	0	0	0	0	0	0	0	0	0	0	0	0	0	0	0	0	0	0	2.776e-05	0	0	0	0	0	0	0	0	0	0	0	0	0	0	0	0
>SD_Ssd-28296	0	0	0	0	0	0	0	0	0	0	0	0	0	0	0	0	0	0	0	0	0	0	0	0	4.714e-05	0	0	0	0	0	0	0	0	0	0	0	0	0	0	0	0	0	0	0
>SD_Ssd-28308	0	0	0	0	0	0	0	0	0	0	0	0	0	0	0	0	0	4.867e-05	0	0	0	0	0	0	0	0	0	0	0	0	0	0	0	0	0	0	0	0	0	0	0	0	0	0
>SD_Ssd-28404	0	0	0	0	0	0	0	0	0	0	0	0	0	0	0	0	0	0	0	0	0	0	0	0	0	0	0	0	0	0	0	0	0	0	0	0	0	0	0	4.436e-05	0	0	0	0
>SD_Ssd-28423	0	0	0	0	0	0	0	0	0	0	0	0	0	0	0	0	0	0	0	0	0	0	0	0	0	0	0	0	0	0	6.642e-05	0	0	0	0	0	0	0	0	0	0	0	0	0
>SD_Ssd-28682	0	0	0	0	0	0	0	0	0	0	0	0	0	0	0	0	0	0	0	0	0	0	0	0	0	0	0	0	0	0	6.642e-05	0	0	0	0	0	0	0	0	0	0	0	0	0
>SD_Ssd-28683	0	0	0	0	0	0	0	0	0	0	0	0	8.02e-05	0	0	0	0	0	0	0	0	0	0	0	0	0	0	0	0	0	0	0	0	0	0	0	0	0	0	0	0	0	0	0
>SD_Ssd-29107	0	0	0	0	0	0	0	0	0	0	0	0	0	0	0	0	5.997e-05	0	0	0	0	0	0	0	0	0	0	0	0	0	0	0	0	0	0	0	0	0	0	0	0	0	0	0
>SD_Ssd-29230	0	0	0	0	0	0	0	0	0	0	0	0	0	0	0	0	0	0	0	0	0	0	0	0	0	0	0	0	0	0	0	0	0	0	0	5.464e-05	0	0	0	0	0	0	0	0
>SD_Ssd-29408	0	0	0	0	0	0	0	0	0	0	0	0	0	0	0	0	0	0	0	0	0	0	0	0	0	0	0	0	0	7.255e-05	0	0	0	0	0	0	0	0	0	0	0	0	0	0
>SD_Ssd-29543	0	0	0	0	0	0	0	0	0	0	0	0	0	0	0	0	0	0	0	0	0	0	0	0	0	0	0	0	0	0	0	0	0	0	0	5.464e-05	0	0	0	0	0	0	0	0
>SD_Ssd-29631	0	0	0	0	0	0	0	0	0	0	0	0	0	0	0	0	0	0	0	0	0	0	0	0	4.714e-05	0	0	0	0	0	0	0	0	0	0	0	0	0	0	0	0	0	0	0
>SD_Ssd-29865	0	0	0	0	0	0	0	0	0	0	0	0	0	0	0	0	0	0	0	0	0	7.082e-05	0	0	0	0	0	0	0	0	0	0	0	0	0	0	0	0	0	0	0	0	0	0
>SD_Ssd-30164	0	0	0	0	0	0	0	0	0	0	0	0	0	0	0	0	0	0	0	0	0	0	0	0	0	0	0	0	0	0	0	0	0	0	0	0	0	0	0	4.436e-05	0	0	0	0
>SD_Ssd-30166	0	0	0	0	0	0	0	0	0	0	0	0	8.02e-05	0	0	0	0	0	0	0	0	0	0	0	0	0	0	0	0	0	0	0	0	0	0	0	0	0	0	0	0	0	0	0
>SD_Ssd-30187	0	0	0	0	0	0	0	0	6.271e-05	0	0	0	0	0	0	0	0	0	0	0	0	0	0	0	0	0	0	0	0	0	0	0	0	0	0	0	0	0	0	0	0	0	0	0
>SD_Ssd-30337	0	4.899e-05	0	0	0	0	0	0	0	0	0	0	0	0	0	0	0	0	0	0	0	0	0	0	0	0	0	0	0	0	0	0	0	0	0	0	0	0	0	0	0	0	0	0
>SD_Ssd-30341	0	0	0	0	0	0	0	0	0	0	0	0	0	5.42e-05	0	0	0	0	0	0	0	0	0	0	0	0	0	0	0	0	0	0	0	0	0	0	0	0	0	0	0	0	0	0
>SD_Ssd-30609	0	0	0	0	0	0	4.303e-05	0	0	0	0	0	0	0	0	0	0	0	0	0	0	0	0	0	0	0	0	0	0	0	0	0	0	0	0	0	0	0	0	0	0	0	0	0
>SD_Ssd-31068	0	0	0	0	0	0	0	0	0	0	0	0	0	0	0	0	0	0	0	0	0	0	0	0	0	0	0	0	0	0	0	0	0	0	0	5.464e-05	0	0	0	0	0	0	0	0
>SD_Ssd-31218	0	0	0	0	0	0	0	0	0	0	0	0	0	0	0	0	0	0	0	0	0	0	0	0	0	0	4.441e-05	0	0	0	0	0	0	0	0	0	0	0	0	0	0	0	0	0
>SD_Ssd-31808	0	0	0	0	0	0	0	0	0	0	8.1e-05	0	0	0	0	0	0	0	0	0	0	0	0	0	0	0	0	0	0	0	0	0	0	0	0	0	0	0	0	0	0	0	0	0
>SD_Ssd-31838	0	0	0	0	0	0	0	0	0	0	0	0	0	0	7.294e-05	0	0	0	0	0	0	0	0	0	0	0	0	0	0	0	0	0	0	0	0	0	0	0	0	0	0	0	0	0
>SD_Ssd-32026	0	0	0	5.065e-05	0	0	0	0	0	0	0	0	0	0	0	0	0	0	0	0	0	0	0	0	0	0	0	0	0	0	0	0	0	0	0	0	0	0	0	0	0	0	0	0
>SD_Ssd-32076	0	0	0	0	0	0	0	0	0	0	0	0	0	0	0	0	0	0	0	0	0	0	0	0	0	0	4.441e-05	0	0	0	0	0	0	0	0	0	0	0	0	0	0	0	0	0
>SD_Ssd-32095	0	0	0	5.065e-05	0	0	0	0	0	0	0	0	0	0	0	0	0	0	0	0	0	0	0	0	0	0	0	0	0	0	0	0	0	0	0	0	0	0	0	0	0	0	0	0
>SD_Ssd-32437	0	0	0	0	0	0	0	0	0	0	0	0	0	0	0	0	0	0	0	0	0	0	0	0	0	4.038e-05	0	0	0	0	0	0	0	0	0	0	0	0	0	0	0	0	0	0
>SD_Ssd-32454	0	0	0	0	0	0	0	0	0	0	0	0	0	5.42e-05	0	0	0	0	0	0	0	0	0	0	0	0	0	0	0	0	0	0	0	0	0	0	0	0	0	0	0	0	0	0
>SD_Ssd-32918	0	0	0	0	0	0	0	0	0	0	0	0	0	0	0	0	0	0	0	0	0	0	0	0	0	0	0	0	0	0	0	0	0	0	0	0	0	0	0	0	0	0	5.679e-05	0
>SD_Ssd-33418	0	0	0	0	0	0	0	0	0	0	0	0	0	0	0	0	0	0	0	0	0	0	0	0	0	0	0	0	0	0	0	0	0	0	0	0	0	0	0	0	0	0	5.679e-05	0
>SD_Ssd-33541	0	0	0	0	0	0	0	0	0	0	0	0	0	0	0	0	0	4.867e-05	0	0	0	0	0	0	0	0	0	0	0	0	0	0	0	0	0	0	0	0	0	0	0	0	0	0
>SD_Ssd-33553	0	0	0	0	0	0	0	0	0	0	0	0	0	0	0	0	0	0	0	0	0	0	0	0	0	0	0	0	0	0	0	0	0	0	0	5.464e-05	0	0	0	0	0	0	0	0
>SD_Ssd-33880	0	0	0	0	0	0	0	0	0	0	0	0	0	5.42e-05	0	0	0	0	0	0	0	0	0	0	0	0	0	0	0	0	0	0	0	0	0	0	0	0	0	0	0	0	0	0
>SD_Ssd-34772	0	0	0	0	0	0	0	0	0	0	0	0	0	0	0	0	0	0	0	0	0	0	0	0	0	0	0	0	0	0	0	5.015e-05	0	0	0	0	0	0	0	0	0	0	0	0
>SD_Ssd-34810	0	0	0	0	0	0	0	0	0	0	0	0	0	0	0	4.573e-05	0	0	0	0	0	0	0	0	0	0	0	0	0	0	0	0	0	0	0	0	0	0	0	0	0	0	0	0
>SD_Ssd-34854	0	0	0	0	0	0	0	0	0	0	0	0	0	5.42e-05	0	0	0	0	0	0	0	0	0	0	0	0	0	0	0	0	0	0	0	0	0	0	0	0	0	0	0	0	0	0
>SD_Ssd-34874	0	0	0	0	0	0	0	0	0	0	0	0	0	0	0	0	0	0	0	0	0	0	0	0	0	0	0	0	0	0	0	0	0	7.391e-05	0	0	0	0	0	0	0	0	0	0
>SD_Ssd-35172	0	0	0	0	0	0	0	0	0	0	0	0	0	0	0	0	0	0	0	0	0	0	0	0	0	0	0	2.776e-05	0	0	0	0	0	0	0	0	0	0	0	0	0	0	0	0
>SD_Ssd-35973	0	0	0	0	0	0	0	0	0	0	8.1e-05	0	0	0	0	0	0	0	0	0	0	0	0	0	0	0	0	0	0	0	0	0	0	0	0	0	0	0	0	0	0	0	0	0
>SD_Ssd-36470	0	0	0	0	0	0	4.303e-05	0	0	0	0	0	0	0	0	0	0	0	0	0	0	0	0	0	0	0	0	0	0	0	0	0	0	0	0	0	0	0	0	0	0	0	0	0
>SD_Ssd-36528	0	0	0	0	0	0	0	0	0	0	0	0	0	0	0	0	0	0	0	0	0	0	0	3.42e-05	0	0	0	0	0	0	0	0	0	0	0	0	0	0	0	0	0	0	0	0
>SD_Ssd-36583	0	0	0	0	0	0	0	0	0	8.199e-05	0	0	0	0	0	0	0	0	0	0	0	0	0	0	0	0	0	0	0	0	0	0	0	0	0	0	0	0	0	0	0	0	0	0
>SD_Ssd-36663	0	0	0	0	0	0	0	0	0	0	0	0	0	0	0	0	0	0	0	0	0	0	0	0	0	0	0	0	0	0	0	0	0	0	0	0	7.005e-05	0	0	0	0	0	0	0
>SD_Ssd-36933	0	0	0	0	0	0	0	0	0	0	0	0	0	0	0	0	0	0	0	0	0	0	0	0	0	0	0	0	0	0	0	0	0	0	0	0	0	0	0	0	0	7.502e-05	0	0
>SD_Ssd-37268	0	0	0	0	3.548e-05	0	0	0	0	0	0	0	0	0	0	0	0	0	0	0	0	0	0	0	0	0	0	0	0	0	0	0	0	0	0	0	0	0	0	0	0	0	0	0
>SD_Ssd-37582	0	0	0	0	0	0	0	0	0	0	0	0	0	0	0	0	0	4.867e-05	0	0	0	0	0	0	0	0	0	0	0	0	0	0	0	0	0	0	0	0	0	0	0	0	0	0
>SD_Ssd-37693	0	0	0	5.065e-05	0	0	0	0	0	0	0	0	0	0	0	0	0	0	0	0	0	0	0	0	0	0	0	0	0	0	0	0	0	0	0	0	0	0	0	0	0	0	0	0
>SD_Ssd-37754	0	0	0	0	0	0	0	0	0	0	0	0	0	0	0	0	0	0	0	0	0	0	0	0	0	0	0	0	0	0	0	0	0	0	0	0	0	0	0	0	0	0	0	7.37e-05
>SD_Ssd-37913	0	0	0	0	0	0	0	0	0	0	0	0	0	0	7.294e-05	0	0	0	0	0	0	0	0	0	0	0	0	0	0	0	0	0	0	0	0	0	0	0	0	0	0	0	0	0
>SD_Ssd-37931	0	0	0	0	3.548e-05	0	0	0	0	0	0	0	0	0	0	0	0	0	0	0	0	0	0	0	0	0	0	0	0	0	0	0	0	0	0	0	0	0	0	0	0	0	0	0
>SD_Ssd-37941	0	0	0	0	0	0	0	0	0	0	0	0	0	0	0	0	0	0	0	0	0	0	0	0	0	0	0	0	0	0	0	0	0	0	0	5.464e-05	0	0	0	0	0	0	0	0
>SD_Ssd-38439	0	0	0	0	0	0	0	0	0	0	0	0	0	0	7.294e-05	0	0	0	0	0	0	0	0	0	0	0	0	0	0	0	0	0	0	0	0	0	0	0	0	0	0	0	0	0
>SD_Ssd-38460	5.418e-05	0	0	0	0	0	0	0	0	0	0	0	0	0	0	0	0	0	0	0	0	0	0	0	0	0	0	0	0	0	0	0	0	0	0	0	0	0	0	0	0	0	0	0
>SD_Ssd-38473	0	0	0	0	0	0	0	0	0	0	0	0	0	0	0	0	0	0	0	0	0	0	0	0	0	0	0	0	0	0	0	0	0	0	0	0	0	0	0	0	0	0	5.679e-05	0
>SD_Ssd-01565	0.00037924	0.0005389	0.00048067	0.00086098	0.000745	0.00030345	0.00060246	0.00065232	0.00043895	0.00040997	0.00056703	0.00034805	0.0003208	0.00032519	0.00065646	0.0006859	0.0005397	4.867e-05	0.18967	0	0	0.00021246	9.974e-05	0.324977	0.00032997	0.00052498	0.00088826	0.00044423	0.00041789	0.00108822	0.0008635	0.00050148	0.00064851	0.00066519	0.00054491	0.00043713	0.00056038	0.00059014	0.00028335	0.383189	0.0001948	0	0.00011358	7.37e-05
>SD_Ssd-01566	0.00021671	0.00039193	0.00027467	0.00020258	0.054917	0.0006676	0.0745331	0.00016308	0.00043895	0.00049196	0.00032402	0.0058008	8.02e-05	0.0001084	0.00634573	0.00018291	0.0003598	0.00024333	0.112408	0.0493273	0.0942219	0.00120397	0.00214432	0.0238038	0.00117847	0.0956669	0.00186534	0.00033318	0.00015671	0.00029019	0.00026569	0.00015044	0.00046322	0.00014782	0.00018164	0.0274302	0.00042029	0.00019671	0.00039669	0.00314926	0.0555177	0.00030008	0.00056789	0.0235095
>SD_Ssd-01567	0.0105645	0.0176857	0.0234155	0.00633072	0.00322832	0.0254901	0.0166538	0.0153838	0.00395059	0.00491965	0.0238153	0.0393874	0.00994466	0.00812964	0.0230489	0.0135809	0.00347805	0.00583998	0.0101736	0.00554638	0.00763296	0.00254958	0.00987383	0.00680598	0.0226266	0.00391713	0.015278	0.00530305	0.0174467	0.00261172	0.00823647	0.00320947	0.0149157	0.00458241	0.0100808	0.0110376	0.0182824	0.012098	0.00510031	0.00674207	0.00545437	0.00412603	0.00119257	0.0084752
>SD_Ssd-01568	0.0106729	0.00534	0.0151754	0.0123576	0.0041507	0.0134733	0.0075738	0.0212546	0.0103468	0.00483765	0.00494127	0.00591682	0.0105863	0.010135	0.00773158	0.00809365	0.00827537	0.00335799	0.00626067	0.0169932	0.00902823	0.00573654	0.00932529	0.00649817	0.00659942	0.00884384	0.0123024	0.00899575	0.0152528	0.0223448	0.0131518	0.00757234	0.0086159	0.0067997	0.0136227	0.00437135	0.0174419	0.0168191	0.0134875	0.00971391	0.0335054	0.00667667	0.00868874	0.015108
>SD_Ssd-01569	0.00059595	0.0021066	0.00048067	0.00075969	0.101745	0.00078898	0.00060246	0.00038052	0.00043895	0.00032798	0.227136	0.00046406	0.0003208	0.00043358	0.00058352	0.00032009	0.00077956	4.867e-05	0.00547809	0.00023602	0	0.0016289	0.00159577	0.0172031	0.00065994	0.00080766	0.00071061	0.00055529	0.00062683	0.00145096	0.00106277	0.00040118	0.00027793	0.00059128	0.00063573	0.00010928	0.00077052	0.00059014	0.00045336	0.00057662	0.0111035	0	0	0.00198983
>SD_Ssd-01570	0.00059595	0.0142563	0.0129781	0.00172195	0.0215695	0.00036414	0.00946725	0.00097847	0.0146109	0.00434569	0.00275415	0.00458263	0.00112278	0.00547396	0.00780452	0.00054872	0.00365795	0.00593732	0.0077547	0.00011801	0.0144452	0.00042493	0.00119683	0.00540374	0.00344112	0.0116302	0.00306449	0.00469223	0.00193272	0.00137841	0.00185985	0.00130385	0.00444691	0.00199557	0.00045409	0.0156822	0.00637433	0.0053113	0.00039669	0.00638723	0.00282458	0.00172543	0.00198762	0.0133392
>SD_Ssd-01571	0.00341315	0.00117578	0.0188148	0.0136237	0.00095785	0.0032773	0.00253894	0.00347902	0.00238289	0.0172188	0.00745241	0.00307442	0.00288716	0.00536556	0.00196937	0.00059445	0.00215879	0.000876	0.0011383	0.00271418	0.0022981	0.00786119	0.0221912	0.00082082	0.00164985	0.00084804	0.00315331	0.00124941	0.00908901	0.00232153	0.00112919	0.00511509	0.00157495	0.0052476	0.00435928	0.00764986	0.00378257	0.00177043	0.00289017	0.006609	0.0006818	0.0126032	0.00482708	0.00176874
>SD_Ssd-01572	0.00086683	0.00166569	0.00089267	0.00339326	0.00507308	0.00430904	0.00232378	0.00184823	0.0008152	0.00254182	0.00089105	0.0035965	0.0201299	0.00379383	0.00196937	0.00452696	0.0082154	0.0170819	0.00049801	0.00011801	0.00221602	0.00814448	0.00488705	0.00246246	0.00127274	0.00274603	0.00341979	0.00077741	0.00329085	0.00130586	0.00325473	0.00335991	0.00407634	0.00576497	0.00154391	0.0150811	0.00077052	0.00954067	0.00532699	0.00155245	0.00116879	0.0150788	0.00868874	0.0156238
>SD_Ssd-01573	0	4.899e-05	0	5.065e-05	0.00028381	6.069e-05	0.00021516	0	0	0	0	0	0	5.42e-05	0	0	0.00467738	0	0.0006403	0.014279	0.0003283	0.0119688	0.106019	0.00034201	0	0.0105803	0.0003553	0.00011106	0.00010447	7.255e-05	0	0.00080237	0.00074115	0	0.00018164	0	7.005e-05	0	0	0.00554447	0.00506477	0.00030008	0.00011358	0.0113494
>SD_Ssd-01574	0.0018962	0.0100921	0.0107808	0.00511522	0.00606641	0.00467318	0.00662708	0.00103283	0.0195021	0.00590357	0.00324018	0.00319044	0.00513273	0.00135494	0.00393873	0.00361242	0.00437755	0.00073	0.00199203	0.0029502	0.00254432	0.0122521	0.00344088	0.00171004	0.00386537	0.00104995	0.00652869	0.00033318	0.00214166	0.00587638	0.00159415	0.00551627	0.00138966	0.00620843	0.00308782	0.00480848	0.0030821	0.00255729	0.00447694	0.00128632	0.0005844	0.00247562	0.00062468	0.00302159
>SD_Ssd-01575	0.00390075	0.00254752	0.00350203	0.00334262	0.00234142	0.00503732	0.00481969	0.00581648	0.00206935	0.00401771	0.00226812	0.00237833	0.00617531	0.00504038	0.00255288	0.00228634	0.00431758	0.00068133	0.0024189	0.00413028	0.00254432	0.00382436	0.00224405	0.00557475	0.00320543	0.00533053	0.00439687	0.00385929	0.00548475	0.00885084	0.00358685	0.00461361	0.00138966	0.00384331	0.00381437	0.00202175	0.004413	0.00540966	0.00668707	0.00275006	0.00642836	0.00322581	0.00465671	0.00515882
>SD_Ssd-01576	0.00010835	0.0380658	0.00013733	0.00010129	0.00180928	0	0.0003873	5.436e-05	6.271e-05	0	8.1e-05	0	8.02e-05	5.42e-05	0.0003647	4.573e-05	0.00275846	4.867e-05	0.00697211	0.0015341	8.207e-05	0.00028329	4.987e-05	0.00263347	0.00023569	0.00036345	0.00115473	5.553e-05	5.224e-05	0.00036274	0	0.00060178	9.264e-05	0	0	0.0199989	0	0.00029507	5.667e-05	0.0330007	0.00321418	0.00015004	0.00011358	0.0133392
>SD_Ssd-01577	0.00021671	0.00048991	0.00254069	0.00015194	0.00805307	0.00030345	0.00292624	0.0002718	0.00150499	0.00270581	0.00153908	0.00011602	0.00120298	0.00113815	0.00021882	0.00338379	0.00407772	0.00535332	0.00327262	0	0.00837163	0.00106232	0.0013963	0.00064982	0.0006128	0.00444211	0.00146562	8.329e-05	0.00271626	0.00275682	0.00026569	0.00090266	0.0008338	0.00192166	0.00054491	0.0330583	7.005e-05	0.00029507	0.00034002	0.00110889	0.0006818	0	0.00272588	0.00788562
>SD_Ssd-01578	0.00027089	0.00097982	0.00700405	0.00045581	0.00067405	0.00491594	0.00103279	0.00086975	0.00125415	0.00508363	0.00072904	0.00330646	0.00128318	0.00281828	0.004814	0.00658466	0.0235068	0.00194666	0.0011383	0.00224215	0.00049245	0.00970255	0.00244352	0.00249667	0.00249835	0.00537092	0.00088826	0.000472	0.00078354	0.00065293	0.00033212	0.00687027	0.00129702	0.00169993	0.00145309	0.00180318	0.00035024	0.00167208	0.00062337	0.00164116	9.74e-05	0.00075019	0.00079505	0.00191613
>SD_Ssd-01579	0.00016253	0.00014697	0.00034334	5.065e-05	0.00482475	0.00012138	0.0001291	5.436e-05	0.00018812	0.00016399	0.035966	0.00011602	8.02e-05	0.0124113	7.294e-05	4.573e-05	0.0001799	0	0.00092487	0.00011801	0	0.0208215	4.987e-05	0.0153562	4.714e-05	0.00020191	0.00013324	0	0.00715629	0.00021764	6.642e-05	0.0001003	0.00018529	0	0.00018164	0.00218567	0.00042029	9.836e-05	0.00022668	0.00035485	9.74e-05	0	5.679e-05	0
>SD_Ssd-01580	5.418e-05	0.00778954	0.046625	5.065e-05	0.00106428	6.069e-05	0.0001291	0.00010872	0.00714868	8.199e-05	0.00048603	0.00127618	0.0001604	0	0.00014588	4.573e-05	0.00023987	0	0.00675868	0.0015341	0.00057452	0.00141643	0.0001496	0.00068402	0.00348826	0.00028268	0.0013768	8.329e-05	0.00010447	0.0001451	6.642e-05	5.015e-05	9.264e-05	0.0195861	9.082e-05	0.00213103	7.005e-05	0	0.00017001	0.00017742	9.74e-05	0.00015004	0	0.00206353
>SD_Ssd-01581	0.00059595	0.0005389	0.00089267	0.00172195	0.00390237	0.00078898	0.0001291	0.00092411	0.00012542	0.00081994	8.1e-05	0.00493068	0.00898228	0.00102975	0.00065646	0.00214916	0.00269849	0.00136266	0.00106716	0.00047203	0.00090282	0.00113314	0.00244352	0.00451452	0.00018855	0.00084804	0.00039972	0.00049976	0.00047012	7.255e-05	0.00239123	0.0174013	0.00444691	0.0007391	0.00290618	0.0006557	0.00063043	0.0006885	0.00068004	8.871e-05	0.00136359	0.00037509	0.0010222	0.00022109
>SD_Ssd-01582	0.00384657	0.00014697	0.00151068	0.00065839	0.00042571	0.00054622	0.00193648	0.00038052	0.00670973	0.00081994	0.00145808	0.00034805	0.00112278	0.00195111	0.00058352	0.00114317	0.00131926	0.00126533	0.00028458	0.00224215	0.00336507	0	4.987e-05	0.00051301	0.00113133	0.00464403	0.00377509	0.00127717	0.00250731	0.00130586	0.00278977	0.00110325	0.00518807	0.00332594	0.00336028	0.00284137	0.00637433	0.00039343	0.0005667	0.00714127	0	0.00067517	0.00011358	0.00095807
>SD_Ssd-01583	5.418e-05	4.899e-05	0	0.00010129	3.548e-05	0	8.607e-05	0	0	8.199e-05	0.00016201	0.00023203	8.02e-05	0.00054198	7.294e-05	4.573e-05	0.00011993	0	0	0	0	0	0	0.0001026	4.714e-05	0	0.00013324	0	5.224e-05	0.0001451	0	5.015e-05	9.264e-05	7.391e-05	9.082e-05	0	0.0938638	0	0	8.871e-05	0	0	0	0
>SD_Ssd-01584	0.00178784	0.00357633	0.00315869	0.00227906	0.00141904	6.069e-05	0.00047336	0.00010872	0.0024456	0.00172188	0.00194411	0.0109055	0.00056139	0.00119235	0.00459519	0.00027436	0.00077956	0.000438	0.00184974	0.00070805	0.0022981	7.082e-05	0.00967436	0.00102603	0.00226266	0.00052498	0.00626221	0.00077741	0.00067906	0.00072548	0.00039854	0.00030089	0.00092644	0	0.00027245	0.00087427	0.00077052	0.00029507	0.00045336	0.00062098	0.0001948	0.00217554	5.679e-05	0.00036849
>SD_Ssd-01585	0	0.00489908	0.00013733	0.00010129	0.00031928	0	0.00658404	0	6.271e-05	0	0.00453625	0.0261036	8.02e-05	0.0001084	0.00021882	4.573e-05	0.0001799	0	0.0011383	0.00106207	0.00090282	0.001983	0.00034907	0.00071822	0.006458	0.00169608	0	8.329e-05	5.224e-05	7.255e-05	6.642e-05	0.0001003	0.00027793	0.00177384	0	0.00038249	0	0	0	0.00718563	0	0	0	0.00014739
>SD_Ssd-01586	0.00032506	0.00186165	0.00494404	0.00035452	0.00046119	6.069e-05	0.00249591	0.00021744	0.00131686	0.00016399	0.00315917	0.00168223	0.0003208	0.00037938	0.00029176	9.145e-05	0.00095946	0.00355266	0.00092487	0	8.207e-05	0.00205382	0.00284247	0.00068402	0.00032997	8.077e-05	0.00048854	0.00099953	0.00261178	0.00406268	0.00092992	0.0001003	0.00407634	0.00125647	0	5.464e-05	0.00217148	0.00226222	0.00011334	4.436e-05	0.00467517	0.0147037	0.00130615	0.00611688
>SD_Ssd-01587	0	0.00102881	0.00013733	5.065e-05	0.00067405	0	0.00047336	5.436e-05	0.00025083	0.00073795	0.00024301	0.0232612	0.0002406	0.00059617	0.00051058	0.00032009	0.00047973	0.000292	0.00078258	0	0.00024622	0.00014164	0.0001496	0.00037621	0.00056566	0.00012115	0.00053295	0.00013882	5.224e-05	0.00130586	0.00026569	0.00015044	0.00685566	0.00110865	0.000999	0.00617453	0.00021014	0.0006885	0.00028335	8.871e-05	0.0002922	0.00187547	0.00011358	0.0195298
>SD_Ssd-01588	0.00016253	0.00029394	0.000206	0.00091162	0.00070952	0.00801117	0.00077459	0.00048924	0.00031354	0.00049196	0.00081004	0.00040606	0.00288716	0.0021679	0.00167761	0.0166903	0.00191893	0.00111933	0.00042686	0.00023602	0.00147735	0	0.00069815	0.00054721	0.00028283	0.00020191	0.00017765	0.00077741	0.00109695	0.00101567	0.00318831	0.00070207	0.00018529	0	0.00163473	0.00109284	0.0016111	0.00078686	0.0005667	0.00026613	0.00194799	0.00090023	0.00056789	0.00073697
>SD_Ssd-38511	0.00010835	0.00048991	0.00377669	0.00096227	0.00138357	0.00042483	0.00219468	0.00048924	0.00213206	0.00073795	0.00081004	0.00063809	0.00224557	0.00027099	0.00342815	0.00155471	0.0003598	0.00209266	0	0	0.00205187	0	0.00159577	6.84e-05	0.00212124	0.00104995	0.00355303	0.00013882	0.0007313	0.00079803	0.00272335	0	9.264e-05	0	0.00181637	0.00010928	0.00035024	0.00265565	0.00068004	0.00093147	0.00146099	0.00150038	0.00045431	0.00132655
>SD_Ssd-38512	0.00032506	0.00073486	0.000618	0.0012155	0.00109976	0.00151727	0.00055943	0.00048924	0.00382517	0.00245982	0.00089105	0.00104414	0.00088219	0.00157173	0.00094821	0.00086881	0.00095946	0.00077866	0.00056915	0.00011801	0.0009849	0.00021246	0.00039894	0.00071822	0.00245121	0.00230182	0.00013324	0.00119388	0.00062683	0.00043529	0.0008635	0.00120355	0.00018529	0.00184775	0.00317864	0.0016939	0.00056038	0.00088522	0.00119007	0.00199601	0.00155839	0.00097524	0.00011358	0.00066328
>SD_Ssd-38513	0.00081266	0.0005389	0.00096134	0.00091162	0.00056762	0.00182072	0.00142009	0.00152207	0.00144228	0.0013939	0.00072904	0.00046406	0.00112278	0.00086716	0.00102115	0.00059445	0.00077956	0.00024333	0.0006403	0.00306821	0.00082075	0.00077904	0.0012467	0.00129963	0.00117847	0.00113072	0.00111032	0.00097176	0.00120142	0.00210389	0.001727	0.00080237	0.00055586	0.00059128	0.000999	0.00060106	0.00154105	0.00226222	0.00068004	0.00137503	0.00418818	0.00082521	0.00062468	0.00110546
>SD_Ssd-38514	0.00287138	4.899e-05	0.00412003	0.00248164	0.00017738	0.00048553	0.00017213	0.0056534	0.00012542	0.00016399	0.00518429	0.00011602	8.02e-05	0.00130074	7.294e-05	9.145e-05	0.00119933	0.00063266	7.114e-05	0.00047203	0.00106697	0.00127479	0.00104722	0.00030781	0.00127274	0.00080766	0.00328655	0.00074965	0.00120142	0.00065293	0.00079708	0.00120355	0.00185288	0.00036955	0.00036327	0	0.00035024	0.00265565	0.00039669	0.00013307	0	0.00060015	0.00153331	0
>SD_Ssd-38515	0.00048759	0.00289046	0.00247202	0.00162066	0.00166738	0.00072829	0.00142009	0.00021744	0.00388788	0.00065595	0.00056703	0.00081211	0.00104259	0.00021679	0.00102115	0.0011889	0.00077956	9.733e-05	0.00021343	0.00165211	0.00073867	0.00403683	0.00104722	0.00054721	0.00103705	0.0002423	0.00190975	5.553e-05	0.00067906	0.00123331	0.00039854	0.00045133	0.00037058	0.00214339	0.00063573	0.00060106	0.00070048	0.00059014	0.00153009	0.00044356	0.0003896	0.00082521	0.00017037	0.00081067
>SD_Ssd-38516	0.00065012	0.00048991	0.00178535	0.00030387	0.00117071	0.00036414	0.00094673	0.00021744	0.00188123	0.00114792	0.00291616	0.00127618	0.00096239	0.00054198	0.00029176	0.00054872	0.0007196	0.00053533	0.00056915	0.00236016	0.0013132	0.00070822	0.00214432	0.00030781	0.0006128	0.00028268	0.00230947	0.00019435	0.00099248	0.0001451	0.001727	0.00085251	0.00055586	7.391e-05	0.00163473	0.00229496	0.0001401	0.00049179	0.0005667	0.00062098	0.00116879	0.00142536	0.00017037	0.00095807
>SD_Ssd-38517	0.00162531	0.00083284	0.00096134	0.0012155	0.00046119	0.00285246	0.00055943	0.00146771	0.00125415	0.00081994	0.00105306	0.0007541	0.00064159	0.00097556	0.00145879	0.00082308	0.00077956	0.000876	0.00014229	0.00047203	0.00041037	0.00021246	0.00114696	0.00023941	0.00094277	0.00052498	0.00088826	0.0008607	0.00172378	0.00065293	0.00112919	0.00095281	0.00101908	0.00059128	0.00108982	0.00032785	0.001471	0.00127865	0.00062337	0.00022178	9.74e-05	0.00030008	0.00090863	0.00051588
>SD_Ssd-38518	0.00021671	0.00019596	0.00027467	0.00060775	0.00070952	0.00024276	0.00073156	0.00021744	0.00169311	0.00040997	0.00129607	0.00011602	0.00224557	0.00314346	0.00175055	0.00077736	0.00311825	0.001752	0.00028458	0	0.00049245	0.00113314	0.00114696	0.00064982	0.00070708	0.00056536	0.00093267	0.00011106	0.00036565	0.00145096	0.00066423	0.00095281	0.00046322	0.00059128	0.00018164	0.00125676	0.0001401	0.00029507	0.00011334	0.00013307	9.74e-05	0.00112528	0.00017037	0.00147395
>SD_Ssd-38519	0.00254632	0.00014697	0.00226602	0.00172195	0.00078047	0.00018207	0.00137705	0.00010872	0.00075249	0.00016399	0.00121507	0.00017402	0.00112278	0.00086716	0.00065646	0.00018291	0.0008995	0.00073	0	0.00011801	0.00016415	0	0.00109709	0.00020521	0.00155558	0.00052498	0.00133239	0.00105506	0.00062683	0.00079803	0.00079708	0.00045133	0.00138966	0.00384331	0.00018164	0.00032785	0.00070048	0.00039343	0.00017001	0.00048791	9.74e-05	0.00045011	5.679e-05	0
>SD_Ssd-38520	0.00092101	0.00034294	0.00068667	0.00096227	0.00024833	0.0012745	0.00090369	0.00048924	0.00075249	0.00131191	0.00113406	0.00301642	0.00144358	0.00021679	0.00080233	0.00027436	0.0003598	9.733e-05	0.00035572	0.00023602	0.00090282	0.00014164	0.00039894	0.000171	0.00051853	0.00036345	0.00182093	0.00066635	0.00120142	0.0001451	0.00059781	0.00160473	0.00018529	0.00029564	0.00108982	0.00049178	0.00098067	0.00127865	0.00090672	0.00146374	0.0003896	0.00135034	0.00039752	0.00022109
>SD_Ssd-38521	0	0.00607486	0.00267802	0	0.00035476	0	4.303e-05	5.436e-05	0.00031354	0.00016399	0.00072904	0	0.00384955	0.00037938	0.00080233	0.00013718	0.00011993	0.00885731	0.00021343	0.00035402	0.00057452	7.082e-05	0.0001496	0.000171	0.00098991	8.077e-05	4.441e-05	0.00013882	5.224e-05	0.0001451	0.00019927	0.00025074	0.00018529	0	0.00027245	0.00010928	7.005e-05	0.00098357	0.00022668	8.871e-05	0.0001948	0.00022506	0.00079505	0.00014739
>SD_Ssd-38522	0.00081266	0.00024495	0.00130468	0.00035452	0.00042571	0.00133519	0.00055943	0.0002718	0.00031354	0.00065595	0.00056703	0.00150821	0.00056139	0.00075877	0.00094821	0.00096026	0.00065963	0.000876	0.00035572	0.00047203	0.00082075	0.00134561	0.0013963	0.00058142	0.00056566	0.00048459	0.00079943	0.00030541	0.00067906	0.00050784	0.00106277	0.00080237	0.00018529	0.00059128	0.00154391	0.00071034	0.0016111	0.00039343	0.00039669	0.00093147	0.0006818	0.00030008	0.00011358	0.00073697
>SD_Ssd-38523	0.00200455	0.00068587	0.00151068	0.00445682	7.095e-05	0.00042483	0.00021516	0.00021744	0.00194394	0.00032798	0.00121507	0.00191426	0.0001604	0.00016259	0	0.00032009	0.00113936	0	0.00014229	0.00177012	8.207e-05	0.00014164	0.00169551	0.00023941	0.00018855	0	0.00182093	0.00011106	0.00276849	0.00036274	0.00013285	0.00060178	9.264e-05	0	0.00063573	0.0006557	0.0001401	0.00029507	0	0.00044356	0.0002922	0.00037509	0	0.00014739
>SD_Ssd-38524	0	0.00014697	0.00048067	0.00015194	0.00227047	0	0.00081763	0	0.00037625	0.00049196	0.00040502	0	0.0002406	0.0001084	0.00014588	0.00123462	0.00095946	0.001168	0.00035572	0.00023602	0.0016415	0.00021246	0.00024934	0.0001368	9.428e-05	0.00137302	0.00062178	0	0.00078354	0.00116077	0.00013285	5.015e-05	9.264e-05	0.00044346	9.082e-05	0.00748593	0	0.00019671	0.00011334	0.00031049	0.0001948	0	0.00068147	0.00125286
>SD_Ssd-38525	0.00016253	0.00078385	6.867e-05	0	0.00120619	0.00024276	0.00193648	0.00010872	0.00050166	0.00065595	0	0.00017402	8.02e-05	0.00065037	0.00495988	0.00013718	0.00119933	0.00111933	0.00277462	0.00023602	0.00049245	0	9.974e-05	0.00051301	0.00089563	0.00016153	0.00079943	0.00022212	5.224e-05	0.00058038	6.642e-05	0.00035104	0.00138966	0.00022173	0.00018164	0.00103819	0	0.00019671	0	0.00031049	9.74e-05	0	0.00011358	0.0029479
>SD_Ssd-38526	0.0007043	0.00014697	0.00192268	0.0012155	0.00017738	0.00054622	0.00043033	0.00081539	0.00012542	0.00016399	0.00032402	0.00348048	0.00168418	0.00043358	0.00226112	0.00100599	0.00041976	0.00034067	0.00042686	0	0	7.082e-05	0.00069815	3.42e-05	0.00047139	0	0	0.00013882	0.00015671	0.0001451	0.00053138	0.00135399	0.00018529	0	0.00090818	0	0.00042029	0.00039343	0.00011334	0.0023065	0.0001948	0.00172543	0.00028395	0.00103176
>SD_Ssd-38527	0.00037924	0.00195963	0.00116734	0.00065839	0.00078047	0.0006676	0.00111886	5.436e-05	0.00344892	0.00049196	0.00064804	0.00046406	0.00056139	5.42e-05	0.00080233	0.000503	0.00077956	0.000146	0.00014229	0.00059004	0.00041037	0.00148725	0.00074802	0.00030781	0.00075422	0.00020191	0.00119915	0	0.00031341	0.00058038	6.642e-05	0.00070207	0.00018529	0.00103474	0.00045409	0.00038249	0.00028019	0.00059014	0.00028335	0.00017742	9.74e-05	0.00030008	0	0.00088437
>SD_Ssd-38528	0.00151696	0.00014697	0.000206	0.00308939	0.0001419	0.00115312	4.303e-05	0.00125027	0.00018812	0.00081994	8.1e-05	0.00063809	0.00040099	0.00043358	0.00051058	0.00045727	0.00023987	0.00034067	7.114e-05	0.00023602	8.207e-05	0.00014164	0.00059841	0.00023941	0.00014142	0.00028268	0.00026648	0.00066635	0.00067906	0.00101567	0.00019927	0.00050148	0.00120437	0.0014782	0.00217964	0.00081963	0.0001401	0.00029507	0.00130341	8.871e-05	0	0.00165041	0.00034073	0.00022109
>SD_Ssd-38529	0.00016253	0.00019596	6.867e-05	0.00025323	0.00102881	0.00072829	8.607e-05	0.0005436	0.00031354	0.00090194	0.00048603	0.00029004	0.00465154	0.00102975	0.00072939	0.00032009	0.00137923	0.00092466	7.114e-05	0.00011801	0.00073867	0.00014164	0.0001496	6.84e-05	0.00047139	0.0002423	0.00017765	0.00011106	0.00031341	7.255e-05	0.00059781	0.00055163	0.00194553	0.00044346	0.00027245	0.00049178	0.00021014	0.0006885	0.00221013	0.00026613	0.0001948	0.00060015	0.00079505	0.00103176
>SD_Ssd-38530	5.418e-05	9.798e-05	0	0	0.00024833	0	0	0	6.271e-05	0	0.00032402	0	0	0	0	0	0	0	0	0	0	0.0284702	0	3.42e-05	0	0	0	0	0	0	0	0	0	0	0	0	0	0	0	0.00017742	0	0	0	0
>SD_Ssd-38531	5.418e-05	0.00014697	0.00068667	0.00106356	0.00024833	0	0.0001291	0.00043488	0.00012542	0.00237783	0.00016201	0.00116016	0.00056139	0.00059617	0.00014588	0.00013718	0.00011993	4.867e-05	0.00042686	0.00082606	0.0016415	0	0.00044881	0.00030781	0.00028283	0.00016153	0.00071061	0.00074965	0.00031341	0.00079803	0.00119562	0.0001003	0.00027793	0	0.002997	0.00163925	0.00077052	9.836e-05	0.00141675	0.00093147	0.0003896	0.00112528	0	7.37e-05
>SD_Ssd-38532	0	0.00058789	0.00693538	5.065e-05	3.548e-05	0	0	0	0.00012542	8.199e-05	0.00016201	0.00121817	0	0	7.294e-05	4.573e-05	0	0	0.0011383	0	8.207e-05	7.082e-05	0	3.42e-05	0.00065994	4.038e-05	0.00688399	8.329e-05	0	0	0	0	0	0.00029564	0	0.00120212	0.00021014	0	5.667e-05	0	0	0.00262566	0	0.00051588
>SD_Ssd-38533	0.00032506	0	0.00192268	0.00035452	0.00010643	0.00024276	0.00094673	0.00086975	0.00125415	0.00032798	0	0.00168223	0.0001604	0.00102975	0.00021882	9.145e-05	0.00011993	9.733e-05	0.0006403	0	0.00106697	7.082e-05	0.00074802	3.42e-05	0.0014613	0.00040383	0.00213182	2.776e-05	5.224e-05	0	0.00013285	0.00015044	0.00101908	7.391e-05	0	0.00032785	0.00028019	0	0.00028335	0.00141938	0.00165579	0	0	0.00162134
>SD_Ssd-38534	0.00021671	0.00029394	0.000412	0.00045581	0.00028381	0.00060691	0.00086066	0.00125027	0.00037625	0.00040997	0.00016201	0.00040606	0.00048119	0.00070457	0.00021882	0.00036581	0.00041976	0.00019467	0.00056915	0.00059004	0.00024622	0.00049575	0.00049868	0.00027361	0.00032997	0.00048459	0.00048854	0.00052753	0.00094024	0.00101567	0.00112919	0.00015044	0.00046322	0.00014782	0.00045409	0.00010928	0.00084057	0.00127865	0.00045336	0.00070969	0.00185059	0.00022506	0.00085184	0.00051588
>SD_Ssd-38535	0.00010835	0.00014697	6.867e-05	0.00020258	0.00021286	0.00291315	0.00034426	5.436e-05	0.00018812	0.00016399	0.00016201	0.00011602	0.00096239	0.00070457	0.00058352	0.00585303	0.00047973	0.00038933	0.00021343	0.00011801	0.00016415	7.082e-05	0.00019947	3.42e-05	4.714e-05	0.00012115	0.00013324	8.329e-05	0.00078354	0.00036274	0.00126204	0.00040118	0.00027793	7.391e-05	0.00027245	0.00038249	0.00056038	0.00029507	0.00017001	8.871e-05	0.00107139	0.00045011	0.00073826	0.00051588
>SD_Ssd-38536	0.00054177	0.00044092	0.00082401	0.00106356	0.00049667	0.00060691	0.00064549	0.00076104	0.00031354	0.00024598	0.00040502	0.00011602	0.0002406	0.00059617	0.0003647	0.00022863	0.0001799	0.000146	0.00035572	0.00023602	0.00024622	0.00042493	0.00034907	0.00051301	0.00032997	0.00084804	0.00057737	0.00038871	0.00036565	0.00123331	0.00079708	0.00045133	0.00018529	0.00029564	0.00072655	0.00016393	0.00049033	0.00078686	0.00068004	0.00035485	0.00146099	0.00067517	0.00068147	0.00103176
>SD_Ssd-38537	0.00021671	0.00048991	0	0.00202583	0.000745	0.00060691	0.00017213	0.0002718	6.271e-05	0.00024598	0	0.0007541	0.0003208	0.00016259	0.00029176	4.573e-05	0.00041976	0.00034067	0.00021343	0	0.0006566	0.00771955	0.00049868	0.0001368	0.00047139	0.00044421	0.00031089	0.00044423	5.224e-05	0.0001451	0	0.00050148	9.264e-05	0.00096083	0.00018164	0.00027321	0.0001401	9.836e-05	0.00034002	0.00013307	9.74e-05	0.00037509	0.00034073	0.00022109
>SD_Ssd-38538	5.418e-05	4.899e-05	6.867e-05	0.00035452	0.00031928	0	0	5.436e-05	0.00025083	0.00024598	8.1e-05	0.00168223	0.0003208	0.0001084	7.294e-05	0.00105172	0.0005397	0.00048667	0	0.00023602	0.00041037	0.00106232	9.974e-05	0.00030781	4.714e-05	0.00076727	0	8.329e-05	0.00052236	0.0001451	0	0.0001003	0.00064851	0.00029564	0.00027245	0.00185782	0.00042029	9.836e-05	0.00022668	0.0003992	0.00097399	0.00052513	0.00056789	0.00759083
>SD_Ssd-38539	0.00178784	0	0.00590538	0	3.548e-05	0	0	5.436e-05	0.00558099	0.00229583	8.1e-05	0.00092813	0	5.42e-05	0	0	5.997e-05	0	0.00049801	0	0.00147735	0	0	0.00030781	0.00014142	0	0	2.776e-05	0	0	0	0	0.00037058	7.391e-05	0	0.0030053	7.005e-05	0	0	0.00017742	0	7.502e-05	0	0
>SD_Ssd-38540	0.00037924	0.00029394	0.000206	0.00070904	0.00046119	0.00121381	0.0003873	0.00081539	0.00012542	0.00016399	0.00016201	0.00058008	0.00072179	0.00059617	0.00021882	0.00032009	0.00059966	0.000146	0.00028458	0.00070805	0.00057452	0.00113314	0.00039894	0.00034201	0.00056566	0.00100957	0.00053295	0.00049976	0.00047012	0.00116077	0.00033212	0.00030089	9.264e-05	0.00022173	0.00027245	0.00032785	0.00028019	0.00039343	0.00085005	0.00026613	0.0002922	0.00030008	0.00017037	0.00014739
>SD_Ssd-38541	0.00016253	0.00029394	0.00075534	0.00060775	0.00017738	0.00054622	0.0002582	0.00081539	0.00018812	0.00016399	0.00024301	0.00023203	0.00056139	0.00027099	0.0003647	0.00032009	0.00029983	0.00019467	0.00056915	0.00035402	0.00049245	0.00021246	0.0001496	0.00075242	0.00028283	0.00032306	0.00075502	0.00038871	0.00047012	0.00123331	0.00092992	0.00035104	0.00046322	0.00044346	0.00090818	0.00021857	0.00084057	0.0006885	0.00085005	4.436e-05	0.00097399	0.00045011	0.00073826	0.00058958
>SD_Ssd-38542	0.00032506	0.00078385	0.00096134	0.0017726	0.00028381	0.00024276	0.0003873	0.00076104	0.00025083	0.00073795	8.1e-05	0.00040606	0.00056139	0.00016259	0.00218818	0.00027436	0.00029983	0.00048667	0.00021343	0.00047203	0.00041037	7.082e-05	4.987e-05	0.0001368	0.00065994	0.00028268	8.883e-05	0.00072188	0.00015671	0.00036274	0.00033212	0.00050148	0.00027793	0.00029564	0.00154391	0.00016393	0.00063043	9.836e-05	0.00022668	0.00048791	0	0.00075019	0.00017037	0.00014739
>SD_Ssd-38543	0.00016253	0.00024495	0.00075534	0.00141808	0.00024833	0.00078898	0.0003873	0.00065232	0.00043895	0.00040997	8.1e-05	0.00017402	0.00056139	0.0001084	0.00029176	0.000503	0.00023987	9.733e-05	0.00049801	0.00047203	0.00024622	0.00014164	0.00039894	0.000171	0.00014142	0.0002423	0.00084384	0.00036094	0.00062683	0.00094312	0.00033212	0.00050148	0.00064851	0.00044346	0.00045409	0.00010928	0.00105071	0.00049179	0.00096339	0.00035485	0.00087659	0.00030008	0.00039752	0.00066328
>SD_Ssd-38544	0	4.899e-05	0	0	0.00010643	0.00072829	8.607e-05	0	0	0	8.1e-05	0	8.02e-05	0	7.294e-05	0	0.00515711	0	0.00099602	0	8.207e-05	0	0	0.00495913	4.714e-05	0	4.441e-05	0	0	7.255e-05	0.00092992	0.00135399	0	0	0	0	7.005e-05	9.836e-05	0	0	0	0	0	0.00184243
>SD_Ssd-38545	0.00021671	0.00039193	0.00048067	0.00045581	0.00078047	0	0.0001291	5.436e-05	0.00043895	0.00057396	0.00064804	0.00063809	0.00136338	0.00059617	0	9.145e-05	5.997e-05	0.000146	0.00021343	0.00023602	0.00016415	0	0.00019947	0.00047881	0.00051853	4.038e-05	0.0003553	0.00230447	5.224e-05	0.00036274	0.00079708	0.0001003	0.00027793	0	0.00045409	0.00043713	0.00028019	0	0.00022668	0.00062098	9.74e-05	0.00022506	0.00028395	0.00162134
>SD_Ssd-38546	0.0007043	0.00039193	0.000412	0.00020258	0.00039024	0.00060691	0.00030123	0.00043488	0.00025083	0.00049196	0.00016201	0.00034805	0.00072179	0.00027099	0.00029176	0.00032009	0.00023987	4.867e-05	0.00028458	0.00047203	0.00049245	0.00042493	0.00034907	0.00023941	0.00070708	0.00052498	0.00084384	0.00038871	0.00062683	0.00072548	0.00139489	0.00060178	0.00037058	0.00029564	0.00027245	0	0.00049033	0.0006885	0.00045336	0.0003992	0.0006818	0.00030008	0.00028395	0.00066328
>SD_Ssd-38547	0	0.00029394	0.00034334	0.00030387	0.00035476	0.00024276	0.00034426	0.00010872	0.00025083	0.00049196	0.00064804	0.00098614	0.0001604	0.0001084	0.00043764	0	0.0005397	0.00048667	0	0.00035402	8.207e-05	0	0.00019947	0.0001026	0.00051853	0.00060574	0.00048854	0.00335952	0.00010447	0	0.00019927	0.00015044	0.00138966	0.00029564	0.00018164	0.00016393	0.00035024	9.836e-05	0.00017001	0.00026613	0	0.00022506	0	0.00022109
>SD_Ssd-38548	0.00021671	0.00171468	0.00048067	0.00081033	0.00031928	0.00054622	0.00017213	0.00016308	0.00031354	0.00032798	0.00032402	0.00063809	0.00048119	0.00021679	0.0003647	9.145e-05	0.0005397	0.000876	0.00028458	0	8.207e-05	0.00035411	0.00029921	0.00027361	9.428e-05	0.00028268	0.00017765	0.00022212	0.00057459	0.00021764	0.00099635	0.00230681	0.00046322	0.00029564	0.00118064	0.00021857	0	0.00019671	0.00028335	0.00022178	0	0.00037509	0.00028395	7.37e-05
>SD_Ssd-38549	0.00102936	9.798e-05	0.00034334	0.00091162	7.095e-05	0.00054622	0.0003873	0.00038052	6.271e-05	0.00032798	0.00032402	0.00023203	0.00040099	0.00027099	0.00021882	9.145e-05	0.00047973	0.00024333	0	0	0.00016415	0	0.00049868	0.00034201	0.00051853	0.00028268	0.00124356	0.00074965	0.00020894	0.00116077	0.00019927	0.00020059	0.00074115	0.00051737	0.00172555	5.464e-05	0.00049033	0.00019671	0.00045336	4.436e-05	0	0.00127532	0.00028395	0.00044218
>SD_Ssd-38550	0	4.899e-05	6.867e-05	0	0.00035476	0.00018207	0.00047336	5.436e-05	0.00025083	0.00057396	0.00016201	0	0.0001604	0.00086716	0.00021882	0	0.00011993	0.00024333	7.114e-05	0	0.00016415	0	4.987e-05	6.84e-05	0.00683511	0.00052498	0.00026648	0.00033318	0.00010447	0.0001451	0	0.00050148	0	7.391e-05	0.00018164	5.464e-05	7.005e-05	0.00157372	0.00011334	0.0003992	9.74e-05	0	0	7.37e-05
>SD_Ssd-38551	0	0.00063688	0.00116734	0.00045581	0.00039024	0.00012138	4.303e-05	0.00016308	0.00025083	0.00016399	0.00040502	0.00017402	0.00072179	5.42e-05	0.00029176	0.00059445	0.0003598	0.00063266	7.114e-05	0.00023602	8.207e-05	0	0.00059841	0.00044461	0.00089563	0.00040383	0.0003553	0.00016659	0.00062683	0.0001451	0.00053138	0.00035104	0.00037058	0.00059128	0.00018164	0.00043713	0.00021014	0	0.00096339	0.0003992	9.74e-05	0.00045011	0.00068147	0.00036849
>SD_Ssd-38552	0.00021671	0.00029394	0.00096134	0.00045581	0.00021286	0.00036414	0.0003873	0.00086975	0.00031354	0	0.00016201	0.00023203	0.0001604	0.00032519	0	0.00013718	0.00029983	0	0.00028458	0.00082606	0.00016415	0.00014164	0.0001496	0.00044461	9.428e-05	0.00040383	0.00044413	0.00052753	0.00057459	0.00079803	0.00046496	0.00035104	0.00055586	0.00014782	0.00072655	0.00016393	0.00070048	0.00039343	0.00022668	0.00057662	0.00155839	0.00015004	0.00034073	0.00073697
>SD_Ssd-38553	0.00010835	0.00073486	0.00130468	0.00030387	0.00017738	0.00030345	0.0003873	0.00065232	0.00037625	0	0.00162009	0.00046406	0.0001604	0.00021679	7.294e-05	0.00022863	0.0007196	0.00121666	7.114e-05	0.00011801	8.207e-05	7.082e-05	0.00024934	0.00027361	0.0006128	4.038e-05	0.00039972	0.00080518	0.0007313	0	6.642e-05	0.00045133	0	0.00022173	0	0.00027321	0.00056038	0.00029507	0.00079338	4.436e-05	0	0	5.679e-05	7.37e-05
>SD_Ssd-38554	0.00303391	9.798e-05	0.000206	0.00040517	0	6.069e-05	0.00047336	0.0002718	0	0.00081994	0.00145808	5.801e-05	8.02e-05	0.00016259	0.00051058	4.573e-05	0.00011993	4.867e-05	0	0.00035402	8.207e-05	0	0	0.0001026	0.00080136	8.077e-05	4.441e-05	0.00127717	0.00067906	0.00065293	0	0.0001003	0.00027793	0	0.00027245	0.00049178	7.005e-05	9.836e-05	0.00011334	0.00017742	0	0.0012003	0	0.00044218
>SD_Ssd-38555	5.418e-05	9.798e-05	6.867e-05	5.065e-05	0.00031928	0.00036414	0.0002582	5.436e-05	0.00018812	0.00065595	0.00048603	0.00063809	0.0001604	0.00016259	0.00029176	4.573e-05	0.00041976	9.733e-05	0	0.00011801	8.207e-05	0	0	0.0001368	0.00028283	0.00028268	0.00026648	0.00374823	0.00010447	0	0.00066423	5.015e-05	0.00092644	7.391e-05	0	5.464e-05	0.00021014	0.00029507	0.00011334	8.871e-05	0	0	5.679e-05	0
>SD_Ssd-38556	0	0	0	0	0.0040088	0	8.607e-05	0	0	8.199e-05	0	0.00052207	0	0	0	0	5.997e-05	0	7.114e-05	0.00011801	0.00254432	7.082e-05	0	0.00194945	0.00028283	4.038e-05	0	0	0	0	0	0	0	0	0	0.00060106	7.005e-05	0	0	0.00035485	0.0002922	0	0	0.00162134
>SD_Ssd-38557	0	0	0.00274669	0	3.548e-05	0.00078898	4.303e-05	0.00173951	0	0	0	0.00301642	8.02e-05	0	7.294e-05	4.573e-05	0.00011993	0.000146	0	0	8.207e-05	0.00056657	4.987e-05	3.42e-05	9.428e-05	0	0	0	0.00020894	0	0.00079708	0	0	0	9.082e-05	0	0.00056038	0	5.667e-05	0.00172987	0.00389598	7.502e-05	0	0
>SD_Ssd-38558	0.00048759	0.00034294	0.000412	0.00070904	0.00031928	0.00024276	0.0002582	0.0005436	0.00313539	0	0.00040502	0.00017402	0.00064159	0.00016259	0.0003647	0.00022863	5.997e-05	0.00019467	0	0.00035402	0.0006566	0.00092068	0.00029921	3.42e-05	0.00037711	4.038e-05	0.00048854	0.00016659	0.00031341	0.0001451	0.00019927	0.00030089	0.00027793	0.00014782	0.00018164	0.00010928	7.005e-05	0.0006885	0.00045336	0.00013307	9.74e-05	0.00030008	0.00017037	0.00022109
>SD_Ssd-38559	0.00086683	0.00034294	0.00054934	0.00040517	0.00031928	0.00018207	0.0002582	0.00010872	0.00025083	8.199e-05	0.00048603	0.00023203	0.00056139	0.00059617	0	0.000503	0.0001799	0.00038933	7.114e-05	0.00023602	0.00041037	0	0.00059841	0.00064982	0.00056566	0.00016153	0.00017765	0.00016659	0.00088801	0.00029019	0.00033212	0.00030089	0.00046322	0.00036955	0.00045409	0.00027321	0.0001401	0.00039343	0.00045336	0.0003992	0	7.502e-05	0.00034073	7.37e-05
>SD_Ssd-38560	0.00027089	0.00044092	0.00034334	0.00020258	0.00017738	0.00060691	0.0002582	0.00016308	0.00056437	0.00016399	0.00048603	0.0007541	0	0.00043358	0.00051058	0.00013718	0.00047973	0.00038933	0.00042686	0.00035402	0.00016415	0	0.0001496	0.0001368	0.00047139	0.00040383	0.00022206	0.00058306	0.00020894	7.255e-05	0.00033212	0.00030089	0.0008338	0.00044346	0.00045409	0.00038249	0.00140095	0.00049179	0.00022668	0.00017742	0	0.00037509	5.679e-05	0.00029479
>SD_Ssd-38561	0	0.00034294	0.00164801	0.00020258	0.0001419	0	0.00086066	0.00010872	0.00050166	0	0.00056703	0.00046406	0	0.0001084	0.00014588	4.573e-05	0.00011993	0.001168	0.00014229	0	8.207e-05	0.00063739	0.00029921	0	0.00028283	8.077e-05	0.00013324	0.00019435	0.00036565	0.00072548	0.00033212	0	0.00101908	0.00022173	0	0	0.00063043	0.00029507	5.667e-05	0	0.000487	0.00292573	0.00011358	0.00103176
>SD_Ssd-38562	0.00113772	0.00039193	0.00013733	0.0012155	0.00017738	0	0.00030123	5.436e-05	0.00031354	0.00049196	0.00032402	0.00017402	0.0001604	0.00059617	0.00029176	4.573e-05	0.0005397	4.867e-05	7.114e-05	0.00047203	0.00024622	0	0	0.00030781	0.00018855	0.00048459	0.00031089	0.00080518	0.00026118	7.255e-05	0.00013285	0.00015044	0.0008338	0.00051737	0.00045409	0.00060106	0.00098067	0	0.00017001	0.00026613	0	0.00022506	0	7.37e-05
>SD_Ssd-38563	5.418e-05	0.00088183	0.00034334	0.00040517	0.00039024	0.0006676	0.0003873	0.00010872	0.00106603	0.00024598	0.00024301	0.00017402	0.00048119	0.00016259	0.00065646	0.00045727	0.00029983	9.733e-05	7.114e-05	0.00023602	0.00016415	0.00155807	0.00024934	3.42e-05	0.00023569	0.00016153	0.00071061	5.553e-05	5.224e-05	0.00036274	6.642e-05	0.00040118	0.00018529	0.0007391	0	0.00016393	0.00021014	0.00029507	0.00051003	0.00022178	0	0.00022506	5.679e-05	0.00051588
>SD_Ssd-38564	0.00032506	0.00014697	0.000206	0.00010129	0.00021286	0.00030345	0.0002582	0.00016308	6.271e-05	0.00040997	0.00024301	0.00040606	0.0002406	0.00027099	0.00021882	0.00013718	0.00023987	0.00073	7.114e-05	0.00023602	8.207e-05	7.082e-05	0.00024934	0.00020521	0.00028283	0.00169608	0.0003553	0.00099953	0.00015671	0.00036274	0.00013285	0.00050148	0.00018529	0.00036955	9.082e-05	0.00021857	0.00056038	9.836e-05	0	0.00022178	0	0.00015004	0	0.00051588
>SD_Ssd-38565	0.00032506	0.00024495	0.00034334	0.00050646	0.00021286	0.00042483	8.607e-05	5.436e-05	0	0.00040997	8.1e-05	0.00237833	0	0.00021679	0.0003647	0.00041154	0.00023987	0.00053533	0.00021343	0	0.0003283	0.00042493	9.974e-05	0.00058142	0.00047139	0.00012115	0.00017765	5.553e-05	0.00015671	0.0001451	0.00059781	0.00065192	0.00046322	0.00103474	9.082e-05	0.00032785	0	9.836e-05	0.00039669	0.00022178	9.74e-05	0	5.679e-05	0.00036849
>SD_Ssd-38566	0.00043342	0.00048991	0.00054934	0.00010129	0.00017738	0.00060691	0.00030123	0.00010872	0.00025083	0.00032798	0.00056703	0.00052207	0.0001604	0.00027099	0.00051058	0.00036581	0.0001799	0.000146	0.00028458	0.00011801	0.00016415	0.00014164	0.00024934	0.00030781	0.00037711	0.00048459	0.00026648	0.00030541	0.00020894	0	0.00053138	0.00045133	0.00037058	0.00014782	0.00045409	0.00027321	0.00126086	0.00039343	0.00022668	0.00013307	9.74e-05	0.00052513	0.00022716	0.00022109
>SD_Ssd-38567	0.00075848	0.00034294	0.00013733	0.00040517	0.00035476	0	0.00064549	0.00021744	0.00025083	0.00040997	0.00064804	5.801e-05	0.00040099	0.0001084	0.00043764	0.00013718	0.00119933	0.00038933	0.00021343	0	8.207e-05	0	0.00034907	0.000171	0.00160272	0	0.00017765	8.329e-05	5.224e-05	7.255e-05	0.00119562	0.00030089	0.00074115	0	0	0.00010928	7.005e-05	0.00019671	0.00017001	0.00031049	0.00087659	7.502e-05	5.679e-05	0.00036849
>SD_Ssd-38568	0.00016253	0.0005389	0.00048067	0.00025323	0.00017738	0.00072829	0.0001291	0.0002718	0.00025083	0.00032798	0.00064804	0.00139219	0.0001604	0.0001084	0.00094821	0.00036581	0.0003598	9.733e-05	0	0.00011801	0.00024622	0.00028329	0.00039894	0.0001368	0.00056566	0.00032306	0.00022206	0.000472	0.00015671	0	0.00026569	0.00025074	0.00027793	0	0.00027245	0.00049178	0.00077052	0.00049179	0	0.00013307	0	0.00015004	0.00017037	0.00029479
>SD_Ssd-38569	0	4.899e-05	0	0	0.00195118	0	0	0	0	0	0.00056703	5.801e-05	0	0	0	0	0	0	0	0.00035402	0	0.0101275	0	0.00078662	0	0	0	0	5.224e-05	0	0	0	0	0	0	0	0	0	0	0	0	0	5.679e-05	0
>SD_Ssd-38570	0.00021671	0.00039193	0.00048067	0.00020258	0	0.00097105	0.00034426	0.00016308	0.00031354	0.00040997	0.00056703	0.0006961	0.0001604	0.00021679	0.00094821	0.00036581	0.00011993	0.00024333	0.00042686	0.00011801	0.00016415	0	0.00034907	0.00037621	0.00047139	4.038e-05	0.00039972	0.00030541	0.00057459	7.255e-05	0.00053138	0.0001003	0.00046322	7.391e-05	9.082e-05	0.00027321	0.00070048	9.836e-05	5.667e-05	0.00035485	0.0003896	7.502e-05	0	0.00022109
>SD_Ssd-38571	5.418e-05	0.00039193	0	0.0023297	0	6.069e-05	8.607e-05	0	0.00025083	8.199e-05	8.1e-05	5.801e-05	0	5.42e-05	7.294e-05	4.573e-05	0.00011993	9.733e-05	0.00014229	0	0.0003283	0	0	3.42e-05	0.00018855	4.038e-05	8.883e-05	0	0.00543251	7.255e-05	0.00146131	0	0.00037058	7.391e-05	9.082e-05	0.00010928	0.00021014	0	5.667e-05	0.00013307	0	7.502e-05	0	7.37e-05
>SD_Ssd-38572	0	0.00102881	0.00054934	0.00020258	0.00039024	0.00030345	0.00047336	0.00010872	0.00112874	0.00049196	0.00032402	0.00040606	0.00040099	5.42e-05	0.00029176	0.00022863	0.00029983	9.733e-05	7.114e-05	0.00035402	8.207e-05	0.00092068	0.00039894	6.84e-05	9.428e-05	8.077e-05	0.00079943	0	0.00031341	0.0001451	0.00019927	0.00040118	0.00018529	0.00081301	0	0.00032785	7.005e-05	0.00019671	0.00034002	0.00013307	0	0.00015004	5.679e-05	0.00051588
>SD_Ssd-38573	0.00092101	0.00039193	6.867e-05	0	0	0.00018207	0.00064549	0.00038052	6.271e-05	0.00065595	8.1e-05	0.00034805	0.0002406	0.00032519	0	0	0.00029983	0.00073	0	0.00094406	0.00057452	0	4.987e-05	3.42e-05	0.00042425	0	0.0003553	0.00013882	0.00114919	0.00050784	0.00019927	0.00075222	0.00092644	7.391e-05	0.00118064	0.00038249	7.005e-05	9.836e-05	0.00011334	0.00017742	0	0.00030008	0	0
>SD_Ssd-38574	0.00059595	0.00034294	0.00027467	0.00050646	0.00010643	0.00030345	0.0001291	0.00016308	0.00068978	0.00040997	8.1e-05	0.00040606	0.0002406	0.00032519	0.00029176	9.145e-05	0.0001799	0.00019467	0.00014229	0.00023602	0.00016415	0	0.00024934	0.00034201	0.00023569	0.00036345	0.00084384	0.00038871	0.00020894	0.00029019	0.00046496	0.00030089	0.00101908	0.00022173	9.082e-05	0.00038249	0.00042029	0	0.00022668	4.436e-05	0	0.00022506	0.00011358	0.00014739
>SD_Ssd-38575	0.00016253	0.00048991	0.000618	0.00060775	3.548e-05	0.00084967	0.00034426	0.00021744	6.271e-05	0.00032798	0.00048603	0.00087012	0.0001604	0.00027099	0.00043764	0.00027436	0.00011993	0.00024333	7.114e-05	0	0.00024622	0.00014164	0.00044881	0.00030781	0.00042425	8.077e-05	0.00048854	0.00011106	0.00052236	7.255e-05	0.00013285	0	0.00046322	0.00014782	0.00036327	0.00027321	0.00021014	0.00039343	5.667e-05	0.00022178	0.0001948	0.00015004	0	0.00036849
>SD_Ssd-38576	0	0	0.00103001	5.065e-05	3.548e-05	0	0.00034426	0	0.00012542	0	0.00121507	0	0.0001604	0.0001084	0	0.00539577	0.00041976	0.000292	0	0	8.207e-05	0	4.987e-05	0	0	0	4.441e-05	0	0.00094024	0	0.00033212	0.0001003	0	0	0	0	0	0	0.00028335	0	0.0003896	0	0	0
>SD_Ssd-38577	0.00010835	0.00097982	0.00034334	0	0.00010643	0	0.0001291	0.00038052	6.271e-05	0	0.00024301	0.00266837	0	0.0001084	0.00123997	0	5.997e-05	0	0	0	0	0.00141643	0.0001496	0.0001368	0.00047139	0.00048459	4.441e-05	0.00041647	5.224e-05	0	0.00019927	0	0.00027793	7.391e-05	0	5.464e-05	0.00028019	0	0	0.00022178	0	0.00015004	0	0.00132655
>SD_Ssd-38578	0.00021671	0.00034294	0.00027467	0.00091162	0.00024833	0	0.00055943	0.00010872	6.271e-05	0.00155789	8.1e-05	0.00052207	0.00040099	0.0001084	0.00021882	0	0.0005397	4.867e-05	0.00021343	0	0	0	0.00019947	6.84e-05	9.428e-05	0.00036345	0	8.329e-05	0.00067906	0	0.00039854	0.00020059	9.264e-05	7.391e-05	9.082e-05	0.00136605	0.0001401	0.00019671	5.667e-05	0.00035485	0	0.00082521	0	0.00051588
>SD_Ssd-38579	0.00075848	0.00014697	0.00013733	0.00015194	0.00021286	6.069e-05	0.00090369	0	0.0008152	0.00049196	8.1e-05	5.801e-05	0.0001604	0.00027099	0.00175055	4.573e-05	0.0001799	0.000146	0.00028458	0.00035402	0.00049245	0	0	3.42e-05	0.00113133	4.038e-05	0.00013324	0.00016659	5.224e-05	0.0001451	0	5.015e-05	0.00101908	0	0	5.464e-05	0.00035024	9.836e-05	0.00034002	0.00070969	9.74e-05	0.00015004	0	0.00036849
>SD_Ssd-38580	0.00037924	0.00063688	0.000412	0.00045581	3.548e-05	0	8.607e-05	5.436e-05	0.00018812	0.00016399	0.00129607	0.00197227	8.02e-05	0.00021679	0.0003647	0	0.00041976	0	7.114e-05	0	0.00016415	0	4.987e-05	0	0.00113133	0.00076727	4.441e-05	0.00024988	5.224e-05	0	0.00013285	0.00025074	0.00027793	0	0.00036327	0.00016393	0.00035024	0	0.00017001	0.00017742	0	0.00060015	0	0.00014739
>SD_Ssd-38581	0.00027089	0.00029394	6.867e-05	0.00045581	3.548e-05	0	0.0002582	5.436e-05	0.00062708	0.00040997	0.00016201	0.00029004	8.02e-05	0.00016259	0.00051058	0	0.0003598	0	7.114e-05	0.00023602	0.00024622	0	0.00104722	3.42e-05	0.00028283	0.00012115	0.00048854	0.00027765	0.00057459	0	0.00079708	0.00045133	0.00055586	0	0.00063573	0.00049178	0.00042029	0.00029507	5.667e-05	0.00044356	0	0.00015004	0	0.00029479
>SD_Ssd-38582	0	0.0005389	0.00054934	0.00015194	0.00028381	0.00018207	0	0.0002718	0.00012542	0.00024598	0.00048603	0.00023203	0	0.00032519	0.00021882	0	0.00023987	0.00048667	0.00042686	0	0	0.00191218	0.00024934	6.84e-05	0.00032997	0.00072689	0.00017765	0.00016659	0.00031341	0.0001451	0.00046496	0	9.264e-05	0.00096083	9.082e-05	0.00021857	7.005e-05	0.00019671	0.00011334	8.871e-05	9.74e-05	0.00022506	0.00028395	7.37e-05
>SD_Ssd-38583	0.00027089	0.00034294	0.00075534	0.00010129	0.00010643	0.0006676	0.0001291	0.00065232	0	0	0.00016201	0.00063809	0	0	0.00145879	9.145e-05	0.00029983	0.00097333	0	0.00059004	0.00016415	7.082e-05	0.00059841	3.42e-05	0	4.038e-05	0.00022206	5.553e-05	5.224e-05	0	0.00019927	0.00065192	0.00046322	0	0.000999	0.00021857	0.00021014	0.00029507	0.00022668	8.871e-05	0	0	5.679e-05	0.00014739
>SD_Ssd-38584	0.00021671	0.00019596	0.000618	0.00020258	7.095e-05	0.00030345	0.00055943	0.00010872	0.00025083	8.199e-05	0.00105306	0.00034805	0.0002406	0.00021679	0.00072939	0.00045727	0.0003598	4.867e-05	7.114e-05	0.00011801	0.0003283	0.00014164	0	0	0.00023569	0.00028268	0.00017765	0.00027765	0.00015671	0	0.00053138	0.00030089	0.00046322	0	0	0.00021857	0.00077052	9.836e-05	0.00068004	0.00017742	0	0.00022506	5.679e-05	0.00014739
>SD_Ssd-38585	0.00016253	0.00019596	0.00027467	0.00040517	7.095e-05	6.069e-05	0.0005164	0.00021744	0.00018812	0.00016399	0.00048603	5.801e-05	0.0003208	0.0001084	0.00014588	4.573e-05	0.00023987	9.733e-05	0.00014229	0.00023602	0.0003283	0	9.974e-05	0.0001368	0.00042425	0.00052498	0.00057737	0.00066635	0.00020894	0.00036274	0.00033212	0.00020059	0.00037058	0.00022173	9.082e-05	0.00043713	0.0001401	0.00019671	0.00062337	8.871e-05	0	0.00015004	0	7.37e-05
>SD_Ssd-38586	0	0	0.00013733	5.065e-05	0.00031928	0.00133519	0.0002582	0.00021744	0	0.00090194	0	0.00023203	0.00040099	0	0	0.00018291	0.0001799	0.00223866	0	0.00011801	0.00024622	0	0.00024934	0	0.00018855	8.077e-05	0	2.776e-05	0.00020894	0	0.00152773	0.0001003	0	0	0.00036327	0.00016393	0	0.00088522	0.00011334	4.436e-05	0.0001948	0.00015004	0.00034073	7.37e-05
>SD_Ssd-38587	0.00010835	0.00019596	0.000412	0.00015194	0	0.00024276	0.00021516	0.00065232	0.00043895	0	8.1e-05	0.00011602	0.0002406	0.00021679	0.00021882	0.00018291	5.997e-05	4.867e-05	7.114e-05	0.00059004	0.00016415	0.00049575	0.0001496	0.00020521	4.714e-05	0.00028268	0.00039972	0.00024988	0.00015671	0.00036274	0.00033212	0.00015044	0.00018529	7.391e-05	9.082e-05	0.00010928	0.00028019	0.0006885	0.00034002	0.00035485	0.00155839	0.00037509	0.00011358	0.00044218
>SD_Ssd-38588	0	0	0	0	0	0	0	0	0	0	0	0	0	0	0	0	0	0	0.00049801	0	0.0146914	0	0	0	0	0	0	0	0	0	0	0	0	0	0	0	0	0	0	0	0	0	0	7.37e-05
>SD_Ssd-38589	5.418e-05	0.00014697	0.00027467	0.00010129	0.00024833	6.069e-05	0	0.0005436	0.00018812	0.00016399	8.1e-05	0.00040606	0.0001604	0.00021679	0.00058352	0.00022863	0.00155913	0.00019467	0	0.00011801	0.00041037	0.00021246	0.00019947	0.00027361	0.00028283	0.00028268	0.00013324	0.00019435	5.224e-05	0	0.00026569	0.00045133	0.00064851	0.00014782	0.00081736	0.00049178	0.0001401	0	5.667e-05	8.871e-05	0	7.502e-05	5.679e-05	0.00022109
>SD_Ssd-38590	0.00021671	0.00044092	0.00013733	0.00035452	0.00017738	0.00012138	0.00017213	0.00010872	0.00025083	0.00040997	0.00040502	0.00052207	0.0002406	0.00016259	0.00043764	4.573e-05	0.00029983	0.00024333	7.114e-05	0.00023602	8.207e-05	0	0.00044881	0.0001026	0.00042425	0.00020191	0.00057737	0.00033318	0.00010447	7.255e-05	0.00013285	0.00025074	0.00027793	0	0.00090818	0.00027321	0.00035024	9.836e-05	0.00028335	0.00013307	0.0001948	0.00015004	0	7.37e-05
>SD_Ssd-38591	0	0.00068587	0	5.065e-05	0	0.00012138	4.303e-05	0	6.271e-05	0.00016399	8.1e-05	0.00017402	0.00064159	0.00016259	0	0.00018291	0.00011993	0.00360132	0	0	0	7.082e-05	0	0.0001026	0.00014142	0	0	5.553e-05	0.00010447	0.0001451	0.0008635	0.00015044	9.264e-05	0	0.00027245	0.00049178	0	0.00127865	5.667e-05	0	0.0002922	0	0.00022716	0
>SD_Ssd-38592	0	4.899e-05	0	0.00349456	7.095e-05	0	0.0002582	0.00021744	0	0.00049196	8.1e-05	0.00023203	0.0001604	0.00032519	0.00051058	0	0.0003598	0	7.114e-05	0.00011801	0	0	4.987e-05	0.000171	0.00014142	8.077e-05	0.00022206	0.00038871	0	0.00058038	0.00013285	0.00035104	0	0	0	0.00016393	0.00028019	0	0	0.00013307	0	0.00015004	0	0
>SD_Ssd-38593	0.00032506	0.00019596	0.00034334	0.0005571	0.00010643	0.00042483	0.0002582	0.00016308	0	8.199e-05	0.00016201	5.801e-05	0.00040099	0.00016259	0.00014588	0.00032009	0.00011993	0.000146	7.114e-05	0.00047203	0.00049245	0.00021246	0.0001496	6.84e-05	0.00023569	0.00028268	0.00057737	0.00011106	0.00047012	0.00050784	0.00026569	0.0001003	9.264e-05	7.391e-05	0.00027245	0.00010928	0.00049033	0.00019671	0.00028335	0.00017742	9.74e-05	0.00015004	0.00011358	0.00029479
>SD_Ssd-38594	0.00032506	0.00058789	0.000206	0.00086098	0.00021286	0.00030345	0.0003873	0.0002718	0.00018812	0.00024598	0.00016201	0.00063809	0.0001604	0.0001084	0.00014588	9.145e-05	0.00095946	0	0	0	0	0	0	3.42e-05	0.00047139	0.00012115	0.00013324	0.00022212	0.00026118	0.00050784	0.00026569	0.00045133	0.00046322	7.391e-05	9.082e-05	0.00021857	0.0001401	9.836e-05	5.667e-05	0.00013307	0	0	0	0
>SD_Ssd-38595	0.00054177	0	0.00048067	0.00025323	0.00010643	0.00036414	0.00017213	0.00010872	0.00156769	0.00040997	0.00024301	0.00040606	0.00048119	0	7.294e-05	4.573e-05	0.0001799	0.000292	0	0.00106207	0	0	0.00049868	6.84e-05	4.714e-05	0	0.00071061	5.553e-05	0.00026118	7.255e-05	0.00013285	0.0001003	0.00018529	0	0.00036327	0.00010928	0.00035024	0	0.00028335	4.436e-05	9.74e-05	0.00030008	0.00011358	0.00014739
>SD_Ssd-38596	0	0.00019596	0.00034334	0.00030387	7.095e-05	0.00048553	0.00021516	0.00048924	0.00056437	0	0.00016201	0.00029004	0.0001604	0.00021679	7.294e-05	0.00018291	0.00029983	0	0.00028458	0.00035402	0.00016415	7.082e-05	0.00024934	0.00020521	0.00028283	4.038e-05	0.00026648	0.00022212	0.00036565	0.00036274	0.00019927	0.0001003	0.00046322	0	0.00045409	0.00021857	0.00021014	0.00049179	0.00017001	0.00026613	0.0003896	0.00022506	0.00011358	7.37e-05
>SD_Ssd-38597	0.00010835	4.899e-05	0.00048067	0.00040517	0	0.00078898	0.00030123	0.00032616	0.00025083	0	0.00024301	0.00017402	0	0.00016259	0.0003647	9.145e-05	0.00029983	4.867e-05	0.00014229	0.00011801	0	0.00049575	4.987e-05	0.0001368	0.00051853	0.00012115	0.00022206	0.00019435	0.00041789	0.00058038	0.00019927	0.00075222	0	0.00036955	0.00018164	0	0.00070048	9.836e-05	0.00017001	4.436e-05	0	0	0	7.37e-05
>SD_Ssd-38598	0	0.00102881	6.867e-05	0.00010129	0.0001419	0	0.0001291	0	0.00043895	0.00180387	0	0.00017402	0	0.00070457	0	0	0.00047973	0.000146	0.00021343	0.00011801	8.207e-05	0	0.00024934	0.0001368	4.714e-05	0.00020191	8.883e-05	0.00049976	5.224e-05	0	0.00013285	5.015e-05	0.00027793	0	9.082e-05	0.00043713	7.005e-05	0	0.00017001	4.436e-05	0	0.00105026	0	0.00036849
>SD_Ssd-38599	0.00043342	0.00019596	0.00013733	5.065e-05	0.00017738	0	0.00017213	0.00032616	6.271e-05	0.00016399	0.00016201	0.00011602	0.0001604	0.00032519	0	0	0.00029983	0.00024333	0.00021343	0.00023602	8.207e-05	0.00084986	0.00019947	0.00061562	9.428e-05	0.0002423	0.00013324	0	0.00015671	7.255e-05	0.00013285	0.0001003	0.00018529	0	0.00027245	0.00027321	0.0001401	9.836e-05	0.00045336	0.00013307	0.0005844	0.00015004	0.00034073	0.00103176
>SD_Ssd-38600	0	0	0.00089267	5.065e-05	0.00227047	0	4.303e-05	0	6.271e-05	0.00360774	0	5.801e-05	0	0.00021679	0.00051058	9.145e-05	0.00023987	0	0	0	0	0	4.987e-05	6.84e-05	4.714e-05	0.00028268	8.883e-05	2.776e-05	5.224e-05	0	6.642e-05	5.015e-05	0	0	0	5.464e-05	7.005e-05	0	0	4.436e-05	0	0.00015004	0	0
>SD_Ssd-38601	0	0.00019596	0	0	0.00024833	0	0	0	0	0.00016399	0	0.00371251	0	0	7.294e-05	0	5.997e-05	4.867e-05	7.114e-05	0	0	0	0	6.84e-05	0	0	8.883e-05	0	0.00010447	0	6.642e-05	5.015e-05	0.00129702	0.00014782	0	0.00071034	7.005e-05	0	5.667e-05	4.436e-05	0	0.00015004	0	0.0028005
>SD_Ssd-38602	0	4.899e-05	0	0	0.00060309	0	0.0001291	0	0	8.199e-05	0.00016201	5.801e-05	0.00344855	0.00027099	0	0	0.00023987	9.733e-05	0	0	0	0.00014164	4.987e-05	3.42e-05	0	4.038e-05	0	0	0	0	0.00053138	5.015e-05	0	0	0	0.00016393	0	9.836e-05	0.00017001	4.436e-05	0	0	0.0031234	0
>SD_Ssd-38603	0.00021671	4.899e-05	6.867e-05	0.00045581	0	0.00030345	0.00017213	0.00010872	6.271e-05	0	0.00072904	0.00017402	0.0002406	0.00016259	0	4.573e-05	0.0001799	0.00038933	0.00014229	0	0	7.082e-05	0.00069815	6.84e-05	9.428e-05	0.00012115	0.00031089	0.00041647	5.224e-05	0.00021764	0.00066423	0.0001003	0.00027793	0.00036955	0.00045409	0.00016393	0.0001401	0.00039343	0.00011334	0.00022178	0	7.502e-05	5.679e-05	0.00022109
>SD_Ssd-38604	0.00010835	0.00019596	0.000206	0.00020258	0.0001419	0.00036414	0.0001291	0.00038052	0.00031354	8.199e-05	0.00016201	5.801e-05	0.0002406	0.0001084	0.00021882	0.00032009	0.0001799	0	7.114e-05	0.00047203	0.00016415	0	9.974e-05	0.0001026	0.00023569	4.038e-05	0.00053295	0.00013882	0.00041789	0.00021764	0.00033212	0.00015044	0.00018529	0.00014782	0.00027245	5.464e-05	0.00035024	0.00019671	0.00034002	0.00017742	0.0003896	0.00015004	0.00022716	0.00014739
>SD_Ssd-38605	0.00054177	9.798e-05	0.00027467	0.00030387	3.548e-05	6.069e-05	0.00043033	5.436e-05	6.271e-05	0.00032798	8.1e-05	0.00017402	8.02e-05	0.00027099	7.294e-05	0	0.0001799	0.00019467	0	0.00023602	0.0003283	0	0	6.84e-05	9.428e-05	0.00016153	0.00053295	0.00024988	0.00062683	0.0001451	6.642e-05	0.00025074	0.00027793	0.00022173	0.00054491	0.00021857	0.00042029	9.836e-05	0.00011334	0.00017742	0	0.00015004	0	7.37e-05
>SD_Ssd-38606	0.00016253	4.899e-05	0.000206	0.00040517	0.00024833	0.00012138	0.00034426	0.00021744	0.00018812	0.00016399	8.1e-05	0	0.0001604	0.00016259	0	0.00022863	0.00011993	4.867e-05	0.00014229	0.00023602	0.00016415	7.082e-05	9.974e-05	0.000171	9.428e-05	0.00016153	0.00026648	5.553e-05	0.00015671	0.00058038	0.00039854	0.00015044	0	0	0.00027245	0.00010928	0.00028019	0.00029507	0.00045336	0.00035485	0.0003896	0.00022506	0.00017037	0.00022109
>SD_Ssd-38607	0.00037924	4.899e-05	0.00013733	5.065e-05	0	0.0006676	0.00017213	0.00016308	6.271e-05	0.00032798	0.00016201	0.00046406	0	5.42e-05	0.00051058	4.573e-05	0	0.00024333	0.00056915	0	0.00049245	7.082e-05	4.987e-05	3.42e-05	0.00032997	0.00032306	4.441e-05	0.00066635	0.00010447	0.0001451	0.00039854	0	0.00037058	0	0.00018164	0.00010928	7.005e-05	0	0.00022668	8.871e-05	0	0	0	0.00022109
>SD_Ssd-38608	0	0	0.00013733	0	7.095e-05	0	4.303e-05	0	0.00025083	0.00016399	0	0.00052207	0.00088219	0.00048778	0.00014588	0	0.0007196	0.000146	0	0	0.00024622	0	4.987e-05	3.42e-05	0.00117847	0	0	2.776e-05	0	0	0.00013285	0.00020059	0.0023161	0	0	0.00010928	0	0.00196715	0	0	0	0	0.00011358	0
>SD_Ssd-38609	5.418e-05	0.00127376	0.00048067	0.00050646	0.00017738	6.069e-05	0.00017213	5.436e-05	0.0008152	0.00040997	0.00016201	0.00011602	0.0002406	0.00016259	0	0.00018291	0.00011993	4.867e-05	7.114e-05	0.00023602	8.207e-05	7.082e-05	0.00029921	3.42e-05	0.00014142	0.00012115	8.883e-05	0	0.00020894	7.255e-05	0	0.00025074	0	0.00014782	0.00018164	0.00038249	0	0	0.00017001	4.436e-05	0	0.00015004	0	0.00014739
>SD_Ssd-38610	0.00021671	4.899e-05	0.00027467	0.00015194	0.00017738	0.00018207	0.00017213	0.00016308	0.00012542	0.00016399	8.1e-05	5.801e-05	8.02e-05	0.00016259	7.294e-05	0.00013718	0.00011993	0	0.00021343	0.00023602	0	0.00014164	4.987e-05	0.0001026	0.00028283	0.0002423	4.441e-05	0.00013882	0.00036565	0.00036274	0.00019927	0.00030089	0	0.00022173	0.00045409	0.00021857	0.00035024	0.00039343	0.00022668	8.871e-05	0.0003896	0.00015004	0.00068147	0
>SD_Ssd-38611	0.00021671	9.798e-05	0	0	7.095e-05	0.00012138	0.0001291	0	0	0.00122991	0	0	8.02e-05	0.00065037	0.00051058	0.00013718	0.00023987	0.00048667	0.00014229	0	0	0	9.974e-05	0	4.714e-05	0	4.441e-05	0.00041647	0.00020894	0.00043529	6.642e-05	0.00020059	0.00074115	7.391e-05	0	0.00054642	0	9.836e-05	0.00068004	4.436e-05	0	0.00015004	5.679e-05	7.37e-05
>SD_Ssd-38612	0.00135443	4.899e-05	0.00096134	0.0005571	7.095e-05	0.00012138	0.0001291	5.436e-05	0.00043895	0	0	0.00052207	0.00040099	0.0001084	0.00014588	0.00013718	0.0001799	4.867e-05	7.114e-05	0.00011801	0.0003283	0	0.00019947	3.42e-05	0	4.038e-05	0	2.776e-05	0	7.255e-05	0.00019927	5.015e-05	9.264e-05	0.00051737	0.00045409	0.00016393	0.0001401	0	0	0.00044356	0	0	0	7.37e-05
>SD_Ssd-38613	0	0	0	0	0	0	0	0	0	0	0	0	0	0	0	0	0	0.000876	0.00049801	0.00118008	0.0009849	0.0009915	0.00064828	0	0	0	0	0	0	0	0	0	0	0	0	0	0	0	0	0	0.00175319	0.00052513	0.00153331	0.00066328
>SD_Ssd-38614	0	4.899e-05	0	0	0.00053214	0	4.303e-05	0	0	0	0	0	0.00360895	0.00032519	0	0	0.00023987	0.000146	0	0	0	0.00014164	0	0.0001368	4.714e-05	4.038e-05	0	0	0	7.255e-05	0.00026569	0	0	0	0	0	0	0	5.667e-05	0	0	0	0.00249872	0
>SD_Ssd-38615	0	0	6.867e-05	5.065e-05	0.0001419	0	0	0	0	0	0	5.801e-05	8.02e-05	0	0.00335522	0.00096026	0.00113936	0	0	0	0	0	0	3.42e-05	0	0	4.441e-05	5.553e-05	0	0	0.00073065	0.00035104	0	0.00014782	0.00018164	0.00060106	0	0	0	0	0	7.502e-05	0	0
>SD_Ssd-38616	5.418e-05	0.00024495	0.00013733	0.00020258	3.548e-05	0.00024276	0.00030123	0.00043488	0.00031354	8.199e-05	0	5.801e-05	0.0001604	0.00027099	0.00014588	0.00018291	0.00023987	4.867e-05	0.00014229	0.00011801	0.00016415	0.00028329	0.0001496	0.0001368	4.714e-05	0.0002423	0.00044413	0.00011106	0.00020894	0.00036274	0.00026569	5.015e-05	0	7.391e-05	0.00018164	5.464e-05	0	0.00039343	0.00022668	0.00022178	0.0001948	7.502e-05	5.679e-05	0
>SD_Ssd-38617	5.418e-05	9.798e-05	0.000206	0.00040517	3.548e-05	0.00030345	0.0002582	0.00048924	6.271e-05	0	8.1e-05	0	0.0001604	5.42e-05	0.00014588	0.00013718	0.0001799	0	0.00014229	0.00011801	8.207e-05	0.00014164	0.00019947	0.00027361	4.714e-05	4.038e-05	0.00017765	0.00013882	0.00026118	0.00065293	0.00013285	0.0001003	0.00018529	7.391e-05	0	5.464e-05	7.005e-05	0.00059014	0.00017001	0.00022178	0.00087659	7.502e-05	0.00011358	0.00014739
>SD_Ssd-38618	0.00016253	4.899e-05	0	0.00025323	0	0.00048553	0.00017213	0.0002718	0.00012542	0.00040997	0.00016201	0.00011602	0.0002406	0.00016259	0.00021882	4.573e-05	0.00023987	0	0.00014229	0.00011801	0	0.00035411	0.00024934	0.0001026	0.00018855	8.077e-05	8.883e-05	0.00016659	0.00015671	0.00043529	0.00046496	0.0001003	9.264e-05	0	0	0.00010928	7.005e-05	0.00039343	5.667e-05	8.871e-05	0.0006818	7.502e-05	0.00011358	0.00036849
>SD_Ssd-38619	0	0.00068587	0.00027467	0	0.00039024	0	0.0003873	5.436e-05	0.00018812	0	0.00024301	0	8.02e-05	0	0.00014588	0	0.0001799	0.00024333	0.00021343	0	0.00016415	0.00021246	0.00024934	0.0001368	0.00028283	8.077e-05	0.00031089	8.329e-05	0	0	0.00039854	0.00015044	0.00046322	0.00022173	0	0.00032785	0	9.836e-05	5.667e-05	0	9.74e-05	0	0.00017037	0.00036849
>SD_Ssd-38620	5.418e-05	0.00034294	0.00027467	0.00020258	0.00010643	0.00042483	0.00017213	0.00021744	0.00025083	0	8.1e-05	0.00023203	8.02e-05	0	0.00014588	0.00036581	5.997e-05	9.733e-05	0.00021343	0.00011801	0.00016415	0.00028329	0	0.000171	0.00042425	8.077e-05	0	0.00013882	0.00010447	0	0.00019927	0.00015044	0.00018529	7.391e-05	0	0.00010928	0.00063043	0.00029507	0.00022668	8.871e-05	0	0.00015004	5.679e-05	0.00014739
>SD_Ssd-38621	0.00021671	0.00019596	0.000206	0.00025323	7.095e-05	0.00048553	0.00021516	0.00021744	0.00031354	8.199e-05	8.1e-05	0.00023203	0	5.42e-05	0.00029176	0.00013718	0.0001799	0.00024333	0	0	8.207e-05	0	0	6.84e-05	0.00014142	4.038e-05	0.00017765	0.00024988	0.00031341	0.00043529	0.00013285	0.00035104	0.00018529	0.00022173	9.082e-05	0.00010928	0	0.00049179	5.667e-05	0.00013307	0	7.502e-05	0.00011358	0
>SD_Ssd-38622	0.00032506	0	0.00013733	0.00020258	0.00070952	6.069e-05	8.607e-05	0.00038052	0.00012542	0	0.00024301	0	8.02e-05	0	0	0.00013718	0	0.000292	0.00135174	0	0	0	9.974e-05	0	4.714e-05	0	0.00039972	2.776e-05	0.00036565	0	0	0.00015044	0	0	9.082e-05	0.00016393	0	0	0.00051003	0.00017742	0.0002922	0	0	0.00029479
>SD_Ssd-38623	0	0	0.00123601	0	3.548e-05	0.00024276	0	0	0	0	0	0	0	0	0	4.573e-05	0	0	0	0.00011801	8.207e-05	0	0.00019947	0	4.714e-05	0	4.441e-05	2.776e-05	5.224e-05	0	0	0	0	0	0	0	7.005e-05	0	0	0	0.00847375	0	0	0
>SD_Ssd-38624	5.418e-05	0.00024495	0	0.00030387	3.548e-05	0.00018207	8.607e-05	0.00021744	0.00037625	0.00032798	0	0.00017402	0.0002406	0.00027099	0.00021882	0.00027436	0.00011993	0.00019467	7.114e-05	0.00011801	8.207e-05	0.00021246	0	3.42e-05	9.428e-05	0.0002423	0.00022206	0.00016659	5.224e-05	0	0.00013285	0.00035104	0.00018529	0.00066519	0.00045409	0	0	0	0.00011334	0.00013307	0	0.00015004	0.00017037	7.37e-05
>SD_Ssd-38625	0.00010835	9.798e-05	0.00027467	0.00010129	7.095e-05	0.00012138	0.0002582	0.00048924	0.00012542	0	0	5.801e-05	0.0002406	5.42e-05	0	4.573e-05	0.00023987	0	0.00014229	0.00011801	0.00016415	0.00028329	9.974e-05	0.00020521	4.714e-05	0.00012115	0.00017765	8.329e-05	5.224e-05	0.00021764	0.00019927	5.015e-05	0	0.00029564	0.00036327	0.00032785	0.00021014	0.00029507	0.00011334	0.00022178	0.00087659	7.502e-05	5.679e-05	0.00036849
>SD_Ssd-38626	0.00010835	0.00019596	0.00013733	5.065e-05	0.00024833	0.00024276	8.607e-05	0.00048924	0	8.199e-05	0	0.00023203	8.02e-05	0.00027099	0.00014588	9.145e-05	0.0003598	0	0.00021343	0	8.207e-05	0	9.974e-05	6.84e-05	0.00023569	8.077e-05	8.883e-05	0.00016659	0.00015671	0	0	0.00020059	0	7.391e-05	0.00018164	0.00038249	0.0001401	0.00029507	0.00017001	8.871e-05	0.0001948	0.00015004	0	0.00103176
>SD_Ssd-38627	0.00010835	9.798e-05	0.00027467	0.00020258	0.00010643	0	4.303e-05	0.00032616	0.00025083	8.199e-05	0.00016201	0.00017402	0.0002406	0.00043358	7.294e-05	0.00032009	0.00011993	0.00024333	0.00021343	0	0.00016415	0.00014164	0	0.0001026	0.00018855	4.038e-05	0.00026648	0.00011106	5.224e-05	0.00029019	0.00033212	0.00020059	0.00027793	0.00044346	9.082e-05	0.00016393	0	0	0.00011334	0	0	0.00015004	0.00011358	0.00022109
>SD_Ssd-38628	0	0.00014697	0.00013733	0.00025323	0.00017738	0.00042483	0.00043033	0	0.00025083	0.00081994	0.00032402	0.00011602	8.02e-05	0	7.294e-05	0.00013718	0.0003598	0	0.00035572	0.00047203	8.207e-05	0	0.00024934	0	0.00028283	4.038e-05	0.00044413	0	0	0	0	0.00025074	0	7.391e-05	0	0.00016393	7.005e-05	0.00019671	0.00022668	8.871e-05	9.74e-05	0.00015004	5.679e-05	0.00014739
>SD_Ssd-38629	5.418e-05	0	0	5.065e-05	0	0	4.303e-05	0	6.271e-05	0	0.00494127	0	0	0	0	0	0	0	0	0	0	0	0.00239366	0	0	0	4.441e-05	0	5.224e-05	0	6.642e-05	0	0	0	0	0	0	0	0	0	0	0	5.679e-05	7.37e-05
>SD_Ssd-38630	0	0.00024495	0.00013733	0.00015194	0.00010643	0.00018207	0.00047336	0.00016308	6.271e-05	0	0.00024301	5.801e-05	0.00048119	0	0.00021882	0.00027436	5.997e-05	0.00034067	7.114e-05	0.00023602	0	7.082e-05	0.00024934	6.84e-05	4.714e-05	0	4.441e-05	0.00011106	5.224e-05	7.255e-05	0.00013285	0.00055163	9.264e-05	0	0.00027245	0.00010928	0.0001401	0.00059014	0.00034002	0	9.74e-05	7.502e-05	0.00017037	7.37e-05
>SD_Ssd-38631	5.418e-05	0.00019596	0	0	0.00010643	6.069e-05	0.00043033	5.436e-05	0	8.199e-05	0	0	0	5.42e-05	0.00029176	9.145e-05	0.00011993	0	0.00071144	0.0014161	0.00057452	0.00049575	0	0.00030781	0	0.00048459	4.441e-05	2.776e-05	0	7.255e-05	0	0.00015044	0	7.391e-05	0	0.00010928	0	0	0.00011334	8.871e-05	0.0006818	0	0	0.00058958
>SD_Ssd-38632	0.00027089	9.798e-05	0.000206	0.00015194	0.0001419	0.00018207	0.00030123	0.00016308	0.00012542	8.199e-05	0	5.801e-05	0.0001604	0.00021679	7.294e-05	0.00013718	0.00011993	4.867e-05	0	0.00011801	0.00016415	7.082e-05	0.0001496	0.000171	4.714e-05	0.0002423	0.00013324	0.00011106	0.00031341	0.00050784	0.00026569	0.00030089	0.00018529	7.391e-05	9.082e-05	0.00010928	0.00028019	0	0.00017001	0.00013307	9.74e-05	0	0.00011358	0
>SD_Ssd-38633	0.00010835	0.00014697	6.867e-05	0	0.00010643	0.00030345	8.607e-05	0.00016308	0.00012542	8.199e-05	0	5.801e-05	0	0.00016259	0.00021882	0.00022863	0.0003598	0.00024333	0.00021343	0	0	0.00028329	0.00049868	0	0	0.0002423	8.883e-05	0.00011106	0.00041789	0	0.00013285	0.00025074	0.00027793	0	0.00045409	0.00010928	0	0.00019671	0.00017001	0.00013307	0.0001948	7.502e-05	0.00017037	0.00014739
>SD_Ssd-38634	5.418e-05	0.00048991	0.000206	0.00015194	0.00017738	0.00018207	0.00030123	5.436e-05	0.00068978	0	0	0	8.02e-05	5.42e-05	7.294e-05	0.00022863	0.0001799	0	7.114e-05	0.00035402	0.00016415	0.00028329	9.974e-05	3.42e-05	0.00023569	4.038e-05	0.00044413	0	0.00015671	0.00036274	0	0.00030089	0	0.00022173	0.00018164	0.00016393	0.0001401	0	0.00011334	0.00013307	9.74e-05	0	0	7.37e-05
>SD_Ssd-38635	0.0014086	0	6.867e-05	0.00253229	0.00017738	0	0	0	0.00031354	0.00065595	0	0.00011602	0	0	7.294e-05	0	0	0	0	0.00023602	0.00016415	0	0	0	0	0	0	0	5.224e-05	0	0	0.0001003	0	7.391e-05	0.00063573	0	0	0	0	0	0	7.502e-05	0	0
>SD_Ssd-38636	0.00130025	0.00014697	6.867e-05	0	0.00042571	0	0.0001291	0	0.00037625	8.199e-05	0	0	0	0.00059617	0.00080233	4.573e-05	0.0001799	0.000146	0	0.00011801	0	7.082e-05	4.987e-05	6.84e-05	9.428e-05	4.038e-05	0.00026648	2.776e-05	0.00041789	0	0.00039854	5.015e-05	9.264e-05	0	0.00018164	0	0	0	0	8.871e-05	0	0	0	0
>SD_Ssd-38637	0.00016253	9.798e-05	0.00034334	0.00015194	7.095e-05	0	0.00034426	0.00043488	0.00018812	0	8.1e-05	0	8.02e-05	0.0001084	0.00051058	0.00013718	0.00011993	0	0	0.00011801	8.207e-05	0	0.0001496	0.0001026	0	8.077e-05	0.00031089	0.00027765	0.00036565	0.00029019	6.642e-05	0.0001003	9.264e-05	7.391e-05	0.00018164	0.00010928	0.00021014	0.00049179	5.667e-05	8.871e-05	0.0002922	0.00015004	0	0
>SD_Ssd-38638	0.00016253	4.899e-05	0.00013733	0.00040517	3.548e-05	0	0.00017213	0.00021744	0.00025083	0.00024598	0	5.801e-05	0.0001604	0.00021679	0.00014588	0.00032009	0.00011993	0.000438	0	0.00011801	0	0.00021246	4.987e-05	6.84e-05	0.00014142	8.077e-05	0.00017765	0.00033318	0.00010447	0.00021764	0.00019927	0.00015044	9.264e-05	0.00014782	9.082e-05	0	7.005e-05	9.836e-05	0.00028335	4.436e-05	0	0.00015004	5.679e-05	0.00014739
>SD_Ssd-38639	0	0	0.00027467	0	0	0	0	0	0.00137957	8.199e-05	8.1e-05	0.00029004	8.02e-05	0.00016259	0	0	0	0	0	0	0	0	0	0	0.00032997	8.077e-05	0.00133239	2.776e-05	0	0	0	0	0	0.00029564	0	0.00021857	0.0001401	0	0	4.436e-05	0	0.00172543	0	7.37e-05
>SD_Ssd-38640	5.418e-05	0	0.00034334	0	7.095e-05	0.00018207	4.303e-05	5.436e-05	0.00037625	8.199e-05	0.00024301	0.00040606	8.02e-05	5.42e-05	7.294e-05	0.00036581	0.0003598	0.00019467	0	0.00011801	8.207e-05	0	4.987e-05	0	9.428e-05	0	8.883e-05	5.553e-05	0	7.255e-05	0.00026569	0.00030089	0.00018529	0.00014782	0	0.0013114	0	9.836e-05	0.00011334	0.00013307	9.74e-05	0	0.00011358	0.00029479
>SD_Ssd-38641	0.00010835	9.798e-05	0.000206	0.00020258	7.095e-05	0.0006676	0	0.00032616	6.271e-05	8.199e-05	0.00032402	0.00063809	0	0.0001084	0.0003647	4.573e-05	0.00029983	0	0	0	8.207e-05	0.00014164	9.974e-05	6.84e-05	4.714e-05	4.038e-05	0.00017765	8.329e-05	0.00020894	0	0.00066423	0.0001003	0.00037058	7.391e-05	9.082e-05	0.00010928	0.00028019	0	0.00011334	0.00013307	0	7.502e-05	5.679e-05	0
>SD_Ssd-38642	0.00021671	0.00014697	0.00027467	0.00015194	0	0.00030345	0.00034426	0.00016308	6.271e-05	0.00016399	0.00032402	0.00046406	8.02e-05	0.00021679	0.00029176	0.00018291	0	0	0.00014229	0	8.207e-05	7.082e-05	0.00029921	6.84e-05	0.00028283	0	4.441e-05	2.776e-05	0.00026118	0	0.00019927	0.0001003	0.00027793	0	9.082e-05	0.00010928	0.00021014	0.00029507	0.00011334	0.00022178	0	0.00015004	0	0.00014739
>SD_Ssd-38643	5.418e-05	0	6.867e-05	0.00020258	0.00010643	0.00048553	0.00017213	5.436e-05	0.00012542	8.199e-05	0	0.00011602	8.02e-05	0.0001084	0.00014588	0.00013718	0.00011993	0.00019467	0	0	0.00016415	0.00014164	0.0001496	3.42e-05	0.00014142	0.00020191	0.00031089	0.00019435	0.00041789	7.255e-05	0.00013285	0.00020059	0.00046322	0	9.082e-05	5.464e-05	0.00070048	9.836e-05	5.667e-05	4.436e-05	0	7.502e-05	0.00011358	0
>SD_Ssd-38644	0.00016253	0	0.00027467	0.00040517	3.548e-05	6.069e-05	0	0.00021744	0.00037625	8.199e-05	8.1e-05	0.00011602	0	0.0001084	0.00014588	0.00032009	5.997e-05	4.867e-05	7.114e-05	0.00011801	0	0.00021246	0.0001496	0.0001368	9.428e-05	0	0.00017765	0	0.00036565	0.0001451	0.00026569	0.00020059	0	7.391e-05	0.00027245	0.00016393	0.00021014	0.00019671	0.00022668	0.00017742	0	0	0.00039752	7.37e-05
>SD_Ssd-38645	0	4.899e-05	6.867e-05	0	0.00017738	6.069e-05	4.303e-05	0.00010872	0	8.199e-05	0	0.00017402	0.00080199	0.00016259	0.00029176	0.00018291	5.997e-05	0.00063266	7.114e-05	0	8.207e-05	0.00042493	0	0.0001026	9.428e-05	0.00012115	0	0	5.224e-05	0.0001451	0.00013285	0.0001003	9.264e-05	0.00022173	0	0.0006557	0.0001401	0.00019671	0.00011334	0	0	7.502e-05	0.00045431	0.00022109
>SD_Ssd-38646	0.00010835	4.899e-05	0.00013733	0.00020258	3.548e-05	6.069e-05	8.607e-05	0.00016308	0.00018812	8.199e-05	0	5.801e-05	0.0002406	0.0001084	0	0.00013718	0.0001799	0	0.00014229	0.00059004	8.207e-05	0.00035411	0	3.42e-05	0.00023569	8.077e-05	0.00031089	0.00011106	0.00020894	0.00021764	6.642e-05	0.0001003	0	7.391e-05	0.00018164	5.464e-05	0	0.00039343	0.00028335	8.871e-05	0.0005844	7.502e-05	0.00034073	0.00029479
>SD_Ssd-38647	0.00027089	9.798e-05	0.00054934	0.00015194	0	0.00018207	0.0001291	0.00010872	0.00012542	0.00016399	0	0.00017402	0.0001604	0.0001084	0	4.573e-05	0.0001799	0	7.114e-05	0.00035402	8.207e-05	0.00021246	9.974e-05	0.00020521	4.714e-05	8.077e-05	0.00044413	2.776e-05	0.00020894	0.0001451	0	0.0001003	0	7.391e-05	0.00018164	0.00016393	0.0001401	0	0.00011334	0.00017742	0.0001948	0.00022506	0.00039752	7.37e-05
>SD_Ssd-38648	0	0.00034294	0.00048067	0.00010129	0.00021286	6.069e-05	0.00021516	0.00010872	0.00050166	8.199e-05	0.00016201	0.00011602	0.0001604	5.42e-05	7.294e-05	9.145e-05	0.00011993	0	7.114e-05	0.00023602	0	0.00049575	0.00034907	3.42e-05	0.00014142	4.038e-05	0.00022206	2.776e-05	0.00015671	0.0001451	0.00013285	0.0001003	0	0.00014782	0.00018164	0.00016393	0.00021014	9.836e-05	0.00017001	0	0	7.502e-05	0	0.00022109
>SD_Ssd-38649	0.00054177	0	6.867e-05	0.00060775	0	0	0	0	0.00018812	0	8.1e-05	0.00023203	8.02e-05	5.42e-05	0.00072939	4.573e-05	5.997e-05	0	0	0.00011801	8.207e-05	0.00021246	9.974e-05	6.84e-05	0.00023569	0.00028268	0.00017765	2.776e-05	0.00020894	0	0.00013285	5.015e-05	0.00018529	0.00044346	0.00018164	0.00043713	7.005e-05	9.836e-05	0	8.871e-05	9.74e-05	7.502e-05	5.679e-05	0.00014739
>SD_Ssd-38650	0.00048759	0.00014697	0	0.00086098	3.548e-05	6.069e-05	4.303e-05	0	0	0.00016399	0	0.00034805	8.02e-05	5.42e-05	0	0.00018291	0	0	0	0	0.00041037	7.082e-05	0	3.42e-05	0	8.077e-05	0.00031089	0.00016659	0.00015671	0.0001451	0.00013285	0.00025074	9.264e-05	0	0.00018164	0.00027321	7.005e-05	0	0.00011334	0.00017742	0.0005844	0.00030008	0	0
>SD_Ssd-38651	0	9.798e-05	0	0	0.00138357	0	0	0	0	8.199e-05	8.1e-05	0	0	0	0	0	0.00011993	0	0	0.00035402	0	0.00219547	0	0.00085502	0	0	0	0	0	0	0	0	0	0	0	0	0	9.836e-05	0	0	0	0	0	0
>SD_Ssd-38652	5.418e-05	4.899e-05	0.00034334	0	0	0.00109243	4.303e-05	0	0	8.199e-05	0	0	0.0001604	0.0001084	0.00029176	0	5.997e-05	0	0	0	0	7.082e-05	0.00029921	3.42e-05	0.00037711	0.00020191	8.883e-05	0	0.00062683	0	6.642e-05	0.00015044	0.00018529	0.00014782	0.00072655	0	0.00091062	0.00029507	5.667e-05	0	0	0	0	7.37e-05
>SD_Ssd-38653	0.00016253	4.899e-05	0.000412	0.00030387	0	0.00030345	8.607e-05	0.00010872	0.00018812	8.199e-05	8.1e-05	0.00029004	0	5.42e-05	0.00021882	0.00013718	0.0001799	0.00019467	0.00014229	0	0.00041037	7.082e-05	0.00024934	3.42e-05	0.00014142	0.0002423	8.883e-05	0.00016659	0.00015671	0	0.00019927	0.00035104	9.264e-05	7.391e-05	9.082e-05	5.464e-05	0.00028019	0	0	4.436e-05	9.74e-05	7.502e-05	0	0
>SD_Ssd-38654	0	0.00029394	0.00027467	0.00015194	0.00031928	0.00012138	0.00030123	5.436e-05	0.00056437	0.00049196	0.00016201	5.801e-05	8.02e-05	0	0.00043764	9.145e-05	0.0001799	0	0	0	0	0.00063739	4.987e-05	0.0001368	0.00014142	0	0.00017765	0	0	0.00036274	0	0.0001003	9.264e-05	0.00014782	0	0.00016393	0.00021014	0	5.667e-05	0	0.0001948	0.00015004	0	0
>SD_Ssd-38655	0	0.00014697	0.00048067	5.065e-05	3.548e-05	0.00024276	0.00021516	0.00032616	0	0	8.1e-05	0.00011602	8.02e-05	0.00016259	0.00021882	0.00013718	5.997e-05	0	7.114e-05	0.00023602	0.00024622	7.082e-05	0.00019947	0.0001368	0.00018855	0	0	2.776e-05	0.00031341	0.00036274	0.00046496	0	9.264e-05	0.00014782	0	0	0.00035024	9.836e-05	0.00039669	4.436e-05	0.0003896	7.502e-05	5.679e-05	7.37e-05
[truncated: 7,360 more rows]

## Sheet: ST4. LefSe OTUs abundance
	mean relative abundance
[truncated: 19 more rows]

[truncated: 1 more sheets: ST5. Pig diets]
